# Supplementary material for: Proteomics-driven noninvasive screening of circulating serum protein panels for the early diagnosis of hepatocellular carcinoma
Source: Nat Commun. 2023 Dec 18;14:8392. doi: 10.1038/s41467-023-44255-2 (PMC10728065; doi:10.1038/s41467-023-44255-2)
Supplement: Supplementary file 4 — Supplementary Data 1 [file 41467_2023_44255_MOESM4_ESM.xlsx]

## Sheet: Sheet1
Supplementary Data 1. Detailed clinicopathological characteristics of 320 patients in the discovery cohort
Samples ID	Subgroup	Age (Y)	Sex	AFP (ng/mL)	PIVKA-II (mAU/mL)	HBV-DNA (Copies)	PT (s)	TBIL (umol/L)	ALB (g/L)	ALT (U/L)	AST (U/L)	Tumor number	Tumor size (cm)	PVTT	MVI	Tumor capsule	TNM stage	BCLC stage	Tumor differentiation	Rawdata files
HCC1	HCC	40≤Y＜60	Male	8.5	108	173	14.5	11.3	33	27	45	2	4	No	No	No	II	B	III	6289_poo3_1_1ug_iRT_DIA.raw
HCC2	HCC	≥60	Male	>2000.00	4458	95000	13.8	20.9	41	33	36	2	5	No	Yes	No	II	B	III	6241_poo2_1_1ug_iRT_DIA.raw
HCC3	HCC	40≤Y＜60	Male	323.8	18	1100	13.4	12.2	35	32	23	1	4	No	Yes	No	II	A	III	6242_poo2_2_1ug_iRT_DIA.raw
HCC4	HCC	≥60	Male	>2000.00	47	<100	14.2	32.9	45	28	32	1	3	No	Yes	No	II	A	II-III	6290_poo3_2_1ug_iRT_DIA.raw
HCC5	HCC	≥60	Male	9.9	804	<500	17.1	39.1	36	42	74	2	3.7	No	No	No	ⅣB	C	I-II	6337_poo4_1_1ug_iRT_DIA.raw
HCC6	HCC	40≤Y＜60	Male	>2000.00	27	8400	15.2	36.7	33	42	37	2	1.8	No	Yes	No	II	A	III	6194_poo1_3_1ug_iRT_DIA.raw
HCC7	HCC	40≤Y＜60	Male	>2000.00	41260	260000	14.8	23.8	33	31	54	1	12	No	Yes	No	II	A	III	6243_poo2_3_1ug_iRT_DIA.raw
HCC8	HCC	≥60	Male	1	20	No detection	14	15	46	20	19	1	0.6	No	No	No	IA	0	II	6244_poo2_4_1ug_iRT_DIA.raw
HCC9	HCC	< 40	Male	39.7	278	770000	15.1	17.9	38	29	22	1	3	No	Yes	No	II	A	III	6291_poo3_3_1ug_iRT_DIA.raw
HCC10	HCC	40≤Y＜60	Male	43.7	20611	1800000	14.4	19.4	37	39	26	1	5	No	No	No	IB	A	II	6245_poo2_5_1ug_iRT_DIA.raw
HCC11	HCC	40≤Y＜60	Female	10.2	231	>1000	14.9	25.7	36	48	63	1	8	Yes	Yes	No	IIIB	C	III	6192_poo1_1_1ug_iRT_DIA.raw
HCC12	HCC	≥60	Male	1012.6	56	100000	14.2	16	39	29	30	2	5	No	Yes	No	II	B	III	6193_poo1_2_1ug_iRT_DIA.raw
HCC13	HCC	≥60	Male	25.6	11	No detection	16.4	31.2	38	24	52	1	1.5	No	No	No	IA	0	III	6338_poo4_2_1ug_iRT_DIA.raw
HCC14	HCC	< 40	Male	1963	5147	97000	15.6	30.7	37	50	54	1	11	Yes	Yes	No	IIIB	C	III	6246_poo2_6_1ug_iRT_DIA.raw
HCC15	HCC	40≤Y＜60	Male	13.2	22	18000	14.5	9.9	40	88	71	1	1.5	No	No	Incomplete	IA	0	II	6339_poo4_3_1ug_iRT_DIA.raw
HCC16	HCC	40	Male	>2000.00	28670	<500	13.4	32.6	43	38	72	1	16	No	Yes	Incomplete	II	A	III	6195_poo1_4_1ug_iRT_DIA.raw
HCC17	HCC	40≤Y＜60	Female	1358.3	54	<500	14.1	19.1	37	87	50	1	7	Yes	Yes	No	IIIB	C	III	6196_poo1_5_1ug_iRT_DIA.raw
HCC18	HCC	40≤Y＜60	Male	10.3	1624	No detection	14.1	46.7	44	119	327	1	3.5	No	Yes	Incomplete	II	B	III	6294_poo3_6_1ug_iRT_DIA.raw
HCC19	HCC	40≤Y＜60	Male	16.6	2077	No detection	13.6	111.4	33	81	248	1	8	Yes	Yes	Incomplete	IIIB	C	II-III	6295_poo3_7_1ug_iRT_DIA.raw
HCC20	HCC	40≤Y＜60	Male	68.8	30	No detection	14.6	34.3	48	27	19	1	1.5	No	No	Incomplete	IA	0	II-III	6340_poo4_4_1ug_iRT_DIA.raw
HCC21	HCC	≥60	Female	266.9	4169	667000	13.3	11.1	43	35	40	1	11	No	Yes	No	II	A	III	6247_poo2_7_1ug_iRT_DIA.raw
HCC22	HCC	< 40	Male	>2000.00	>75000.00	2500000	13	13	39	69	99	1	10	Yes	Yes	Incomplete	IIIB	C	III	6248_poo2_8_1ug_iRT_DIA.raw
HCC23	HCC	40≤Y＜60	Male	>2000.00	>75000.00	849000	12.7	12.9	33	24	47	1	7	No	Yes	No	ⅣA	C	III	6341_poo4_5_1ug_iRT_DIA.raw
HCC24	HCC	40≤Y＜60	Male	8.1	2449	2510	14.7	21.4	41	20	32	1	6.5	No	No	No	IB	A	III	6342_poo4_6_1ug_iRT_DIA.raw
HCC25	HCC	< 40	Male	>2000.00	10894	2280	13.2	17.8	49	23	29	3	8	No	Yes	No	ⅣB	C	II-III	6197_poo1_6_1ug_iRT_DIA.raw
HCC26	HCC	≥60	Male	6.8	27	<500	16.2	16.7	40	18	39	1	1.5	No	No	Incomplete	IA	0	III	6296_poo3_8_1ug_iRT_DIA.raw
HCC27	HCC	40≤Y＜60	Male	4.8	799	2780000	12.9	7.5	42	35	20	1	4	No	No	Incomplete	IB	A	II	6343_poo4_7_1ug_iRT_DIA.raw
HCC28	HCC	< 40	Male	1142.3	114	751000	14.8	8.2	38	20	22	1	10	Yes	Yes	No	ⅣB	C	III	6198_poo1_7_1ug_iRT_DIA.raw
HCC29	HCC	40≤Y＜60	Male	63.9	2792	No detection	15.1	11.5	42	21	24	1	8.5	No	Yes	No	II	A	III	6297_poo3_9_1ug_iRT_DIA.raw
HCC30	HCC	≥60	Female	5.5	38	No detection	14.1	8.6	44	22	23	1	4.5	No	No	No	IB	A	II-III	6344_poo4_8_1ug_iRT_DIA.raw
HCC31	HCC	40≤Y＜60	Male	5.2	249	135	13.2	20.3	46	60	37	1	2.5	No	No	Complete	IB	A	II	6298_poo3_10_1ug_iRT_DIA.raw
HCC32	HCC	< 40	Female	>2000.00	13	12900	18.2	16	39	15	18	1	2.3	No	Yes	No	II	A	II-III	6345_poo4_9_1ug_iRT_DIA.raw
HCC33	HCC	< 40	Female	>2000.00	11011	<500	14.2	11.8	35	302	115	1	13	No	Yes	No	ⅣB	C	II	6199_poo1_8_1ug_iRT_DIA.raw
HCC34	HCC	≥60	Male	4.5	58	No detection	14	15.4	36	22	23	1	2.5	No	No	Incomplete	IB	A	II	6346_poo4_10_1ug_iRT_DIA.raw
HCC35	HCC	40	Male	2	31	<500	13.1	18.3	39	34	22	1	3.5	No	No	No	IB	A	II	6349_poo4_11_1ug_iRT_DIA.raw
HCC36	HCC	< 40	Male	188.3	88	No detection	12.9	13.3	48	31	28	1	2.5	No	Yes	Complete	II	A	III	6301_poo3_11_1ug_iRT_DIA.raw
HCC37	HCC	40≤Y＜60	Male	24.1	1373	50300	14.4	18.3	39	57	41	3	6	No	Yes	No	IIIA	B	III	6250_poo2_10_1ug_iRT_DIA.raw
HCC38	HCC	40≤Y＜60	Male	36.5	2100	547000	16.5	27.8	32	67	62	1	7	No	Yes	No	IIIA	B	III	6200_poo1_9_1ug_iRT_DIA.raw
HCC39	HCC	40≤Y＜60	Male	3.2	129	14500	14	14.9	37	33	25	2	4	No	No	Incomplete	II	B	II-III	6350_poo4_12_1ug_iRT_DIA.raw
HCC40	HCC	40≤Y＜60	Male	>2000.00	425	<500	13.7	33.2	45	36	31	1	4	Yes	No	No	IIIB	C	III	6351_poo4_13_1ug_iRT_DIA.raw
HCC41	HCC	≥60	Male	24.4	10	2890000	15.2	28.5	27	141	153	2	2	No	No	No	II	A	II-III	6302_poo3_12_1ug_iRT_DIA.raw
HCC42	HCC	40≤Y＜60	Female	99.4	16809	10500	15.7	14.1	38	134	164	1	6.8	No	Yes	No	II	A	II	6352_poo4_14_1ug_iRT_DIA.raw
HCC43	HCC	≥60	Female	231.4	1070	No detection	14.2	17.6	39	18	22	1	7.5	No	No	No	IIIA	B	III	6303_poo3_13_1ug_iRT_DIA.raw
HCC44	HCC	40≤Y＜60	Female	825.8	83	<500	14.3	13.3	37	19	24	1	9	No	No	No	IB	A	III	6353_poo4_15_1ug_iRT_DIA.raw
HCC45	HCC	< 40	Female	53.2	>75000.00	684	13	18.7	38	228	304	1	24	Yes	Yes	Incomplete	IIIB	C	III	6201_poo1_10_1ug_iRT_DIA.raw
HCC46	HCC	≥60	Male	4	180	<500	13.2	11.1	37	15	17	1	3.4	No	No	No	IB	A	II-III	6304_poo3_14_1ug_iRT_DIA.raw
HCC47	HCC	≥60	Female	937.6	6361	No detection	13.8	16.4	40	11	14	1	5	Yes	Yes	Incomplete	IIIB	C	II-III	6354_poo4_16_1ug_iRT_DIA.raw
HCC48	HCC	≥60	Male	131.1	66	No detection	12.3	15.3	33	16	18	1	5	No	No	Incomplete	IB	A	II-III	6355_poo4_17_1ug_iRT_DIA.raw
HCC49	HCC	< 40	Male	>2000.00	1048	33	12.9	19.5	40	43	26	1	8	No	No	No	IIIA	B	III	6204_poo1_11_1ug_iRT_DIA.raw
HCC50	HCC	≥60	Male	16.6	148	8160000	13.6	17.8	37	36	37	1	5.5	No	No	No	IIIA	B	II-III	6356_poo4_18_1ug_iRT_DIA.raw
HCC51	HCC	40≤Y＜60	Male	100.1	17	No detection	15.5	32.2	35	12	23	1	2	No	No	Incomplete	IA	A	III	6305_poo3_15_1ug_iRT_DIA.raw
HCC52	HCC	< 40	Male	>2000.00	38404	5600	14.8	10.8	42	34	40	1	8	No	No	Incomplete	IB	A	III	6357_poo4_19_1ug_iRT_DIA.raw
HCC53	HCC	40≤Y＜60	Male	4.4	53126	86300	14.2	11.6	38	23	25	1	17	Yes	No	No	IIIB	C	III	6205_poo1_12_1ug_iRT_DIA.raw
HCC54	HCC	40≤Y＜60	Male	11.2	4696	6330000	14.5	19.6	36	34	32	1	10	No	No	Incomplete	IB	A	II-III	6306_poo3_16_1ug_iRT_DIA.raw
HCC55	HCC	≥60	Female	6.7	23	187000	13.6	17.7	37	43	42	1	5	No	No	Incomplete	IB	A	III	6358_poo4_20_1ug_iRT_DIA.raw
HCC56	HCC	40≤Y＜60	Male	11.4	108	<500	13.8	11.7	37	26	19	1	5	No	No	No	IB	A	III	6361_poo4_21_1ug_iRT_DIA.raw
HCC57	HCC	40≤Y＜60	Male	>2000.00	215	<500	13.7	43.6	40	27	19	1	7	Yes	Yes	No	IIIB	C	III	6253_poo2_11_1ug_iRT_DIA.raw
HCC58	HCC	40≤Y＜60	Male	27	192	6520	15.3	91.9	28	1205	777	1	3.5	No	No	No	IB	A	III	6307_poo3_17_1ug_iRT_DIA.raw
HCC59	HCC	< 40	Male	140.6	16279	173000	14.7	23.3	41	37	102	1	16	Yes	No	Incomplete	IIIB	C	III	6254_poo2_12_1ug_iRT_DIA.raw
HCC60	HCC	40≤Y＜60	Male	4	1788	No detection	13.5	11.6	39	104	55	1	3.5	Yes	Yes	Incomplete	IIIB	C	III	6255_poo2_13_1ug_iRT_DIA.raw
HCC61	HCC	≥60	Male	2.1	14	No detection	13.1	17	42	33	29	1	4.5	No	Yes	Incomplete	II	A	II-III	6362_poo4_22_1ug_iRT_DIA.raw
HCC62	HCC	≥60	Male	12	141	5270	14.7	30.5	44	38	46	1	5	No	Yes	Incomplete	ⅣB	C	III	6256_poo2_14_1ug_iRT_DIA.raw
HCC63	HCC	40≤Y＜60	Female	>2000.00	475	<500	14.5	15.7	35	44	95	1	13	No	Yes	No	IIIA	A	III	6206_poo1_13_1ug_iRT_DIA.raw
HCC64	HCC	≥60	Female	199.9	16135	<500	14.5	27.8	33	15	33	1	12	Yes	Yes	Incomplete	IIIB	C	II-III	6207_poo1_14_1ug_iRT_DIA.raw
HCC65	HCC	≥60	Male	2.1	123	No detection	13.5	17.9	37	26	24	1	9.5	No	No	No	IB	A	II	6308_poo3_18_1ug_iRT_DIA.raw
HCC66	HCC	40≤Y＜60	Male	13.1	2350	5720	15.4	10.1	40	56	47	1	10.4	No	Yes	Incomplete	IIIA	B	II-III	6309_poo3_19_1ug_iRT_DIA.raw
HCC67	HCC	< 40	Male	42.2	633	56000	15.5	18.9	43	37	34	1	13	No	Yes	No	ⅣA	C	III	6363_poo4_23_1ug_iRT_DIA.raw
HCC68	HCC	40≤Y＜60	Male	36.8	275	21600000	14.2	21.7	40	78	38	1	5	No	No	No	IB	A	III	6258_poo2_16_1ug_iRT_DIA.raw
HCC69	HCC	40≤Y＜60	Male	227.3	435	2570	12.7	12.3	39	46	59	1	7.8	No	Yes	Incomplete	IIIA	B	III	6259_poo2_17_1ug_iRT_DIA.raw
HCC70	HCC	40≤Y＜60	Male	>2000.00	2485	<500	13.7	16.7	45	38	29	1	5	Yes	Yes	Complete	IIIB	C	II	6208_poo1_15_1ug_iRT_DIA.raw
HCC71	HCC	< 40	Male	171.6	58	<500	20.2	9.7	45	44	41	1	11	Yes	Yes	No	IIIB	C	III	6313_poo3_21_1ug_iRT_DIA.raw
HCC72	HCC	40≤Y＜60	Male	37.9	1088	354000	13.9	9.7	32	76	27	2	8	No	No	Complete	IIIA	B	I-II	6209_poo1_16_1ug_iRT_DIA.raw
HCC73	HCC	< 40	Male	569.1	123	<500	14.1	38.6	44	132	67	1	8	No	Yes	No	IIIA	B	III	6314_poo3_22_1ug_iRT_DIA.raw
HCC74	HCC	< 40	Male	231.6	1988	1060000	13.8	15	36	89	55	1	7	No	No	Complete	IB	A	III	6365_poo4_25_1ug_iRT_DIA.raw
HCC75	HCC	40≤Y＜60	Male	6.9	37	199000	19.2	50.7	28	188	120	1	9	Yes	Yes	Incomplete	IIIB	C	II-III	6366_poo4_26_1ug_iRT_DIA.raw
HCC76	HCC	≥60	Male	10.9	44090	<500	13.7	17.1	43	18	29	2	7	No	Yes	Incomplete	IIIA	B	III	6260_poo2_18_1ug_iRT_DIA.raw
HCC77	HCC	40≤Y＜60	Male	6.9	5300	725000	13	12.8	46	47	41	1	7	Yes	Yes	Incomplete	IIIB	C	III	6261_poo2_19_1ug_iRT_DIA.raw
HCC78	HCC	≥60	Male	240.3	120	<500	14.6	37.8	32	34	37	1	7	Yes	Yes	No	IIIB	C	III-IV	6210_poo1_17_1ug_iRT_DIA.raw
HCC79	HCC	≥60	Female	428.8	82	No detection	13.5	14.8	44	28	20	1	4.5	No	Yes	Incomplete	II	B	III	6262_poo2_20_1ug_iRT_DIA.raw
HCC80	HCC	≥60	Male	4.1	2045	＜500	19.2	11.4	40	35	36	1	4	No	No	Complete	IB	A	II-III	6315_poo3_23_1ug_iRT_DIA.raw
HCC81	HCC	≥60	Female	49.3	14037	772000	15.1	9.3	41	26	34	3	9.5	No	No	Incomplete	IIIA	B	II-III	6211_poo1_18_1ug_iRT_DIA.raw
HCC82	HCC	40≤Y＜60	Female	1969.1	137	19400000	14.4	8.6	29	33	57	1	12	No	Yes	Incomplete	ⅣB	C	III	6265_poo2_21_1ug_iRT_DIA.raw
HCC83	HCC	≥60	Male	6.9	1772	No detection	14.8	15.6	40	21	24	2	4	No	Yes	Complete	II	B	III-IV	6316_poo3_24_1ug_iRT_DIA.raw
HCC84	HCC	< 40	Male	7.9	131	<500	14.8	18.7	36	186	199	1	3.5	No	No	Incomplete	IB	A	II	6367_poo4_27_1ug_iRT_DIA.raw
HCC85	HCC	40≤Y＜60	Male	2.6	16738	<500	13.3	22.3	47	46	55	1	11	Yes	Yes	Incomplete	IIIB	C	III	6266_poo2_22_1ug_iRT_DIA.raw
HCC86	HCC	40≤Y＜60	Female	>2000.00	597	6990000	13.8	15.3	41	112	85	1	3	No	Yes	No	II	A	III	6212_poo1_19_1ug_iRT_DIA.raw
HCC87	HCC	40≤Y＜60	Male	5.2	18294	943000	12.5	5.5	41	33	68	1	10.5	No	Yes	Incomplete	II	A	III	6267_poo2_23_1ug_iRT_DIA.raw
HCC88	HCC	40≤Y＜60	Female	1274.8	563	<500	12.4	6.7	42	17	24	1	3.5	No	Yes	No	II	A	III	6213_poo1_20_1ug_iRT_DIA.raw
HCC89	HCC	< 40	Male	26.4	4738	<500	36.4	9	39	67	57	1	17	Yes	No	Complete	IIIB	C	III	6268_poo2_24_1ug_iRT_DIA.raw
HCC90	HCC	40≤Y＜60	Female	>2000.00	258	No detection	14.7	30.1	31	283	591	1	13	Yes	Yes	Incomplete	IIIB	C	III	6216_poo1_21_1ug_iRT_DIA.raw
HCC91	HCC	< 40	Male	19.6	27	3170	13.6	7.3	36	49	36	1	2	No	No	Incomplete	IA	A	III	6368_poo4_28_1ug_iRT_DIA.raw
HCC92	HCC	≥60	Male	38.9	79	91800	14.5	10.8	37	71	60	1	4	No	Yes	Incomplete	II	A	III	6369_poo4_29_1ug_iRT_DIA.raw
HCC93	HCC	< 40	Male	194.8	8218	<500	12.5	15.3	41	39	58	1	5.9	No	Yes	Complete	II	A	III	6317_poo3_25_1ug_iRT_DIA.raw
HCC94	HCC	≥60	Female	1245	7190	No detection	13.6	7	39	23	30	1	5	No	Yes	Incomplete	II	A	III	6318_poo3_26_1ug_iRT_DIA.raw
HCC95	HCC	40≤Y＜60	Male	>2000.00	546	2320	17.1	10.6	44	29	45	> 3	10.5	Yes	Yes	Incomplete	ⅣB	C	III-IV	6217_poo1_22_1ug_iRT_DIA.raw
HCC96	HCC	≥60	Male	>2000.00	15010	387000	13.1	15.3	38	40	43	1	15	No	Yes	Incomplete	IIIA	C	III	6257_poo2_15_1ug_iRT_DIA.raw
HCC97	HCC	< 40	Male	>2000.00	249	17500	12.6	22.8	40	23	38	2	16	Yes	Yes	No	IIIB	C	III	6218_poo1_23_1ug_iRT_DIA.raw
HCC98	HCC	≥60	Female	28.1	3168	4220000	15	28.7	33	52	78	1	7.5	No	Yes	Complete	II	A	II	6370_poo4_30_1ug_iRT_DIA.raw
HCC99	HCC	< 40	Male	425.9	20	48600	14.5	24	40	22	17	1	2	No	No	Complete	IA	A	II	6269_poo2_25_1ug_iRT_DIA.raw
HCC100	HCC	40≤Y＜60	Male	3	27	372000	13.8	25.1	44	34	27	1	6	No	Yes	Incomplete	II	A	III	6219_poo1_24_1ug_iRT_DIA.raw
HCC101	HCC	≥60	Female	1.7	157	<1000	13	25.9	44	26	35	1	4.3	No	Yes	Incomplete	II	A	III	6373_poo4_31_1ug_iRT_DIA.raw
HCC102	HCC	40≤Y＜60	Male	>2000.00	54535	5180	14.1	19.6	45	35	63	1	10.2	No	Yes	No	IIIA	B	III	6292_poo3_4_1ug_iRT_DIA.raw
HCC103	HCC	≥60	Male	433.8	18	No detection	13.5	11.3	39	25	23	1	4.9	Yes	Yes	No	IIIB	C	III	6319_poo3_27_1ug_iRT_DIA.raw
HCC104	HCC	40≤Y＜60	Male	884.8	4121	192000	13.6	21.7	46	133	56	1	6	No	Yes	Incomplete	II	A	III	6220_poo1_25_1ug_iRT_DIA.raw
HCC105	HCC	40≤Y＜60	Female	>2000.00	4329	No detection	13.4	12.2	44	14	38	1	8.7	No	Yes	Incomplete	ⅣB	C	III	6221_poo1_26_1ug_iRT_DIA.raw
HCC106	HCC	40	Male	1162.7	761	927000	19.4	16.6	41	55	53	1	12	Yes	Yes	No	IIIB	C	III	6320_poo3_28_1ug_iRT_DIA.raw
HCC107	HCC	40≤Y＜60	Male	>2000.00	3127	12500000	13	16.7	52	129	89	2	11	No	Yes	Complete	IIIA	B	III	6222_poo1_27_1ug_iRT_DIA.raw
HCC108	HCC	< 40	Female	>2000.00	21254	35200	14	8.5	30	20	114	1	18	Yes	Yes	Incomplete	IIIB	C	III	6374_poo4_32_1ug_iRT_DIA.raw
HCC109	HCC	40≤Y＜60	Female	>2000.00	2447	62600	13.3	24.7	40	39	55	1	13	No	Yes	Incomplete	II	A	III	6375_poo4_33_1ug_iRT_DIA.raw
HCC110	HCC	≥60	Male	373	141	14500	14.7	3.5	31	27	41	1	1.5	No	No	Incomplete	IA	0	II	6321_poo3_29_1ug_iRT_DIA.raw
HCC111	HCC	40≤Y＜60	Male	3.8	2953	No detection	12.8	13.3	40	21	17	1	10	No	Yes	Incomplete	II	A	III	6270_poo2_26_1ug_iRT_DIA.raw
HCC112	HCC	≥60	Male	2.5	18	9760	15.5	14.6	44	42	76	1	10.5	No	Yes	No	ⅣB	C	III-IV	6223_poo1_28_1ug_iRT_DIA.raw
HCC113	HCC	40≤Y＜60	Male	>2000.00	804	82500	13.5	14.5	38	18	35	1	8	No	Yes	Incomplete	II	A	III	6224_poo1_29_1ug_iRT_DIA.raw
HCC114	HCC	40≤Y＜60	Male	>2000.00	810	3180000	13.7	13.1	41	24	26	1	8	Yes	Yes	Incomplete	IIIB	C	II-III	6225_poo1_30_1ug_iRT_DIA.raw
HCC115	HCC	40≤Y＜60	Male	484.4	622	3515000	13.6	7.8	40	31	22	1	5	No	Yes	Incomplete	II	B	II	6271_poo2_27_1ug_iRT_DIA.raw
HCC116	HCC	40≤Y＜60	Male	32.9	1584	<500	12.3	7.3	40	29	22	2	4.5	No	Yes	Incomplete	II	B	II-III	6322_poo3_30_1ug_iRT_DIA.raw
HCC117	HCC	40≤Y＜60	Female	74	41	665000	13.4	13.2	36	32	31	1	2.9	No	No	Incomplete	IB	A	I-II	6325_poo3_31_1ug_iRT_DIA.raw
HCC118	HCC	< 40	Female	>2000.00	3439	144000	12.8	9.9	39	37	26	1	5.3	No	Yes	Incomplete	II	B	III	6376_poo4_34_1ug_iRT_DIA.raw
HCC119	HCC	40≤Y＜60	Female	>2000.00	2058	No detection	13.9	10.8	40	9	13	2	3.6	Yes	Yes	Incomplete	IIIB	C	II-III	6326_poo3_32_1ug_iRT_DIA.raw
HCC120	HCC	40≤Y＜60	Male	1925.9	611	>100000000	11.7	8.5	34	26	17	1	3	No	Yes	No	II	A	III	6327_poo3_33_1ug_iRT_DIA.raw
HCC121	HCC	40≤Y＜60	Female	2.8	1469	2030000	12.4	7.5	40	83	64	1	9	No	Yes	Incomplete	II	A	III	6272_poo2_28_1ug_iRT_DIA.raw
HCC122	HCC	40≤Y＜60	Female	>2000.00	68611	4980	13	14.7	32	26	77	1	9	Yes	Yes	Incomplete	IIIB	C	III	6228_poo1_31_1ug_iRT_DIA.raw
HCC123	HCC	< 40	Female	>2000.00	673	635	12.5	10.2	35	17	30	> 3	16	Yes	Yes	Incomplete	ⅣB	C	III	6377_poo4_35_1ug_iRT_DIA.raw
HCC124	HCC	< 40	Male	2.6	728	<500	12.7	21.4	47	35	23	2	3.3	No	Yes	Incomplete	II	B	III	6273_poo2_29_1ug_iRT_DIA.raw
HCC125	HCC	40≤Y＜60	Male	>2000.00	43	<20	15.4	16.1	34	30	31	1	3.2	Yes	Yes	Complete	IIIB	C	III	6274_poo2_30_1ug_iRT_DIA.raw
HCC126	HCC	40≤Y＜60	Male	18.1	332	259000	13.5	8.2	34	38	38	1	5.2	Yes	Yes	No	IIIB	C	III	6328_poo3_34_1ug_iRT_DIA.raw
HCC127	HCC	≥60	Female	11.5	16	No detection	15.1	11.8	28	100	121	4	5	No	No	No	II	B	I-II	6329_poo3_35_1ug_iRT_DIA.raw
HCC128	HCC	40≤Y＜60	Male	>2000.00	6132	1000	11.3	16.1	48	83	58	1	9	No	Yes	Incomplete	ⅣB	C	III	6277_poo2_31_1ug_iRT_DIA.raw
HCC129	HCC	< 40	Male	1953	213	767	13.6	15.4	38	101	130	1	1.5	No	No	No	IA	0	III	6330_poo3_36_1ug_iRT_DIA.raw
HCC130	HCC	40≤Y＜60	Female	>2000.00	575	41.3	12.7	11.1	31	24	40	1	4.2	No	Yes	Incomplete	II	A	III	6229_poo1_32_1ug_iRT_DIA.raw
HCC131	HCC	< 40	Male	1345.2	10	<500	12.6	362.3	29	29	26	1	3.6	No	Yes	Incomplete	II	B	III	6230_poo1_33_1ug_iRT_DIA.raw
HCC132	HCC	< 40	Male	17.1	4709	2200	13.3	27.3	40	263	118	1	6.5	No	Yes	No	IIIA	B	III	6231_poo1_34_1ug_iRT_DIA.raw
HCC133	HCC	< 40	Male	>2000.00	3537	No detection	11.6	8.9	43	27	39	5	13	No	Yes	Incomplete	IIIA	B	III	6232_poo1_35_1ug_iRT_DIA.raw
HCC134	HCC	40≤Y＜60	Male	13	6336	No detection	14.1	142.2	45	467	145	1	6	Yes	Yes	Incomplete	IIIB	C	II-III	6331_poo3_37_1ug_iRT_DIA.raw
HCC135	HCC	≥60	Male	12	7576	3230000	14.7	14.5	35	54	55	2	6.5	No	Yes	Incomplete	ⅣB	C	III	6278_poo2_32_1ug_iRT_DIA.raw
HCC136	HCC	≥60	Female	10.5	726	437000	13.9	13	34	44	33	1	6.5	No	Yes	Complete	II	A	II	6332_poo3_38_1ug_iRT_DIA.raw
HCC137	HCC	≥60	Female	>2000.00	24722	17000	11.8	25.2	38	40	40	1	7.2	No	Yes	No	ⅣB	C	III	6233_poo1_36_1ug_iRT_DIA.raw
HCC138	HCC	40≤Y＜60	Female	>2000.00	1486	3480	12.3	23	37	31	60	3	7	No	Yes	Incomplete	IIIA	B	III	6279_poo2_33_1ug_iRT_DIA.raw
HCC139	HCC	≥60	Male	>2000.00	8133	<500	14	15	33	15	42	1	9	Yes	Yes	No	ⅣA	C	III	6333_poo3_39_1ug_iRT_DIA.raw
HCC140	HCC	≥60	Male	>2000.00	17738	12300	13.1	20.9	45	20	30	1	8.6	No	Yes	Incomplete	IIIA	B	III	6280_poo2_34_1ug_iRT_DIA.raw
HCC141	HCC	40≤Y＜60	Male	>2000.00	438	>100000000	13.9	24.7	41	63	49	1	10	Yes	Yes	Incomplete	IIIB	C	III	6234_poo1_37_1ug_iRT_DIA.raw
HCC142	HCC	40≤Y＜60	Male	441.3	1326	2750	12.6	14.3	38	22	19	1	4.8	No	Yes	Incomplete	II	A	III	6281_poo2_35_1ug_iRT_DIA.raw
HCC143	HCC	≥60	Male	>2000.00	18251	1400000	13.9	12.6	40	27	64	1	10	Yes	Yes	Incomplete	IIIB	C	III-IV	6282_poo2_36_1ug_iRT_DIA.raw
HCC144	HCC	40≤Y＜60	Male	5	20523	347	13.1	21.7	41	23	31	1	12	No	Yes	Complete	II	A	III	6283_poo2_37_1ug_iRT_DIA.raw
HCC145	HCC	≥60	Male	55	22006	117000	13.4	13.8	38	57	71	1	10	Yes	Yes	Incomplete	IIIB	C	III	6284_poo2_38_1ug_iRT_DIA.raw
HCC146	HCC	< 40	Female	420.6	4756	4750	13.5	26.5	43	20	26	1	7	No	Yes	Incomplete	II	A	III	6235_poo1_38_1ug_iRT_DIA.raw
HCC147	HCC	40≤Y＜60	Male	15.7	237	22600	13.2	15.4	44	45	35	1	9.5	No	Yes	Incomplete	II	A	II-III	6285_poo2_39_1ug_iRT_DIA.raw
HCC148	HCC	40≤Y＜60	Female	>2000.00	910	No detection	12.1	9.4	42	21	47	1	9	Yes	Yes	Incomplete	IIIB	C	III	6286_poo2_40_1ug_iRT_DIA.raw
HCC149	HCC	< 40	Male	389.7	3483	18800	17.7	142.7	36	502	407	1	5	No	Yes	Incomplete	II	B	III	6236_poo1_39_1ug_iRT_DIA.raw
HCC150	HCC	40≤Y＜60	Male	7.4	35	8220	13	8.6	38	24	24	2	6	Yes	Yes	No	IIIB	C	II-III	6293_poo3_5_1ug_iRT_DIA.raw
HCC151	HCC	< 40	Male	>2000.00	21	<500	12	12.8	47	32	29	1	4.5	No	Yes	Incomplete	II	B	III	6378_poo4_36_1ug_iRT_DIA.raw
HCC152	HCC	< 40	Male	1814.7	42715	110	13.3	18.1	43	27	87	3	13.5	Yes	Yes	Incomplete	IIIB	C	III	6237_poo1_40_1ug_iRT_DIA.raw
HCC153	HCC	40≤Y＜60	Female	>2000.00	>75000.00	<500	14.1	33.2	33	21	60	2	16.5	Yes	Yes	Incomplete	IIIB	C	II-III	6379_poo4_37_1ug_iRT_DIA.raw
HCC154	HCC	40≤Y＜60	Male	66.5	75	145000	13.2	28.2	37	68	60	3	6.5	No	Yes	Incomplete	IIIA	B	II	6380_poo4_38_1ug_iRT_DIA.raw
HCC155	HCC	< 40	Male	>2000.00	>75000.00	<500	12.5	7.7	35	34	41	1	16	No	Yes	Incomplete	II	A	III	6381_poo4_39_1ug_iRT_DIA.raw
HCC156	HCC	40≤Y＜60	Male	5.1	22	633000	14.7	37.4	38	33	32	2	5.5	No	No	Incomplete	IIIA	B	III	6382_poo4_40_1ug_iRT_DIA.raw
HCC157	HCC	40≤Y＜60	Male	>2000.00	418	<500	12.4	15.9	41	20	36	1	9.5	Yes	Yes	Complete	IIIB	C	III	6249_poo2_9_1ug_iRT_DIA.raw
HCC158	HCC	≥60	Male	>2000.00	16596	3430	10.9	21.4	42	17	31	1	11	Yes	Yes	No	IIIB	C	III	6364_poo4_24_1ug_iRT_DIA.raw
HCC159	HCC	40≤Y＜60	Male	308.3	1029	>1.0E+8	15	21.8	32	560	260	1	9	No	Yes	Incomplete	IIIA	B	II-III	6334_poo3_40_1ug_iRT_DIA.raw
HCC160	HCC	40≤Y＜60	Male	1.8	27070	<20	12	10.8	38	52	29	1	5.5	Yes	Yes	Incomplete	ⅣB	C	II-III	6310_poo3_20_1ug_iRT_DIA.raw
HCC161	HCC	40≤Y＜60	Male	>2000.00	3478	72300	14.2	38.3	30	41	116	> 3	N/A	Yes	N/A	N/A	N/A	N/A	N/A	6459_poo6_23_1ug_iRT_DIA.raw
HCC162	HCC	40≤Y＜60	Male	1309.3	>75000.00	12700000	14.7	23.5	32	55	206	> 3	N/A	Yes	N/A	N/A	N/A	N/A	N/A	6524_poo7_38_1ug_iRT_DIA.raw
HCC163	HCC	40≤Y＜60	Female	>2000.00	5643	229000	14.2	17.7	37	23	34	1	4	No	Yes	No	II	A	III	6475_poo6_37_1ug_iRT_DIA.raw
LC1	LC	40≤Y＜60	Male	9.7	22373	1500000	13.7	24.5	42	35	145									6433_poo6_1_1ug_iRT_DIA.raw
LC2	LC	< 40	Male	4.8	18	56800000	29.7	60.4	23	44	53									6434_poo6_2_1ug_iRT_DIA.raw
LC3	LC	40≤Y＜60	Male	3.5	22	21600	15.1	26.3	34	32	28									6463_poo6_27_1ug_iRT_DIA.raw
LC4	LC	40≤Y＜60	Male	2.5	24	491000	18.7	74.5	49	84	96									6436_poo6_4_1ug_iRT_DIA.raw
LC5	LC	40≤Y＜60	Male	3.8	25	<500	13.5	26.2	43	18	17									6476_poo6_38_1ug_iRT_DIA.raw
LC6	LC	< 40	Male	17.7	28	9170000	12.8	174.1	39	851	333									6442_poo6_10_1ug_iRT_DIA.raw
LC7	LC	< 40	Female	10.9	21	181	15	18.3	41	31	24									6446_poo6_12_1ug_iRT_DIA.raw
LC8	LC	40≤Y＜60	Male	80.3	19	No detection	13.9	24.5	29	43	57									6450_poo6_16_1ug_iRT_DIA.raw
LC9	LC	≥60	Male	21.2	48	>1.0E+8	28.6	217.7	24	1082	1715									6447_poo6_13_1ug_iRT_DIA.raw
LC10	LC	40≤Y＜60	Female	97.8	8	295000	17.7	39.1	25	44	71									6448_poo6_14_1ug_iRT_DIA.raw
LC11	LC	40≤Y＜60	Female	2.4	17	No detection	13.5	12.7	40	24	34									6449_poo6_15_1ug_iRT_DIA.raw
LC12	LC	≥60	Female	8.4	17	<20	14.6	28.1	29	37	59									6451_poo6_17_1ug_iRT_DIA.raw
LC13	LC	< 40	Male	5.1	23	1260	12.8	15.2	46	49	27									6452_poo6_18_1ug_iRT_DIA.raw
LC14	LC	40≤Y＜60	Male	314.8	20	923	24	78.6	32	471	251									6454_poo6_20_1ug_iRT_DIA.raw
LC15	LC	≥60	Female	5.7	24	17700	15.2	25.5	35	47	84									6457_poo6_21_1ug_iRT_DIA.raw
LC16	LC	40≤Y＜60	Male	14	27	<20	15.2	56.8	31	108	158									6464_poo6_28_1ug_iRT_DIA.raw
LC17	LC	≥60	Male	2.2	49	<500	11.7	10.4	39	28	26									6458_poo6_22_1ug_iRT_DIA.raw
LC18	LC	≥60	Male	4.3	9	23800	19.5	48.1	27	38	78									6460_poo6_24_1ug_iRT_DIA.raw
LC19	LC	< 40	Female	8.6	20	62200	13.2	13.5	44	59	32									6465_poo6_29_1ug_iRT_DIA.raw
LC20	LC	40≤Y＜60	Male	24.2	33	3150	15.9	15.4	21	112	155									6470_poo6_32_1ug_iRT_DIA.raw
LC21	LC	≥60	Male	3.9	158	No detection	12.9	12.1	42	22	17									6477_poo6_39_1ug_iRT_DIA.raw
LC22	LC	40≤Y＜60	Male	10.5	26	294000	13.8	20.5	39	44	33									6478_poo6_40_1ug_iRT_DIA.raw
LC23	LC	≥60	Male	6.5	41	No detection	14.3	208.2	39	2984	2064									6483_poo7_3_1ug_iRT_DIA.raw
LC24	LC	≥60	Male	10.8	47	No detection	17.1	34.5	35	42	101									6485_poo7_5_1ug_iRT_DIA.raw
LC25	LC	40≤Y＜60	Female	13.3	370	No detection	18.7	239.7	25	33	168									6488_poo7_8_1ug_iRT_DIA.raw
LC26	LC	40≤Y＜60	Male	5.2	53	No detection	13.1	14.5	18	32	74									6489_poo7_9_1ug_iRT_DIA.raw
LC27	LC	≥60	Female	6.6	40	No detection	13.7	11	27	14	38									6493_poo7_11_1ug_iRT_DIA.raw
LC28	LC	40≤Y＜60	Female	4.5	12	No detection	16.6	13	30	19	37									6495_poo7_13_1ug_iRT_DIA.raw
LC29	LC	40≤Y＜60	Male	4.3	262	No detection	15.2	94	23	19	55									6498_poo7_16_1ug_iRT_DIA_200529102556.raw
LC30	LC	< 40	Male	3.2	19	<20	13.7	14	48	45	22									6500_poo7_18_1ug_iRT_DIA.raw
LC31	LC	≥60	Male	4.6	24	No detection	11.9	18.6	32	92	136									6502_poo7_20_1ug_iRT_DIA.raw
LC32	LC	≥60	Female	3	508	No detection	26	76.7	16	25	56									6506_poo7_22_1ug_iRT_DIA.raw
LC33	LC	≥60	Male	4.3	79	No detection	20.2	43.2	32	19	32									6507_poo7_23_1ug_iRT_DIA.raw
LC34	LC	40≤Y＜60	Female	5.4	117	No detection	12.6	16.8	43	23	50									6557_poo8_25_1ug_iRT_DIA.raw
LC35	LC	≥60	Male	72.9	15	No detection	16.8	55.9	29	311	198									6509_poo7_25_1ug_iRT_DIA.raw
LC36	LC	< 40	Male	4.7	31	No detection	13.5	42.8	40	16	58									6510_poo7_26_1ug_iRT_DIA.raw
LC37	LC	< 40	Male	6.8	29	No detection	15.8	149.6	37	19	50									6487_poo7_7_1ug_iRT_DIA.raw
LC38	LC	40≤Y＜60	Male	7.3	31	No detection	17.5	34.2	31	30	46									6505_poo7_21_1ug_iRT_DIA.raw
LC39	LC	40≤Y＜60	Male	4.8	22	No detection	13.1	18.9	41	23	22									6511_poo7_27_1ug_iRT_DIA.raw
LC40	LC	≥60	Male	2.4	58	No detection	12.6	14.5	39	27	30									6512_poo7_28_1ug_iRT_DIA.raw
LC41	LC	40≤Y＜60	Male	6.3	25	No detection	12.5	17.4	47	40	32									6513_poo7_29_1ug_iRT_DIA.raw
LC42	LC	40≤Y＜60	Male	8.2	59	907000	13.6	39.9	43	58	66									6514_poo7_30_1ug_iRT_DIA.raw
LC43	LC	40≤Y＜60	Male	19.8	154	No detection	22	52.6	28	14	42									6517_poo7_31_1ug_iRT_DIA.raw
LC44	LC	40≤Y＜60	Female	15.3	25	No detection	19.1	64.5	25	37	92									6518_poo7_32_1ug_iRT_DIA.raw
LC45	LC	40≤Y＜60	Male	1.8	14	No detection	15.8	27.5	53	31	30									6519_poo7_33_1ug_iRT_DIA.raw
LC46	LC	40≤Y＜60	Male	2.4	21	No detection	15.3	23.6	42	30	31									6520_poo7_34_1ug_iRT_DIA.raw
LC47	LC	< 40	Male	9.3	28	No detection	14.3	20.8	34	15	34									6521_poo7_35_1ug_iRT_DIA.raw
LC48	LC	≥60	Male	2.8	29	<500	14.5	27	26	88	108									6522_poo7_36_1ug_iRT_DIA.raw
LC49	LC	40≤Y＜60	Male	5.2	34	No detection	15.1	15.9	26	19	55									6523_poo7_37_1ug_iRT_DIA.raw
LC50	LC	40≤Y＜60	Male	11.5	29	No detection	14.2	46.1	29	11	91									6525_poo7_39_1ug_iRT_DIA.raw
LC51	LC	≥60	Male	4.8	37	No detection	18.6	118.4	24	43	128									6526_poo7_40_1ug_iRT_DIA.raw
LC52	LC	≥60	Female	6.9	20	No detection	13.6	16.4	43	40	55									6529_poo8_1_1ug_iRT_DIA.raw
LC53	LC	≥60	Female	11.7	19	No detection	13.7	17.9	39	92	223									6541_poo8_11_1ug_iRT_DIA.raw
CHB1	CHB	≥60	Male	3.2	24	278000	16.8	122	22	457	1541									6435_poo6_3_1ug_iRT_DIA.raw
CHB2	CHB	< 40	Female	2.9	12	>1.0E+8	13.4	24.5	50	58	104									6437_poo6_5_1ug_iRT_DIA.raw
CHB3	CHB	40≤Y＜60	Female	3	20	>1.0E+8	12.6	12.9	46	17	20									6438_poo6_6_1ug_iRT_DIA.raw
CHB4	CHB	< 40	Male	4.4	20	>1.0E+8	12.3	22.9	46	67	38									6439_poo6_7_1ug_iRT_DIA.raw
CHB5	CHB	40≤Y＜60	Male	54.8	24	<20	12.7	141.2	42	504	134									6440_poo6_8_1ug_iRT_DIA.raw
CHB6	CHB	40≤Y＜60	Male	15.3	16	618000	13.8	24.1	40	550	292									6441_poo6_9_1ug_iRT_DIA.raw
CHB7	CHB	< 40	Male	8.5	27	53500000	13.5	17	37	136	123									6445_poo6_11_1ug_iRT_DIA.raw
CHB8	CHB	< 40	Male	15.1	28	61600	13.1	20.1	47	134	50									6453_poo6_19_1ug_iRT_DIA.raw
CHB9	CHB	40≤Y＜60	Female	2.5	21	28.3	12.1	21.9	42	18	27									6461_poo6_25_1ug_iRT_DIA.raw
CHB10	CHB	≥60	Male	3.8	42	451000	13.8	17.4	40	68	80									6462_poo6_26_1ug_iRT_DIA.raw
CHB11	CHB	< 40	Female	12.6	33	3510000	16.6	54.3	36	832	413									6466_poo6_30_1ug_iRT_DIA.raw
CHB12	CHB	40≤Y＜60	Male	164.4	38	1220	12.4	19.7	39	65	66									6469_poo6_31_1ug_iRT_DIA.raw
CHB13	CHB	40≤Y＜60	Male	33.4	72	17200	14.7	139.6	40	1100	1182									6471_poo6_33_1ug_iRT_DIA.raw
CHB14	CHB	< 40	Female	5	24	>1.0E+8	13.6	35	37	545	330									6472_poo6_34_1ug_iRT_DIA.raw
CHB15	CHB	40≤Y＜60	Female	2.5	13	<500	12.8	20.6	46	32	39									6473_poo6_35_1ug_iRT_DIA.raw
CHB16	CHB	< 40	Male	2.8	31	671000	12.5	15	30	98	69									6474_poo6_36_1ug_iRT_DIA.raw
ALD1	ALD	40≤Y＜60	Male	11	35	No detection	12.4	15.1	46	65	58									6481_poo7_1_1ug_iRT_DIA.raw
ALD2	ALD	≥60	Male	3.3	21	No detection	12.6	23.9	43	256	92									6482_poo7_2_1ug_iRT_DIA.raw
ALD3	ALD	40≤Y＜60	Male	6.4	2016	No detection	17.7	508.6	29	54	110									6484_poo7_4_1ug_iRT_DIA.raw
ALD4	ALD	40≤Y＜60	Female	6.7	54	No detection	13.5	17.9	46	56	246									6535_poo8_7_1ug_iRT_DIA.raw
ALD5	ALD	40≤Y＜60	Male	2.6	19	No detection	13.2	80.9	44	161	63									6486_poo7_6_1ug_iRT_DIA.raw
ALD6	ALD	≥60	Male	3.4	34	No detection	13.5	29.3	37	16	20									6536_poo8_8_1ug_iRT_DIA.raw
ALD7	ALD	40≤Y＜60	Male	9.9	25	No detection	11.5	33.1	38	174	92									6496_poo7_14_1ug_iRT_DIA.raw
ALD8	ALD	≥60	Male	16.7	40	No detection	12.4	6.5	41	36	40									6497_poo7_15_1ug_iRT_DIA.raw
ALD9	ALD	40≤Y＜60	Male	17.9	90	No detection	13.2	30.2	34	254	245									6550_poo8_20_1ug_iRT_DIA.raw
ALD10	ALD	40≤Y＜60	Male	7.4	48	No detection	12.7	24.9	42	77	59									6499_poo7_17_1ug_iRT_DIA.raw
ALD11	ALD	< 40	Male	5.4	22	No detection	11.9	12.8	44	84	59									6501_poo7_19_1ug_iRT_DIA.raw
ALD12	ALD	40≤Y＜60	Male	4.4	36	No detection	11.7	47.3	42	354	164									6508_poo7_24_1ug_iRT_DIA.raw
ALD13	ALD	< 40	Female	4.4	17	No detection	12.7	11.2	46	81	150									6558_poo8_26_1ug_iRT_DIA.raw
ALD14	ALD	≥60	Female	5	16	No detection	11.7	10.9	42	54	41									6559_poo8_27_1ug_iRT_DIA.raw
ALD15	ALD	< 40	Male	7	44	48700	14.9	31	38	101	222									6560_poo8_28_1ug_iRT_DIA.raw
ALD16	ALD	40≤Y＜60	Male	3.4	28	No detection	12.6	11.6	44	22	18									6569_poo8_35_1ug_iRT_DIA.raw
ALD17	ALD	40≤Y＜60	Female	6.9	246	No detection	18.2	347.1	21	29	122									6490_poo7_10_1ug_iRT_DIA.raw
ALD18	ALD	≥60	Male	6.8	121	No detection	11.4	86.4	33	190	148									6494_poo7_12_1ug_iRT_DIA.raw
NAFLD1	NAFLD	40≤Y＜60	Male	3.2	24	No detection	12.8	25.7	37	116	247									6530_poo8_2_1ug_iRT_DIA.raw
NAFLD2	NAFLD	< 40	Male	2.6	26	No detection	12.9	7.8	42	343	139									6531_poo8_3_1ug_iRT_DIA.raw
NAFLD3	NAFLD	< 40	Male	3.2	34	No detection	13.1	11.9	45	259	116									6532_poo8_4_1ug_iRT_DIA.raw
NAFLD4	NAFLD	< 40	Male	2.3	137	No detection	11.9	16.1	47	172	82									6533_poo8_5_1ug_iRT_DIA.raw
NAFLD5	NAFLD	< 40	Male	3	20	No detection	11.6	6.4	49	362	161									6534_poo8_6_1ug_iRT_DIA.raw
NAFLD6	NAFLD	< 40	Male	1.5	102	No detection	11.6	19.7	44	343	110									6537_poo8_9_1ug_iRT_DIA.raw
NAFLD7	NAFLD	< 40	Male	3	39	No detection	12	11.6	47	199	81									6538_poo8_10_1ug_iRT_DIA.raw
NAFLD8	NAFLD	40≤Y＜60	Male	3.1	29	No detection	13	26.7	43	39	28									6542_poo8_12_1ug_iRT_DIA.raw
NAFLD9	NAFLD	< 40	Male	2.6	18	No detection	12	8.6	46	32	15									6543_poo8_13_1ug_iRT_DIA.raw
NAFLD10	NAFLD	40≤Y＜60	Male	5	21	No detection	12.9	25.2	46	114	53									6544_poo8_14_1ug_iRT_DIA.raw
NAFLD11	NAFLD	< 40	Male	3.6	22	No detection	11.2	16.4	51	256	98									6545_poo8_15_1ug_iRT_DIA.raw
NAFLD12	NAFLD	< 40	Male	3.4	24	No detection	12.8	9	45	69	43									6546_poo8_16_1ug_iRT_DIA.raw
NAFLD13	NAFLD	< 40	Male	2	29	No detection	12.1	12.6	48	336	138									6547_poo8_17_1ug_iRT_DIA.raw
NAFLD14	NAFLD	40≤Y＜60	Female	2.4	21	No detection	10.2	9.3	47	18	19									6548_poo8_18_1ug_iRT_DIA.raw
NAFLD15	NAFLD	40≤Y＜60	Male	1.7	14	No detection	11.8	14.9	45	154	88									6549_poo8_19_1ug_iRT_DIA.raw
NAFLD16	NAFLD	< 40	Male	2.9	21	No detection	12.6	16.61	46	190	75									6553_poo8_21_1ug_iRT_DIA.raw
NAFLD17	NAFLD	40≤Y＜60	Male	6.9	33	No detection	12.7	17	45	171	70									6554_poo8_22_1ug_iRT_DIA.raw
NAFLD18	NAFLD	< 40	Male	7.3	31	No detection	12.2	16.7	51	106	48									6555_poo8_23_1ug_iRT_DIA.raw
NAFLD19	NAFLD	≥60	Female	6	20	No detection	11.3	10	40	26	23									6556_poo8_24_1ug_iRT_DIA.raw
NAFLD20	NAFLD	< 40	Male	2.4	21	No detection	11.8	8.9	40	256	114									6561_poo8_29_1ug_iRT_DIA.raw
NAFLD21	NAFLD	< 40	Male	3.6	28	No detection	11.7	18.3	46	161	80									6562_poo8_30_1ug_iRT_DIA.raw
NAFLD22	NAFLD	< 40	Male	1.5	48	No detection	12.5	15.9	52	46	31									6565_poo8_31_1ug_iRT_DIA.raw
NAFLD23	NAFLD	≥60	Male	7.4	33	No detection	12.8	40.6	46	57	60									6566_poo8_32_1ug_iRT_DIA.raw
NAFLD24	NAFLD	40≤Y＜60	Male	4.2	24	No detection	11.6	11.9	44	95	39									6567_poo8_33_1ug_iRT_DIA.raw
NAFLD25	NAFLD	40≤Y＜60	Male	6.5	25	No detection	12.4	28.5	54	141	116									6568_poo8_34_1ug_iRT_DIA.raw
NAFLD26	NAFLD	40≤Y＜60	Female	5.6	21	No detection	12.5	12.4	44	18	22									6570_poo8_36_1ug_iRT_DIA.raw
NAFLD27	NAFLD	< 40	Male	2.5	21	No detection	12.3	14.4	48	59	53									6574_poo8_40_1ug_iRT_DIA.raw
NAFLD28	NAFLD	< 40	Male	1.5	27	No detection	12.2	14.6	44	94	61									6571_poo8_37_1ug_iRT_DIA.raw
NAFLD29	NAFLD	< 40	Male	2.1	41	No detection	11.8	21.7	47	115	54									6572_poo8_38_1ug_iRT_DIA.raw
NAFLD30	NAFLD	40≤Y＜60	Male	4.7	38	No detection	11.3	11.3	46	47	38									6573_poo8_39_1ug_iRT_DIA.raw
AsC1	AsC	40≤Y＜60	Male	4.5	36	370000	14.2	8.6	46	20	27									6385_poo5_1_1ug_iRT_DIA.raw
AsC2	AsC	40	Male	2.1	20	1340	14.3	25.4	41	40	42									6386_poo5_2_1ug_iRT_DIA.raw
AsC3	AsC	40≤Y＜60	Male	4	21	297000	13.7	18.3	44	39	24									6387_poo5_3_1ug_iRT_DIA.raw
AsC4	AsC	< 40	Male	4.5	25	634000	13.7	15.4	46	28	40									6388_poo5_4_1ug_iRT_DIA.raw
AsC5	AsC	40≤Y＜60	Female	4.2	11	>1.0E+8	14	10.3	43	9	15									6389_poo5_5_1ug_iRT_DIA.raw
AsC6	AsC	40≤Y＜60	Female	2.7	27	5480000	13.5	23.7	45	16	21									6390_poo5_6_1ug_iRT_DIA.raw
AsC7	AsC	40≤Y＜60	Female	2.3	33	>1.0E+8	12.5	10.3	39	21	18									6391_poo5_7_1ug_iRT_DIA.raw
AsC8	AsC	≥60	Female	6.5	26	24300	14.5	11.6	47	26	35									6392_poo5_8_1ug_iRT_DIA.raw
AsC9	AsC	< 40	Male	2.5	23	>1.0E+8	11.2	8.3	43	22	20									6393_poo5_9_1ug_iRT_DIA.raw
AsC10	AsC	40≤Y＜60	Female	42.8	560	2110	10.8	20.9	42	16	18									6394_poo5_10_1ug_iRT_DIA.raw
AsC11	AsC	< 40	Male	1.6	21	494	13.8	5.1	44	29	31									6397_poo5_11_1ug_iRT_DIA.raw
AsC12	AsC	40≤Y＜60	Female	2.6	18	28300	13	14.7	46	18	24									6398_poo5_12_1ug_iRT_DIA.raw
AsC13	AsC	40≤Y＜60	Male	2.4	24	<500	13.1	16.1	44	20	21									6399_poo5_13_1ug_iRT_DIA.raw
AsC14	AsC	40≤Y＜60	Male	5.4	19	>1.0E+8	14.1	18.5	39	26	18									6400_poo5_14_1ug_iRT_DIA.raw
AsC15	AsC	40≤Y＜60	Female	4.8	18	147000	12.9	15.5	45	39	27									6401_poo5_15_1ug_iRT_DIA.raw
AsC16	AsC	40≤Y＜60	Male	5	28	212	12.4	13	43	14	21									6402_poo5_16_1ug_iRT_DIA.raw
AsC17	AsC	< 40	Male	2.7	22	5780	12.5	18.7	33	25	26									6403_poo5_17_1ug_iRT_DIA.raw
AsC18	AsC	40≤Y＜60	Male	3.7	25	<500	11.8	6.6	48	31	37									6404_poo5_18_1ug_iRT_DIA.raw
AsC19	AsC	< 40	Male	2.5	31	>1.0E+8	12.1	25.4	36	37	32									6405_poo5_19_1ug_iRT_DIA.raw
AsC20	AsC	40≤Y＜60	Male	2.7	29	No detection	11.9	10.3	47	36	26									6406_poo5_20_1ug_iRT_DIA.raw
AsC21	AsC	40≤Y＜60	Male	6.2	23	>1.0E+8	12.5	17.4	44	24	20									6409_poo5_21_1ug_iRT_DIA.raw
AsC22	AsC	< 40	Male	6.2	30	>1.0E+8	11.8	16.1	48	49	30									6410_poo5_22_1ug_iRT_DIA.raw
AsC23	AsC	< 40	Male	2.9	31	>1.0E+8	13.6	16	45	23	23									6411_poo5_23_1ug_iRT_DIA.raw
AsC24	AsC	< 40	Male	6.6	25	363000	13.5	17.9	40	46	35									6412_poo5_24_1ug_iRT_DIA.raw
AsC25	AsC	< 40	Male	5.2	27	21300000	12.8	16.4	48	66	35									6413_poo5_25_1ug_iRT_DIA.raw
AsC26	AsC	40≤Y＜60	Male	2.9	25	>1.0E+8	12.4	12.5	41	45	26									6414_poo5_26_1ug_iRT_DIA.raw
AsC27	AsC	40≤Y＜60	Female	3.1	15	No detection	12.9	26.2	39	15	18									6415_poo5_27_1ug_iRT_DIA.raw
AsC28	AsC	40≤Y＜60	Male	5	16	307000	12.1	15.7	50	39	19									6416_poo5_28_1ug_iRT_DIA.raw
AsC29	AsC	40≤Y＜60	Male	2.5	22	1050000	13.7	14.8	46	15	21									6417_poo5_29_1ug_iRT_DIA.raw
AsC30	AsC	40≤Y＜60	Female	3.7	26	<20	11.7	11.3	43	21	18									6418_poo5_30_1ug_iRT_DIA.raw
AsC31	AsC	40≤Y＜60	Male	4.1	19	84900000	11.9	12.4	41	27	20									6421_poo5_31_1ug_iRT_DIA.raw
AsC32	AsC	40≤Y＜60	Male	11.6	16	76100	11.8	11.1	47	33	22									6422_poo5_32_1ug_iRT_DIA.raw
AsC33	AsC	< 40	Male	2.4	37	4800	14.6	17.6	50	44	39									6423_poo5_33_1ug_iRT_DIA.raw
AsC34	AsC	40≤Y＜60	Male	2.8	25	>1.0E+8	12.7	17.7	43	19	22									6424_poo5_34_1ug_iRT_DIA.raw
AsC35	AsC	< 40	Male	2.5	22	418000	12.4	17.4	43	13	13									6425_poo5_35_1ug_iRT_DIA.raw
AsC36	AsC	40≤Y＜60	Female	2	15	58300000	12.3	7.9	39	15	17									6426_poo5_36_1ug_iRT_DIA.raw
AsC37	AsC	40	Male	3.8	41	<500	13.5	15.4	41	17	22									6427_poo5_37_1ug_iRT_DIA.raw
AsC38	AsC	< 40	Female	3	16	902000	11.9	8	43	18	20									6428_poo5_38_1ug_iRT_DIA.raw
AsC39	AsC	< 40	Female	7.4	23	15100	11.9	16.3	45	35	30									6429_poo5_39_1ug_iRT_DIA.raw
AsC40	AsC	< 40	Female	1.5	23	>1.0E+8	13.6	27.7	50	33	27									6430_poo5_40_1ug_iRT_DIA.raw
