# Supplementary material for: Proteomics-driven noninvasive screening of circulating serum protein panels for the early diagnosis of hepatocellular carcinoma
Source: Nat Commun. 2023 Dec 18;14:8392. doi: 10.1038/s41467-023-44255-2 (PMC10728065; doi:10.1038/s41467-023-44255-2)
Supplement: Supplementary file 5 — Supplementary Data 2 [file 41467_2023_44255_MOESM5_ESM.xlsx]

## Sheet: Sheet1
Supplementary Data 2. Statistic of clinicopathological characteristics of 320 patients in the discovery cohort
Characteristics	Level	Overall (%)	HCC (%)	LC (%)	BLD (%)	AsC (%)	P-value
		(n=320)	(n=163)	(n=53)	(n=64)	(n=40)
Age (Y)	<40	86 (26.9)	35 (21.5)	9 (17.0)	28 (43.8)	14 (35.0)	9.1e-05
	40≤Y＜60	152 (47.5)	79 (48.5)	23 (43.4)	26 (40.6)	24 (60.0)
	≥60	82 (25.6)	49 (30.1)	21 (39.6)	10 (15.6)	2 ( 5.0)
Sex	Male	239 (74.7)	122 (74.8)	39 (73.6)	51 (79.7)	27 (67.5)	0.577
	Female	81 (25.3)	41 (25.2)	14 (26.4)	13 (20.3)	13 (32.5)
AFP (ng/mL)	＜20	198 (61.9)	51 (31.3)	47 (88.7)	61 (95.3)	39 (97.5)	1e-15
	≥20	122 (38.1)	112 (68.7)	6 (11.3)	3 ( 4.7)	1 ( 2.5)
PIVKA-II (mAU/mL)	＜40	150 (46.9)	25 (15.3)	37 (69.8)	50 (78.1)	38 (95.0)	1e-15
	≥40	170 (53.1)	138 (84.7)	16 (30.2)	14 (21.9)	2 ( 5.0)
HBV-DNA (copies)	＜1000	170 (53.1)	73 (44.8)	39 (73.6)	50 (78.1)	8 (20.0)	3.2e-10
	≥1000	150 (46.9)	90 (55.2)	14 (26.4)	14 (21.9)	32 (80.0)
PT (s)	＜14	207 (64.7)	93 (57.1)	22 (41.5)	58 (90.6)	34 (85.0)	2.9e-09
	≥14	113 (35.3)	70 (42.9)	31 (58.5)	6 ( 9.4)	6 (15.0)
TBIL (μmol/L)	＜17.1	162 (50.6)	90 (55.2)	14 (26.4)	31 (48.4)	27 (67.5)	0.00035
	≥17.1	158 (49.4)	73 (44.8)	39 (73.6)	33 (51.6)	13 (32.5)
ALB (g/L)	≥35	253 (79.1)	132 (81.0)	24 (45.3)	58 (90.6)	39 (97.5)	7e-11
	＜35	67 (20.9)	31 (19.0)	29 (54.7)	6 ( 9.4)	1 ( 2.5)
ALT (U/L)	＜40	182 (56.9)	104 (63.8)	31 (58.5)	12 (18.8)	35 (87.5)	3.3e-12
	≥40	138 (43.1)	59 (36.2)	22 (41.5)	52 (81.2)	5 (12.5)
AST (U/L)	＜40	162 (50.6)	89 (54.6)	19 (35.8)	15 (23.4)	39 (97.5)	6.7e-13
	≥40	158 (49.4)	74 (45.4)	34 (64.2)	49 (76.6)	1 ( 2.5)
Tumor number	1		81 (49.7)
	＞1		82 (50.3)
Tumor size (cm)	＜5		51 (31.3)
	5 ≤T＜10		69 (42.3)
	≥10		41 (25.2)
	N/A		2 (1.2)
PVTT	Yes		47 (28.8)
	No		117 (71.2)
MVI	Yes		115 (70.6)
	No		46 (28.2)
	N/A		2 (1.2)
Tumor capsule	No		63 (38.7)
	Incomplete		82 (50.3)
	Complete		16 (9.8)
	N/A		2 (1.2)
TNM stage	I-II		82 (50.3)
	III-IV		79 (48.5)
	N/A		2 (1.2)
BCLC stage	0-A		68 (41.7)
	B-C		93 (57.1)
	N/A		2 (1.2)
Tumor differentiation	I-II		50 (30.7)
	III-IV		111 (68.1)
	N/A		2 (1.2)
Note: Significance was determined by chi-squared test.
