# Supplementary material for: Proteomics-driven noninvasive screening of circulating serum protein panels for the early diagnosis of hepatocellular carcinoma
Source: Nat Commun. 2023 Dec 18;14:8392. doi: 10.1038/s41467-023-44255-2 (PMC10728065; doi:10.1038/s41467-023-44255-2)
Supplement: Supplementary file 6 — Supplementary Data 3 [file 41467_2023_44255_MOESM6_ESM.xlsx]

## Sheet: Sheet1
Supplementary Data 3. Proteomic expression profiling of 320 samples in the discovery cohort
PG.ProteinGroups	PG.Genes	PG.ProteinDescriptions	PG.ProteinNames	HCC1	HCC2	HCC3	HCC4	HCC5	HCC6	HCC7	HCC8	HCC9	HCC10	HCC11	HCC12	HCC13	HCC14	HCC15	HCC16	HCC17	HCC18	HCC19	HCC20	HCC21	HCC22	HCC23	HCC24	HCC25	HCC26	HCC27	HCC28	HCC29	HCC30	HCC31	HCC32	HCC33	HCC34	HCC35	HCC36	HCC37	HCC38	HCC39	HCC40	HCC41	HCC42	HCC43	HCC44	HCC45	HCC46
A0A075B6H7	IGKV3-7	Probable non-functional immunoglobulin kappa variable 3-7	KV37_HUMAN	18071.6	9781.58	27476.6	12033.8	Filtered	3151.75	16535.1	11932.6	27829.6	19044	7314.43	13563.1	Filtered	18334	Filtered	18629.8	11061.4	13793	14408.2	Filtered	13294.1	10341.4	Filtered	Filtered	14855.8	31002.5	Filtered	10356.9	11079.1	Filtered	16295.7	Filtered	16679.6	Filtered	Filtered	30634.8	43182.2	9741.47	Filtered	Filtered	39528.5	Filtered	9163.24	9001.95	6505.11	24005.5
A0A075B6H9	IGLV4-69	Immunoglobulin lambda variable 4-69	LV469_HUMAN	Filtered	Filtered	Filtered	Filtered	Filtered	Filtered	Filtered	Filtered	Filtered	1441.82	1480.18	Filtered	Filtered	798.029	19506.4	Filtered	Filtered	Filtered	Filtered	Filtered	571.495	358.691	Filtered	Filtered	Filtered	Filtered	Filtered	Filtered	529.317	Filtered	Filtered	Filtered	Filtered	Filtered	Filtered	Filtered	Filtered	Filtered	Filtered	Filtered	780.033	Filtered	Filtered	Filtered	Filtered	Filtered
A0A075B6I0	IGLV8-61	Immunoglobulin lambda variable 8-61	LV861_HUMAN	171155	21690	169080	177550	595202	546676	75187.9	110045	198686	65843.9	500929	122730	1.29827e+06	69163.4	1.36798e+06	68129	598620	98402.7	98808.1	593349	118071	72935.7	447853	521941	118562	385857	708424	226818	Filtered	844672	79815.3	979166	116439	712163	757591	149699	Filtered	458541	362669	1.06135e+06	282883	570238	92246.5	647281	110352	42678.4
A0A075B6I4	IGLV10-54	Immunoglobulin lambda variable 10-54	LVX54_HUMAN	3564.34	4350.41	Filtered	4343.67	25506.1	80402.2	3372.41	Filtered	15872.2	Filtered	65279.5	35000.3	165263	Filtered	22627.8	19969	20328.4	4548.37	Filtered	92448.1	Filtered	Filtered	4501.71	72012.7	24730	8310.91	67055.9	37047.1	8519.44	46099.6	2178.33	24242.8	24147.9	66144.3	56936.1	5861.49	Filtered	62315.6	30866.5	14927	5604.64	71087.1	Filtered	44327.5	27698.2	3115.82
A0A075B6I9	IGLV7-46	Immunoglobulin lambda variable 7-46	LV746_HUMAN	32411.1	23725.6	17293.5	24539.8	140616	110662	11981.6	16219.6	62451.8	25830.2	53852.5	27591.5	155345	16349.3	197759	63513.2	142331	33120.2	51231.6	214285	14885.4	10865.3	92679.6	190933	32284.5	89270.5	56191.6	47475.2	21552.9	107797	13579.5	133306	32802.8	103244	99689	26226.6	15576.7	78226.3	57974.3	287741	40526.3	47390.2	28688.5	145285	32728	27959.1
A0A075B6J9	IGLV2-18	Immunoglobulin lambda variable 2-18	LV218_HUMAN	21754.8	28950.7	65444.5	30013.9	130176	224995	32366.2	23344.6	96505.3	39207.3	127575	76497.8	196629	32377.4	334514	69917.3	84591.1	65484.9	28439.1	113145	46835.4	60861.1	33828.1	94016.1	55804.8	38137.3	61571.5	56071.7	59695.6	117813	184653	51842.5	62214	269204	179361	61679.4	28401.8	77697.7	61763	154341	85111.7	209188	33205.8	269767	112355	41792.8
A0A075B6K0	IGLV3-16	Immunoglobulin lambda variable 3-16	LV316_HUMAN	14233.8	6472.96	Filtered	18527.6	28150.7	13352	5665.08	Filtered	37096.8	1780.06	Filtered	Filtered	Filtered	1332	58260.1	Filtered	18993	17282.1	Filtered	Filtered	Filtered	Filtered	19497.3	40530.8	9359.71	30297.7	Filtered	17104.8	Filtered	Filtered	12187.7	54380.9	11402	41505.3	Filtered	10358.4	9876.03	Filtered	45232.4	Filtered	Filtered	Filtered	Filtered	Filtered	Filtered	13615.3
A0A075B6K2	IGLV3-12	Immunoglobulin lambda variable 3-12	LV312_HUMAN	Filtered	Filtered	173745	Filtered	292449	539212	Filtered	116700	Filtered	Filtered	1.14246e+06	Filtered	390149	Filtered	351093	377906	Filtered	Filtered	Filtered	Filtered	21774.8	Filtered	233074	Filtered	Filtered	122387	217676	357808	Filtered	630064	Filtered	Filtered	375146	824476	Filtered	Filtered	Filtered	749604	Filtered	Filtered	Filtered	451885	Filtered	133895	433865	Filtered
A0A075B6K4	IGLV3-10	Immunoglobulin lambda variable 3-10	LV310_HUMAN	182056	132316	188685	127957	635644	809282	21529.6	85679.1	220208	148387	641035	146959	788193	147793	825303	342675	373685	118749	95027.4	1.47056e+06	133270	85155.1	555374	900623	272300	169080	1.2113e+06	319209	140271	684892	207247	1.26844e+06	233012	878449	729772	121972	80807.8	886613	582825	1.18011e+06	307993	874977	111383	895823	265455	157290
A0A075B6K5	IGLV3-9	Immunoglobulin lambda variable 3-9	LV39_HUMAN	116633	63568.9	192905	148849	141627	186525	117118	100294	142615	80077.2	242448	63726.2	139525	84738.9	150178	88607.9	213365	121611	63220.4	159723	131578	103558	122160	123705	115624	260659	69899.2	169943	39412.3	148052	55708.9	126078	98635.1	219954	123198	57840.1	60843.2	280118	166670	158759	149579	320379	85733.2	89944.8	114147	83733.6
A0A075B6P	IGKV2-28	Immunoglobulin kappa variable 2-28	KV228_HUMAN	2716.67	Filtered	Filtered	Filtered	Filtered	Filtered	Filtered	Filtered	Filtered	3082.92	Filtered	Filtered	Filtered	1495.31	Filtered	Filtered	Filtered	484.414	2947.36	Filtered	Filtered	403.087	Filtered	Filtered	Filtered	1782.49	Filtered	Filtered	225.788	Filtered	2391.28	Filtered	Filtered	Filtered	Filtered	Filtered	6598.17	Filtered	Filtered	Filtered	Filtered	Filtered	Filtered	Filtered	Filtered	Filtered
A0A075B6R2	IGHV4-4	Immunoglobulin heavy variable 4-4	HV404_HUMAN	Filtered	7538.86	27540	31528.7	63276.4	10271.7	14948.3	8792.71	Filtered	12822.6	3612.55	4567.49	135217	21631.5	91169.8	Filtered	Filtered	Filtered	3203.29	Filtered	22065.6	6937.44	Filtered	105477	44088.2	9477.32	71653.5	Filtered	19857.3	105015	15806.1	99334.6	4733.3	82969.2	Filtered	Filtered	2111.22	3736.07	Filtered	181205	50799.8	Filtered	16289.1	Filtered	21851.4	3044.31
A0A075B6R9	IGKV2D-24	Probable non-functional immunoglobulin kappa variable 2D-24	KVD24_HUMAN	80285.8	53233.7	52490.8	65960.1	215625	625214	52499.4	28287.4	115441	90188.7	253502	107370	423565	105897	970752	72038	181635	95342.1	59125.1	283730	42396.9	80995.4	270762	295668	79021.9	59502.5	161373	217872	53845.5	167715	46451.2	391995	215020	138147	230090	54033.7	26288	597830	200169	203641	120982	240331	90852.6	448797	97888.9	85865.6
A0A075B6S2	IGKV2D-29	Immunoglobulin kappa variable 2D-29	KVD29_HUMAN	716325	735395	1.28109e+06	764824	1.78856e+06	2.91029e+06	564378	817822	2.08251e+06	783794	2194139	1.18776e+06	3.93346e+06	865163	2.7567e+06	822359	2.12332e+06	985132	1.18032e+06	1.73242e+06	554290	715931	1.40706e+06	3.15848e+06	1.0889e+06	1.06021e+06	1778506	1.31982e+06	1.41521e+06	1883291	730409	2947286	1.03661e+06	1.62109e+06	2.56456e+06	870802	726031	2031053	2.42992e+06	2.21224e+06	1260622	4.62048e+06	782042	4.16383e+06	1.04742e+06	854759
A0A075B6S5	IGKV1-27	Immunoglobulin kappa variable 1-27	KV127_HUMAN	552.858	2668.52	4469.59	1153.77	Filtered	Filtered	4640.23	530.459	5710.5	5177.06	Filtered	4410.33	Filtered	2336.99	Filtered	2088.74	Filtered	412.164	6327.99	Filtered	7895	409.945	Filtered	Filtered	Filtered	7272.44	Filtered	Filtered	1772.71	Filtered	4126.86	Filtered	Filtered	Filtered	Filtered	2593.29	10790.6	Filtered	Filtered	Filtered	3784.28	Filtered	3093.54	Filtered	Filtered	2414.45
A0A075B6S6	IGKV2D-30	Immunoglobulin kappa variable 2D-30	KVD30_HUMAN	Filtered	Filtered	Filtered	Filtered	Filtered	Filtered	Filtered	Filtered	Filtered	Filtered	Filtered	Filtered	Filtered	Filtered	Filtered	Filtered	Filtered	Filtered	Filtered	Filtered	Filtered	Filtered	Filtered	Filtered	Filtered	Filtered	Filtered	Filtered	Filtered	Filtered	Filtered	Filtered	Filtered	Filtered	Filtered	Filtered	Filtered	Filtered	Filtered	Filtered	Filtered	Filtered	Filtered	Filtered	Filtered	Filtered
A0A087WSX0	IGLV5-45	Immunoglobulin lambda variable 5-45	LV545_HUMAN	31023.9	13702.9	9190.09	7446.85	63162.3	Filtered	3460.58	12518.2	34130.6	15929.7	48485.3	43941.3	110632	8313.39	98691.3	27096	192695	26284.1	Filtered	149765	11510.9	11415.5	107897	112365	64717.9	27159.1	104655	120522	10618.9	50627	11323.8	56066.7	47788.4	85122.7	188850	12096.7	9019.31	94641.8	Filtered	91129.9	16841.6	Filtered	12628.7	77235.2	53644.3	9292.99
A0A0A0MRZ8	IGKV3D-11	Immunoglobulin kappa variable 3D-11	KVD11_HUMAN	881634	563225	1.03925e+06	891113	4.42321e+06	7.81488e+06	761009	711809	2.21276e+06	1.01738e+06	5.79685e+06	1.28638e+06	9803389	1.06663e+06	9274571	2523006	2684622	999641	464412	8.00769e+06	663316	801868	3.29624e+06	9783045	1.27025e+06	2.06255e+06	6.31611e+06	2586079	1.0574e+06	7091707	604216	9325872	4.07758e+06	6.46096e+06	7.54102e+06	640779	561775	3139796	6940170	5.60384e+06	1.99063e+06	7.79071e+06	729026	10699322	2.88657e+06	840220
A0A0A0MS15	IGHV3-49	Immunoglobulin heavy variable 3-49	HV349_HUMAN	39105.7	45004.1	39016	35389	16877.1	45952.4	15998.9	46533.6	104594	54441.5	44169.5	36077.7	55844.4	25378.2	33424.8	43360	38227.1	27799.8	62231.4	37491.7	22923.1	15455.3	19796.8	41323.2	23495.5	46230.2	14402.6	33382.7	59012.9	35574	28495.7	23444.8	27759.5	23999.3	20646.8	39655.9	41372.7	54034	30750.7	20988.1	73496	62085.4	34246.6	40593.1	22595.9	26990.9
A0A0A0MT36	IGKV6D-21	Immunoglobulin kappa variable 6D-21	KVD21_HUMAN	24374.9	65160.9	165364	33116.1	242135	127006	8189.98	109203	108820	8943.76	128125	85060.3	141672	48212.5	49135	114551	164775	6663.4	9098.23	155503	30978.7	31895.3	79368.2	128329	72700.5	47200.2	238385	21917.2	36514.5	131027	19063.3	37372.9	46131.5	209827	182726	61459.4	146406	62756.1	64513.2	495353	167818	262560	8070.83	642220	98334.5	39855.7
A0A0A0MT89	IGKJ1	Immunoglobulin kappa joining 1	KJ01_HUMAN	98183.5	44636.8	38586.7	63097.1	196268	912332	49825.3	34822.3	115890	32853.9	364248	131913	388855	27776.1	335370	75674.8	380002	53078.3	57959.1	905164	16058.5	34324	117763	293883	81972.7	201867	184333	209996	12304.2	328945	72833.3	470201	141630	215098	342859	77729.5	42594.7	417602	866504	907515	154248	513351	34410.9	328170	180150	28774
A0A0B4J1U7	IGHV6-1	Immunoglobulin heavy variable 6-1	HV601_HUMAN	170787	172876	39142.2	201266	864845	1.24419e+06	27496.6	67267.7	462341	76860.2	157841	516962	285816	35207.7	568039	122638	364821	92057.5	324438	779855	129854	23642.6	713772	1.11187e+06	450352	295228	1596585	166602	28795.2	937597	25985	924980	645458	266811	299080	242871	19901.6	1.53825e+06	630302	536260	243778	1.01422e+06	39463.9	317591	123585	178413
A0A0B4J1V0	IGHV3-15	Immunoglobulin heavy variable 3-15	HV315_HUMAN	29213	24861.8	37985.2	12034.9	42617.8	71575.8	28318.9	20834.2	40661.4	30113.6	29879	21417.6	92420.9	27255.9	125255	21011.2	44991.3	23372.4	18139.1	81641.6	22214.1	15239.8	52150.8	72794.7	39368	42161.1	44970.6	64515.2	40267.5	42847.8	25647.9	85032.7	23671.3	40709.3	46446.2	28131.2	18779.4	68815.4	64915.5	132115	46454.6	106020	22619.4	160885	29495.4	24320.4
A0A0B4J1V2	IGHV2-26	Immunoglobulin heavy variable 2-26	HV226_HUMAN	16003.4	47749.6	41165.4	39410.1	106480	331281	21952.4	12523.4	3883.85	17519	55106.5	11939.4	98942.3	18692.9	110364	38650.8	64271.6	60070.1	Filtered	111883	20074.9	20535.8	69396.4	80985.4	58823.6	21867.1	33533.9	56334.8	Filtered	44290.6	19328.3	122540	27451.1	75052	67576.4	26935.6	8518.27	48458.7	52493	124753	76837.4	155452	15672.3	65639.5	41003.8	33335.7
A0A0B4J1V6	IGHV3-73	Immunoglobulin heavy variable 3-73	HV373_HUMAN	332392	296158	365755	229188	1370533	1.99446e+06	222044	514535	400796	275323	560323	513590	1776626	287142	2101067	398202	730626	303761	286796	2164842	284849	136315	619731	1.87924e+06	460188	675586	1.16141e+06	1.08325e+06	224548	1.42728e+06	243477	2.50238e+06	708222	1.25433e+06	1.3798e+06	319941	199415	1.31901e+06	1.56408e+06	2.83607e+06	394073	1.71012e+06	230815	1.07519e+06	843782	355304
A0A0B4J1V7	IGHV7-81	Probable non-functional immunoglobulin heavy variable 7-81	HV781_HUMAN	Filtered	Filtered	Filtered	3522.68	11418.5	7831.84	Filtered	Filtered	6270.54	Filtered	4980.29	Filtered	17740.9	Filtered	13175.9	2548.92	3788.44	Filtered	Filtered	18878.3	Filtered	Filtered	Filtered	11717.2	3511.4	Filtered	Filtered	Filtered	Filtered	12515.2	Filtered	7426.32	3080.37	14230.4	10303.8	3053.97	2549.66	Filtered	Filtered	20811.3	Filtered	Filtered	2524.77	Filtered	Filtered	Filtered
A0A0B4J1X5	IGHV3-74	Immunoglobulin heavy variable 3-74	HV374_HUMAN	1950.29	8373.64	4652.61	7068.17	6258.36	Filtered	2526.96	6376.41	Filtered	2089.74	2739.1	2860.22	9815.69	5221.7	Filtered	Filtered	Filtered	3457.46	2147.63	Filtered	5202.55	4821.82	Filtered	24024.7	Filtered	Filtered	22528.1	Filtered	4427.81	Filtered	1863.28	13733.4	5810.71	Filtered	Filtered	Filtered	1638.61	15798.5	Filtered	Filtered	7821.08	Filtered	Filtered	Filtered	Filtered	4223.3
A0A0B4J1X8	IGHV3-43	Immunoglobulin heavy variable 3-43	HV343_HUMAN	25992	20839.9	63261.7	29070.3	92785.9	64669.7	38485.1	38675.4	53290.5	13748.7	99593.1	30508.6	108418	31132	101260	46047.5	106795	23070.6	29922.1	285154	21572.2	26413.2	52895.9	118293	44828.9	63350.8	40337.5	39748.3	28201.1	112473	21318.2	33860.3	45196.9	43467.3	65239.8	43240.7	27463.5	127253	100291	76520	77497.8	24439.1	31687.5	83386.5	21749.6	43101.4
A0A0B4J1Y8	IGLV9-49	Immunoglobulin lambda variable 9-49	LV949_HUMAN	81194.4	17011.6	20840.9	41436.9	143086	127936	75293	56451.2	76786.9	30281.1	43879.9	84204.7	388061	50628.8	1.06325e+06	32863.9	197720	58883.3	33712.9	382840	44674.8	16854.5	92673	159746	63116.2	66670.4	65475.4	150143	20287.3	148758	16588.6	Filtered	88558.7	256075	Filtered	Filtered	25253.4	145293	211134	155261	38233.8	Filtered	54301.1	201039	Filtered	71921.1
A0A0B4J1Y9	IGHV3-72	Immunoglobulin heavy variable 3-72	HV372_HUMAN	195178	133353	244592	161790	330537	451533	112666	140069	208062	140658	426761	180211	590485	145396	1.04764e+06	123241	359456	166525	118750	555603	93957.9	184078	265890	545838	245296	276211	307075	260693	241926	413759	160176	514660	175488	439328	569387	165253	148914	367639	1.92012e+06	558923	318712	769213	138919	560647	251213	231258
A0A0B4J2D9	IGKV1D-13	Immunoglobulin kappa variable 1D-13	KVD13_HUMAN	Filtered	15773.7	8971.8	5985.15	Filtered	Filtered	Filtered	6961.11	12186	8284.14	Filtered	Filtered	Filtered	5485.76	Filtered	12760.5	Filtered	8440.08	23670.1	Filtered	10223.2	11348.1	Filtered	Filtered	Filtered	Filtered	Filtered	Filtered	4858.5	Filtered	15184.9	4177.22	58831.3	Filtered	Filtered	8786.81	7577.25	Filtered	Filtered	7238.6	11115.6	Filtered	20498.6	Filtered	Filtered	7941.57
A0A0C4DH24	IGKV6-21	Immunoglobulin kappa variable 6-21	KV621_HUMAN	45522.5	29909.7	2533.41	129597	52533.5	125354	27514.5	Filtered	Filtered	13383.1	40408.7	18331.5	Filtered	9059.08	19008.1	4651.73	122913	38100.4	7283.15	50713.8	6382.33	Filtered	18169.4	61925.1	26925.3	Filtered	49163.2	54270.3	Filtered	Filtered	1101.44	Filtered	77664	Filtered	26671	24353.8	3552.84	162808	29499.7	200022	3916.81	136965	21813.1	24401.1	Filtered	Filtered
A0A0C4DH25	IGKV3D-20	Immunoglobulin kappa variable 3D-20	KVD20_HUMAN	262310	150654	307425	271610	1052704	1.5863e+06	134977	117397	396418	222031	509149	266607	1.83406e+06	429006	2.1645e+06	269152	599316	104190	82534.9	1.38204e+06	145472	159745	592123	1322571	476132	481803	991570	410436	197440	1.12033e+06	186420	1.56811e+06	494961	907358	997209	258056	257341	551165	1.10023e+06	1.57677e+06	609602	1.10366e+06	205311	684121	515587	237081
A0A0C4DH29	IGHV1-3	Immunoglobulin heavy variable 1-3	HV103_HUMAN	3700.34	4188.44	7373.43	1943.02	Filtered	Filtered	6638.25	3029.17	6904.78	5265.98	1669.04	Filtered	Filtered	8915.14	Filtered	3169.22	Filtered	3495.77	4959.91	Filtered	8924.48	4343.69	Filtered	Filtered	1621.71	4739.79	Filtered	Filtered	2099.46	Filtered	8165.29	Filtered	Filtered	Filtered	Filtered	3064.73	17939.9	Filtered	Filtered	Filtered	2506.34	Filtered	3559.53	Filtered	Filtered	Filtered
A0A0C4DH31	IGHV1-18	Immunoglobulin heavy variable 1-18	HV118_HUMAN	846418	504070	1183974	901780	1.30972e+06	2.44672e+06	534555	838790	1.37174e+06	546759	2.54085e+06	460120	1.90183e+06	540680	2.14881e+06	908024	1559817	849159	600586	3.54655e+06	665356	525315	945008	1.96926e+06	776077	1.57893e+06	1.15948e+06	846194	570940	1400138	700116	2.31589e+06	1.12829e+06	1615870	2.29327e+06	474570	1.37304e+06	2.37432e+06	2.11487e+06	3.05241e+06	1.38681e+06	3.24491e+06	871492	1.29873e+06	1.07622e+06	548427
A0A0C4DH32	IGHV3-20	Immunoglobulin heavy variable 3-20	HV320_HUMAN	7225.86	36038.9	51741	32095	44448.5	20350	45332.4	11500.4	17853.5	37813.7	26506.1	18548.3	55438	24194	63586.4	24131.8	45837	55082.4	40760.2	106282	36080.7	39160.9	51340.9	74823.3	22855.9	48872.3	22653.1	24410	47790.3	65721.9	46748.1	66105.4	12582.6	36472.6	48516.3	27801.2	36193.6	24436.5	51619.8	51075.1	52501.2	103603	19698.5	58038.6	17563.9	26458.1
A0A0C4DH34	IGHV4-28	Immunoglobulin heavy variable 4-28	HV428_HUMAN	49691.6	23311.3	26843.3	37948.1	119487	450643	14137.3	42920.4	33651.4	40792.8	258870	25530.7	208666	19335.1	110414	33484.2	143635	27823.1	16981.4	206214	13166.9	21968.1	100651	281711	62109.1	50667.2	117345	91396.2	42594.9	234855	27737.3	214996	237555	130176	123953	22607.8	17961.4	257165	182234	267054	51809.7	615800	19846.8	200774	102709	30427.3
A0A0C4DH35	IGHV3-35	Probable non-functional immunoglobulin heavy variable 3-35	HV335_HUMAN	245539	195829	285862	193578	246899	5187085	148820	182043	270094	130090	390190	178645	498161	177611	652947	150813	329750	246204	204385	394373	126211	149182	236723	570569	121528	336759	246070	172376	234666	387030	205598	416353	213634	212342	404582	214858	215652	6.2053e+06	264749	276669	363337	397867	170980	385301	190298	233633
A0A0C4DH36	IGHV3-38	Probable non-functional immunoglobulin heavy variable 3-38	HV338_HUMAN	85646.6	16829.8	33265.1	10060.7	28628	Filtered	19231.2	20470.3	55505.4	12307.5	61106.2	17486.4	71221.4	35253.6	41281.5	21686.4	45644.2	17135.2	19505.8	Filtered	Filtered	17275.1	27925.4	38906.6	59356.6	54162.7	18649.4	Filtered	33373.9	37579	16303.1	51239.6	23775.6	26108.1	26327	31258.5	18791	31398.4	69515.8	28582.3	32667	63917.2	52610.8	Filtered	33264.9	33328.4
A0A0C4DH38	IGHV5-51	Immunoglobulin heavy variable 5-51	HV551_HUMAN	334069	110269	179734	150439	395761	85326.6	105475	112883	174026	113374	577737	81662.7	685186	78033.2	734955	144662	100420	196899	125347	273082	123130	183880	55174.3	719114	21938.1	369535	843333	34602.5	147356	581954	82859.3	626030	261137	464104	1.3539e+06	184726	93363.8	55758.4	264802	813525	255752	391703	105248	414777	28878.9	205984
A0A0C4DH67	IGKV1-8	Immunoglobulin kappa variable 1-8	KV108_HUMAN	5158.71	Filtered	1212.37	767.471	Filtered	Filtered	2675.72	Filtered	Filtered	5608.57	Filtered	Filtered	Filtered	2940.89	Filtered	Filtered	11311.3	4592.5	3787.32	Filtered	Filtered	Filtered	Filtered	Filtered	Filtered	3146.89	Filtered	Filtered	Filtered	Filtered	13349.8	Filtered	Filtered	Filtered	Filtered	Filtered	8751.98	Filtered	Filtered	Filtered	Filtered	Filtered	1130.15	Filtered	Filtered	Filtered
A0A0J9YX35	IGHV3-64D	Immunoglobulin heavy variable 3-64D	HV64D_HUMAN	52032.4	25348.8	39943.6	19250.8	61960.1	95074.5	20171.4	27281.4	47959.8	30313.5	55662.2	30055.2	97701	28839.6	133561	21491.2	177014	35532.2	36616	Filtered	28751.2	24472.5	59776.2	63129.6	21140.2	84169.8	75607.6	28082.1	22228	122228	39217.9	71417.9	33555.7	67727.3	126862	37020.8	30516.2	61614.2	Filtered	151129	38326.6	192742	34661.3	70280.9	14305.6	29954.6
A0M8Q6	IGLC7	Immunoglobulin lambda constant 7	IGLC7_HUMAN	724669	2.25772e+06	2.09778e+06	2.11568e+06	1.6763e+06	984855	2132774	1.84155e+06	3.96244e+06	1955133	2.25924e+06	2155676	403366	3.00791e+06	222329	1767522	1.3245e+06	2.3885e+06	1.35539e+06	245101	2.42171e+06	1.36391e+06	201247	174017	2235530	3.17823e+06	136072	1.91702e+06	1.20277e+06	380135	2.35315e+06	389016	1.90194e+06	411569	224233	2.55217e+06	2.24117e+06	1.44918e+06	124445	347969	6305338	502995	1.8259e+06	550212	510248	2.37406e+06
A2NJV5	IGKV2-29	Immunoglobulin kappa variable 2-29	KV229_HUMAN	Filtered	12303.5	12450.9	2809.51	Filtered	Filtered	Filtered	6964.81	14910.3	Filtered	3280.12	2863.64	Filtered	4938.56	Filtered	5484.47	2878.36	Filtered	4480.77	Filtered	4511	Filtered	Filtered	Filtered	4818.36	10059.9	Filtered	10016.9	8188.97	Filtered	4276.58	Filtered	Filtered	Filtered	Filtered	7194.38	13210.3	Filtered	Filtered	Filtered	7048.9	Filtered	Filtered	3613.3	2381.19	6757.25
O00187	MASP2	Mannan-binding lectin serine protease 2	MASP2_HUMAN	5541.78	11360.5	12248.6	15742.7	47106.6	50040.6	9262.26	14009.6	18359	12770.6	45544.6	19757.1	53545.3	11884.6	61837.4	39438.4	37821.4	19634.1	14878.4	61392.7	14559.9	19193.2	16465.6	74818.3	35517.8	24619.5	103989	31292.7	11134.3	60268	10796.5	64492.1	58097.5	72771.2	61564.2	15263.6	9494.08	43899	98044.8	70168.7	17560.4	55060	15740.5	39984.2	44898.9	16524
O00237	RNF103	E3 ubiquitin-protein ligase RNF103	RN103_HUMAN	102974	204439	147522	136194	217634	285204	96154.9	142503	159350	105641	157012	214942	367901	94788.7	555192	353184	206369	162622	81543.9	599640	127394	200816	311631	336181	177816	222673	662618	141767	183492	505144	198307	195319	91715.9	389341	199536	99071.5	118790	201071	457753	443556	120894	416541	268352	477385	264017	78600.5
O00391	QSOX1	Sulfhydryl oxidase 1	QSOX1_HUMAN	9758.73	6378.05	5886.74	3960.84	14715.6	Filtered	7293.75	5291.45	5023.49	5939.9	8237.55	4543.92	22929.3	8840.47	26187.7	2176.48	5586.93	11904.7	9862.97	15052	4673.87	8330.22	8863.22	17913.8	4708.63	13268.1	6488.18	9431.4	6393.12	12431.4	7113.78	12631.8	4815	28525.1	13661.1	7042.33	5056.96	11784	148724	49934	9857.41	28851.3	8300.59	10525.8	9740.87	5286.62
O00533	CHL1	Neural cell adhesion molecule L1-like protein	NCHL1_HUMAN	315.71	602.88	937.371	812.207	Filtered	Filtered	2368.55	639.062	225.621	2124.31	Filtered	13582.4	Filtered	699.357	23818.5	6127.34	11948.4	1164.66	1742.7	Filtered	475.649	1667.25	24891	Filtered	8651.67	6931.94	Filtered	10163.2	299.219	Filtered	630.684	Filtered	10728.6	Filtered	Filtered	2468.94	1784.04	17455.7	Filtered	Filtered	1202.14	50693.6	2987.85	30356.9	6604.12	761.62
O14791	APOL1	Apolipoprotein L1	APOL1_HUMAN	45883.1	41885	42744.4	45114	73928.4	100028	44420.3	56819.2	62753	57868.2	65380.3	85562.6	135328	37366	147839	108853	90246.1	67416.5	71788	271646	56050.1	63710.9	167249	212160	89416.3	29241	176255	104560	54336.9	208618	35272.8	141708	126330	133506	244158	59078	36032.6	68901.1	208088	260498	19016.6	126438	51510.8	176464	117654	41632.4
O43175	PHGDH	D-3-phosphoglycerate dehydrogenase	SERA_HUMAN	2696.08	Filtered	Filtered	4221.7	15142.9	3903.35	Filtered	Filtered	2075.6	Filtered	12949.3	2039.68	14893	Filtered	2560.7	Filtered	Filtered	Filtered	Filtered	4846.82	Filtered	Filtered	Filtered	Filtered	Filtered	Filtered	Filtered	Filtered	Filtered	Filtered	Filtered	Filtered	Filtered	Filtered	22265.1	1028.67	Filtered	Filtered	13801.8	3308.66	Filtered	1286.67	Filtered	Filtered	Filtered	Filtered
O43707	ACTN4	Alpha-actinin-4;Alpha-actinin-1	ACTN4_HUMAN	Filtered	Filtered	Filtered	Filtered	Filtered	Filtered	Filtered	Filtered	Filtered	Filtered	Filtered	Filtered	Filtered	Filtered	Filtered	Filtered	Filtered	Filtered	Filtered	Filtered	Filtered	Filtered	Filtered	Filtered	Filtered	Filtered	Filtered	Filtered	Filtered	Filtered	Filtered	Filtered	Filtered	Filtered	Filtered	Filtered	Filtered	Filtered	Filtered	Filtered	Filtered	Filtered	Filtered	Filtered	Filtered	Filtered
O43790	KRT86	Keratin, type II cuticular Hb6	KRT86_HUMAN_HUMAN;KRT81_HUMAN	8029.33	4615.61	4942.63	3217.63	Filtered	Filtered	11775.2	3548.51	4210.6	7279.71	Filtered	2107.88	Filtered	5401.07	Filtered	1644.34	Filtered	7942.4	9697.78	Filtered	6668.29	1180.27	Filtered	Filtered	Filtered	4361.7	Filtered	24334.4	2361.2	Filtered	5006.4	Filtered	1454.53	Filtered	Filtered	3633.46	15292.7	Filtered	Filtered	Filtered	4485.76	Filtered	3033.54	Filtered	Filtered	5238.39
O43866	CD5L	CD5 antigen-like	CD5L_HUMAN	75558	256137	224427	103484	188085	452092	109381	101129	195697	50094.1	508370	332650	502285	163706	493993	158625	185053	148178	89427	588236	75027.5	206893	427656	731419	76552.4	305458	528256	137417	160945	561943	113157	1.69623e+06	328498	425631	550505	162143	99047	541386	341591	892741	291584	482805	97967.3	684820	327617	136311
O60814	H2BC12	Histone H2B type 1-K	H2B1K_HUMAN	Filtered	Filtered	Filtered	677.017	3194.08	Filtered	Filtered	Filtered	Filtered	Filtered	910.249	1116.47	3072.64	Filtered	2932.69	Filtered	Filtered	Filtered	Filtered	3966.65	Filtered	Filtered	956.635	3581.07	Filtered	Filtered	1496.31	Filtered	560.499	2459.75	Filtered	2222.51	Filtered	1769.65	4371.96	Filtered	Filtered	Filtered	4655.84	Filtered	1513	7176.45	Filtered	1736.91	Filtered	Filtered
O75369	FLNB	Filamin-B	FLNB_HUMAN	1247.59	Filtered	Filtered	957.673	2950.52	Filtered	Filtered	Filtered	Filtered	Filtered	3396.61	721.673	3477.67	Filtered	Filtered	Filtered	Filtered	Filtered	Filtered	2223.88	Filtered	Filtered	817.051	Filtered	Filtered	Filtered	Filtered	Filtered	Filtered	Filtered	Filtered	Filtered	Filtered	Filtered	3717.15	127.065	Filtered	Filtered	2515.69	1714.68	Filtered	Filtered	Filtered	Filtered	Filtered	Filtered
O75531	BANF1	Barrier-to-autointegration factor	BAF_HUMAN	Filtered	Filtered	Filtered	3834.03	10300.6	Filtered	Filtered	Filtered	Filtered	Filtered	8270.8	Filtered	2446.17	Filtered	Filtered	Filtered	Filtered	Filtered	Filtered	Filtered	Filtered	Filtered	Filtered	Filtered	Filtered	Filtered	Filtered	Filtered	Filtered	Filtered	Filtered	Filtered	Filtered	Filtered	18496.7	Filtered	Filtered	Filtered	7083.42	Filtered	Filtered	Filtered	Filtered	Filtered	Filtered	Filtered
O75636	FCN3	Ficolin-3	FCN3_HUMAN	76162	62550.2	80461.7	61754.7	136917	152983	64730.5	96133.1	128587	51731.1	132933	42698.8	342415	55868.2	286360	55538.9	156008	115567	87021.8	231646	92406.7	82721.6	159335	241747	119136	95089.7	260379	64071.9	61821.6	172989	77326.6	189746	123180	217787	261803	80266.5	52292	71967.7	396184	276247	47015.2	242307	57272.4	179309	105154	60976.2
O75874	IDH1	Isocitrate dehydrogenase [NADP] cytoplasmic	IDHC_HUMAN	Filtered	Filtered	Filtered	Filtered	Filtered	Filtered	Filtered	Filtered	Filtered	Filtered	Filtered	Filtered	Filtered	Filtered	Filtered	Filtered	Filtered	Filtered	Filtered	Filtered	Filtered	Filtered	Filtered	Filtered	Filtered	Filtered	Filtered	Filtered	Filtered	Filtered	Filtered	Filtered	Filtered	Filtered	Filtered	Filtered	Filtered	Filtered	Filtered	Filtered	Filtered	Filtered	Filtered	Filtered	Filtered	Filtered
O75882	ATRN	Attractin	ATRN_HUMAN	24815.3	27621	32883.2	33827.4	130381	156840	28431.1	33045.5	15306.8	30806.1	72945.2	69305.2	186035	37641.3	204438	75910.8	91886.6	26811.2	40001.4	286482	30357.8	68595.7	142794	225421	56948.6	49428.9	147144	76868.8	35259.1	215626	28818.5	130132	114368	187339	200485	24439.3	17986.7	104880	315478	289855	21013.7	204127	26657.6	221680	171327	21897.5
O95180	CACNA1H	Voltage-dependent T-type calcium channel subunit alpha-1H	CAC1H_HUMAN	2119.13	Filtered	2773.99	1248.46	5458.18	10571.9	1196.73	2020.99	3442.33	Filtered	9188.21	1734.9	8809.58	4450.76	21229.6	Filtered	7722.13	Filtered	Filtered	10508.9	1371.6	1259.33	5123.92	Filtered	7825.75	2428.95	11394.2	605.219	2076.25	17049.6	Filtered	17507.9	4782.83	19204.1	11511.4	1500.85	Filtered	5780.03	2306.78	20843.5	4842.55	36382.8	1627.97	Filtered	Filtered	3423.64
O95445	APOM	Apolipoprotein M	APOM_HUMAN	66500.1	87588.5	65307.4	65592.1	205698	196262	64386.8	64688.3	90205.2	60312.8	95395.1	132218	189387	58572.1	234134	144966	219339	117541	95040.6	384185	58608	72714.5	225101	252573	120914	153583	233231	130448	45906.5	285295	49133.9	252287	120216	357690	327313	75207.9	35053.5	155676	603611	527849	43106.5	340598	79713.1	251481	110950	55391.4
O95479	H6PD	GDH/6PGL endoplasmic bifunctional protein	G6PE_HUMAN	Filtered	Filtered	Filtered	Filtered	Filtered	Filtered	2120.97	Filtered	Filtered	Filtered	Filtered	Filtered	Filtered	721.324	Filtered	920.063	Filtered	Filtered	Filtered	Filtered	Filtered	2669.45	Filtered	Filtered	Filtered	Filtered	Filtered	Filtered	Filtered	Filtered	Filtered	Filtered	677.384	Filtered	Filtered	Filtered	Filtered	Filtered	Filtered	Filtered	Filtered	Filtered	Filtered	Filtered	1082.31	Filtered
O95980	RECK	Reversion-inducing cysteine-rich protein with Kazal motifs	RECK_HUMAN	38902.3	62335.9	134627	81173.2	134070	385738	68869.9	57026.8	137808	80033.9	244804	146966	349131	71975.3	375051	132564	305220	85551.9	65092.7	338321	72547.8	76740.8	121606	408483	105888	225067	214071	88502.5	99992.9	261679	52837.6	447475	204042	288836	351940	91479.9	54605.5	370031	337013	185550	195925	203383	93328.4	210362	83996.2	95320.6
P00338	LDHA	L-lactate dehydrogenase A chain	LDHA_HUMAN	3401.42	4505.21	4504.66	3886.08	13100.7	4753.21	2794.04	3765.45	459.39	3535.07	7471.8	2976.73	11998.3	3748.47	5122.48	5319.49	Filtered	4140.12	3961.84	8961.56	2970.15	2539.46	11982.7	Filtered	22675.5	10447.6	Filtered	Filtered	7665.79	15842.5	3521.72	Filtered	4790.28	10488.1	22599.2	2294.73	2604.02	7927.37	5565.3	Filtered	3012.46	5577.54	2143.98	8916.31	19981.3	827.355
P00390	GSR	Glutathione reductase, mitochondrial	GSHR_HUMAN	Filtered	1769.54	1958.59	Filtered	Filtered	Filtered	1564.78	Filtered	Filtered	1419.12	Filtered	1498.21	Filtered	2780.97	Filtered	1096.37	2966.41	2872.3	Filtered	Filtered	1633.43	5168.64	2038.54	Filtered	4375.75	Filtered	Filtered	Filtered	1596.2	Filtered	Filtered	Filtered	Filtered	Filtered	Filtered	Filtered	Filtered	3842.81	Filtered	Filtered	1811.49	Filtered	2462.19	Filtered	15057	1679.83
P00450	CP	Ceruloplasmin	CERU_HUMAN	359059	415806	290733	431226	1.86096e+06	2.61925e+06	382669	481141	395812	235031	1614390	748994	2.03382e+06	374691	3.68303e+06	1.63667e+06	942635	548546	666599	3.41603e+06	449641	672354	2.62851e+06	2621038	890737	343265	1.90849e+06	1.3861e+06	502020	2.73939e+06	271056	2.74346e+06	1.2765e+06	3065013	3.30995e+06	352546	207921	1507106	3774541	4.27643e+06	483710	3.46101e+06	578768	2.97209e+06	2907718	479245
P00488	F13A1	Coagulation factor XIII A chain	F13A_HUMAN	Filtered	1826.85	1950.26	2513.79	3246.38	56188.1	2842.41	2199.04	7404.3	2249.92	Filtered	3140.52	Filtered	1237.12	Filtered	Filtered	Filtered	4614.24	4355.69	Filtered	2563.1	2289.76	Filtered	Filtered	Filtered	7361.07	Filtered	Filtered	2012.63	Filtered	1037.12	Filtered	8156.75	Filtered	Filtered	1496.06	3542.72	12071.9	Filtered	Filtered	2287.02	Filtered	3673.82	30968.8	12971.9	4492.22
P00558	PGK1	Phosphoglycerate kinase 1	PGK1_HUMAN	1873.14	Filtered	Filtered	2695.78	10045.8	Filtered	Filtered	Filtered	Filtered	Filtered	3602.98	787.183	1567.41	Filtered	Filtered	Filtered	Filtered	Filtered	Filtered	Filtered	Filtered	Filtered	Filtered	Filtered	Filtered	Filtered	Filtered	Filtered	Filtered	Filtered	Filtered	Filtered	Filtered	Filtered	11901.4	Filtered	Filtered	Filtered	6253.1	Filtered	Filtered	Filtered	Filtered	Filtered	Filtered	Filtered
P00734	F2	Prothrombin	THRB_HUMAN	115318	134405	98593.6	117730	311154	320711	80817.5	107422	160534	90959.6	206755	223311	322238	93441.9	394480	245325	297682	146437	117674	663178	109973	114925	404365	471749	195122	146127	503903	234306	112765	498544	80083.9	349083	244551	457455	668068	119869	61793.1	231870	794265	656868	53171.3	503621	131478	384287	317231	111127
P00736	C1R	Complement C1r subcomponent	C1R_HUMAN	36470.2	65360.2	72469.3	65922.2	227609	192397	69476.1	86283.8	44435.1	71794.2	142999	93839.6	337930	70908.5	369592	85977	129906	68793.8	72252.3	463112	77068.3	76973.7	275818	267502	145305	81673.6	281185	139101	75305.7	333407	62922.5	350800	106439	321903	271984	43512.2	46753.4	134532	410871	498462	47315.9	322002	69344	277029	111167	63310.8
P00738	HP	Haptoglobin	HPT_HUMAN	1.29807e+06	2.14443e+06	2.12775e+06	1.63816e+06	4.07018e+06	168599	4036091	2.17914e+06	3.85303e+06	2.96698e+06	6170448	7017946	5361671	1.42549e+06	12783542	7069238	4606337	3872593	6730243	17537280	6.34732e+06	7390110	10469511	11854336	2.00917e+06	26935.1	13521111	9592732	2.48704e+06	14857551	480121	716375	8880755	16009256	25747556	3.03863e+06	3.34151e+06	109914	9280302	25444706	31735.2	6.08124e+06	5233425	9510508	11683218	3.74073e+06
P00739	HPR	Haptoglobin-related protein	HPTR_HUMAN	22398.6	17135.6	34331.2	30594.2	35572.6	44134.6	55531.4	24852.3	94442.3	39636.8	50158.2	62396.8	76570.1	36325.2	89077.5	108754	24755.9	65173.4	48518.1	189212	37403.5	70577.4	128663	186153	25529.4	Filtered	96586.1	71076.8	40073.1	141219	14486.9	150289	146881	112729	152294	50502.3	23214.1	28885.2	180450	239304	6642.45	44466.6	24937.9	59718.6	152599	23090.8
P00740	F9	Coagulation factor IX	FA9_HUMAN	12736.2	12365.2	12735.9	16981.5	39347.9	23905.8	12297	17494.8	20830.6	14176.5	20691.4	29285.7	27550.3	10168.5	40142	23892.8	25618	11294	17883.1	62673.6	13493	13743.7	49585.9	37252	28281.4	18747.9	43531.3	25710.1	13202.8	49615.5	12089.6	31008.2	16380.7	37209	59802	15295.2	10547.3	21333.8	65904.3	46459	6601.28	61122.9	16828	43444.5	24833	19574.9
P00742	F10	Coagulation factor X	FA10_HUMAN	21934.8	24451	27595.2	27841.9	69197.8	173418	22276.5	27442.2	31422.3	18351.6	122250	46844.6	88401.2	22638.5	105367	39503.5	56550.9	34045.4	37692.7	137388	20479.7	44487.1	104781	97594.1	50796.6	37815	103596	56261.1	36928.1	113939	22463.8	67274.5	70937.4	109537	116309	23469.8	15968.8	44528.1	156177	172349	25792.6	78052.3	28708.6	77884.7	61047.2	25245.4
P00746	CFD	Complement factor D	CFAD_HUMAN	16339	9175.07	9191.16	8057.62	8175.42	11995.5	5166.98	10476.2	12192.1	8796.84	7854.43	7764.95	17995	7315.18	25429.9	6543.44	10832.2	7792.67	9889.06	Filtered	6469.17	5443.9	10425	14351.5	6379.11	13547.3	3198.57	9583.6	5556.69	13222.2	6378.92	Filtered	9279.88	26246.6	16308.1	6913.85	6461.06	12833.8	28309.7	43943.9	15424.2	8447.54	6849.39	12548.9	8947.6	10856.4
P00747	PLG	Plasminogen	PLMN_HUMAN	316042	292070	297939	338234	813835	954020	209378	391744	493204	224203	635592	535631	911304	239371	1.19399e+06	498294	706084	402058	482160	1.69843e+06	268038	301597	1.09066e+06	1.21015e+06	487076	467827	1384733	638646	383939	1.20589e+06	260957	794444	487140	1.10032e+06	1.6381e+06	299582	192126	636587	1.79385e+06	1.50835e+06	199100	1.12474e+06	353645	1.21358e+06	993939	296563
P00748	F12	Coagulation factor XII	FA12_HUMAN	61392	40055.7	35428.4	37754.7	120295	145452	20406.6	77787	81054.2	34450.1	52918.9	113838	97207.8	58303.7	221912	115458	159923	47423	103327	126031	73209.1	102154	100954	339672	59630.6	98832.1	375261	77596.2	75856.4	378040	37048	89167.7	108045	110832	158691	138205	46987	205556	353356	290388	30446.4	163108	46955.3	100346	190273	96282.7
P00751	CFB	Complement factor B	CFAB_HUMAN	95514.6	91095.1	85736.3	107847	676166	431946	163926	88573.1	139771	83992	443649	297087	664231	95559.1	1.19281e+06	486599	347453	170996	172700	955537	116256	231548	1.24772e+06	952752	367975	125898	724932	379638	165770	1.15641e+06	105973	480110	368357	842163	709417	143566	99975.7	359540	894600	759590	76960.6	828544	141096	851382	783057	126551
P00915	CA1	Carbonic anhydrase 1	CAH1_HUMAN	8256.43	21871.1	7407.32	14232.2	13818.9	32933	7208.7	13214.6	22585.3	6995.86	Filtered	12424.8	60069.2	Filtered	71752.6	22044.2	Filtered	40543.7	Filtered	48620	Filtered	6779.9	33328.9	52573.3	23552.9	19763.8	37020	Filtered	9339.33	Filtered	Filtered	Filtered	28246	26557.6	31944.5	Filtered	4741.85	14115.4	40358.5	Filtered	16210	23608.3	Filtered	4578.89	Filtered	16212.6
P01008	SERPINC1	Antithrombin-III	ANT3_HUMAN	244795	145047	209942	285118	537660	969896	132907	353648	487381	273269	416088	485183	721414	173153	367021	270996	656177	378428	259780	1.67799e+06	246735	631270	657296	654169	456157	395513	396309	446767	294621	827675	152596	1.02023e+06	520581	593480	973472	234417	100287	530718	1.1921e+06	2.04418e+06	135969	636502	242596	1.02685e+06	835062	376268
P01009	SERPINA1	Alpha-1-antitrypsin	A1AT_HUMAN	2720698	1575233	1.71119e+06	2.01145e+06	6435156	5904888	3.27702e+06	1.99883e+06	2393398	1.65397e+06	4920104	2.98053e+06	10309222	2673286	11757863	5055212	4.19701e+06	2.99579e+06	2.32541e+06	11566286	2.80356e+06	3181284	7993061	8815540	3346793	3.69091e+06	6481403	5.80309e+06	2.82383e+06	6.38059e+06	2.05983e+06	9389026	4.84733e+06	7.5025e+06	5.93145e+06	1.87717e+06	1254954	6394317	10003432	10975011	2063174	10556754	1630018	6392800	8966179	3254147
P01011	SERPINA3	Alpha-1-antichymotrypsin	AACT_HUMAN	1.65685e+06	1.02056e+06	821164	1.13198e+06	2548182	3.11637e+06	1.5376e+06	1.60617e+06	1.6957e+06	851623	2.70053e+06	1.66444e+06	3.53543e+06	1.23635e+06	6043407	2181534	1.89228e+06	2.00477e+06	1488055	5.9171e+06	1.37118e+06	1.90078e+06	6895602	4424281	2361223	1694361	2.93351e+06	4.00123e+06	1.60492e+06	4.0286e+06	742496	3650216	1.42087e+06	4534952	3.92052e+06	1.19297e+06	626528	1855147	6152647	6134869	567190	4133851	1.38641e+06	4408008	4148019	1644374
P01019	AGT	Angiotensinogen	ANGT_HUMAN	163878	69379.7	69793.6	107647	215595	268286	95987.1	98629.2	107054	72951.3	210774	101100	600829	107375	300465	435596	186681	73278.8	85714	744503	91278.2	223767	438846	485608	187085	110790	357768	183201	95501.8	628400	82485.6	464103	200419	320893	431054	92212.2	60068.1	190998	571973	714342	52791.4	354223	110007	451089	368158	117466
P01023	A2M	Alpha-2-macroglobulin	A2MG_HUMAN	2863368	6.19809e+06	2.81112e+06	6.83476e+06	21999722	23262422	2.35674e+06	7.68486e+06	4778295	2.14577e+06	12705531	9005799	26502254	2.08438e+06	21392806	11076905	14668047	6074894	2917914	49165708	4.5844e+06	2.55351e+06	10401458	20591838	9236974	4648203	12292948	8710424	4.01058e+06	28219998	5.075e+06	18028972	13001134	27035688	23230084	2.0754e+06	2.52458e+06	12348729	33846028	48662752	4.23523e+06	27681976	5030847	25666300	10964796	5.18989e+06
P01024	C3	Complement C3	CO3_HUMAN	1.7146e+06	970351	940440	1.33657e+06	4.11367e+06	4.12831e+06	1.22221e+06	1.29477e+06	2036159	902323	2.85576e+06	2.16183e+06	3938663	1.13252e+06	5934422	2.61013e+06	2.76455e+06	2.13969e+06	1.60432e+06	8422999	1185603	1.59988e+06	4707999	5.5178e+06	2.11886e+06	1.58991e+06	5376853	3361020	1.33434e+06	7.03423e+06	1151083	3.02366e+06	3.02619e+06	6.27293e+06	8732231	1.18504e+06	803707	2.06509e+06	8813442	9952223	576125	7982283	1459171	4680620	5.19395e+06	870232
P01031	C5	Complement C5	CO5_HUMAN	71294.1	62739.1	53794.5	64872.3	218304	228402	65313.6	57650.1	77589.5	48996.2	203149	126961	276650	68375.3	373210	179053	158736	99757.5	87955.3	324483	65361.6	100437	282752	292671	121006	97195.9	355972	200677	92534.9	350433	70220.9	213160	172018	332676	342182	67996.7	51508.3	172266	448827	445477	50590	390971	89807.6	252558	257365	69060.2
P01033	TIMP1	Metalloproteinase inhibitor 1	TIMP1_HUMAN	Filtered	Filtered	8064.87	Filtered	Filtered	15135.6	Filtered	Filtered	Filtered	4952.56	Filtered	Filtered	Filtered	5644.07	Filtered	Filtered	Filtered	Filtered	14694.5	Filtered	5690.92	5298.83	Filtered	Filtered	Filtered	17996.9	Filtered	Filtered	5499.6	Filtered	Filtered	Filtered	Filtered	Filtered	Filtered	Filtered	Filtered	Filtered	Filtered	Filtered	Filtered	Filtered	7518.01	5298.45	Filtered	5613.38
P01042	KNG1	Kininogen-1	KNG1_HUMAN	599426	521230	504763	601718	1.33971e+06	1.25511e+06	401479	645379	742150	412716	794333	833595	1.37705e+06	593743	1.48266e+06	584704	922176	912574	616779	2.40488e+06	457316	935047	1.57504e+06	1.39974e+06	748560	887244	1.47272e+06	717212	509896	1.79056e+06	446967	1.27056e+06	954806	1.92222e+06	1.71701e+06	525714	284057	968229	2058369	2.66078e+06	503996	2.0434e+06	604502	1.58342e+06	1.14437e+06	518932
P01344	IGF2	Insulin-like growth factor II	IGF2_HUMAN	17049.4	7620.65	10771.6	2892.55	Filtered	Filtered	7198.89	8659.49	7800.38	9358.87	765.897	8688.96	16391.8	9591.38	22171.5	3189.69	6099.37	10903.4	16590.8	Filtered	10606.2	6250.5	20258	27654.6	7654.49	20168.1	24906.6	8743.4	6130.74	19417	6990.12	35276	14691.8	28297.9	32754.5	13080.7	3270.08	11051	51263.6	42513.5	1204.44	Filtered	12259.8	27479.5	10606.8	7361.61
P01591	JCHAIN	Immunoglobulin J chain	IGJ_HUMAN	264857	467281	468184	348819	1393609	2.40049e+06	398248	410286	747408	295401	1.77622e+06	974370	2.06051e+06	670579	2.00739e+06	739411	989968	512554	476404	2.06239e+06	341768	687338	1.75894e+06	2568293	351950	614398	1632285	877432	607626	1.46425e+06	308028	4634680	1019495	1.1504e+06	1.83868e+06	444340	234959	2449110	2.47829e+06	1.65953e+06	1.53882e+06	2.75548e+06	290615	2.04082e+06	992718	265482
P01593	IGKV1D-33	Immunoglobulin kappa variable 1D-33	KVD33_HUMAN	2805.65	3413.38	5029.44	4265.98	Filtered	Filtered	7566.8	1952.43	3607.54	31622.6	7079.13	3304.13	Filtered	11567.9	Filtered	4484.66	3196.46	8100.8	13353	Filtered	6058.07	1098.6	Filtered	Filtered	Filtered	6318.47	Filtered	Filtered	1107.27	Filtered	6637.66	Filtered	11594.8	Filtered	Filtered	5198.96	19221.4	3295.55	Filtered	Filtered	6831.63	Filtered	2195.6	Filtered	Filtered	6318.33
P01597	IGKV1-39	Immunoglobulin kappa variable 1-39	KV139_HUMAN	Filtered	2007.04	2199.47	Filtered	Filtered	Filtered	2156.81	709.908	Filtered	7329.88	Filtered	Filtered	Filtered	3168.75	Filtered	Filtered	Filtered	Filtered	2121.44	Filtered	1901.56	4469.29	Filtered	Filtered	Filtered	2552.23	Filtered	Filtered	7922.65	Filtered	7568.4	Filtered	Filtered	Filtered	Filtered	514.951	12978.8	Filtered	Filtered	Filtered	27301.3	Filtered	Filtered	Filtered	Filtered	1459.27
P01599	IGKV1-17	Immunoglobulin kappa variable 1-17	KV117_HUMAN	58231.3	23868.6	25921	26947.7	53155.7	117081	47611.7	19067	22623.5	57319	78784.2	31818.2	103350	32841.7	223010	16044.8	99354.8	42373.2	25640	180857	25660.8	37031.4	40017.7	121236	59681.8	72461.4	63705.1	49673.7	46067.5	94593.6	33213.2	205939	111397	110434	103064	28570.6	38923.6	114889	64840.7	116168	29094.4	81311.7	33131.1	119601	84797.3	19535.3
P01601	IGKV1D-16	Immunoglobulin kappa variable 1D-16	KVD16_HUMAN	Filtered	Filtered	20404.7	4309.02	Filtered	2857.14	16572	3833.86	20031.6	20131.7	Filtered	Filtered	Filtered	12024.9	Filtered	Filtered	Filtered	15373.7	12559.6	Filtered	4212.12	37274.1	Filtered	Filtered	9296.18	16748.5	Filtered	Filtered	8797.17	Filtered	17493.9	Filtered	Filtered	Filtered	Filtered	12731	4860.76	Filtered	Filtered	Filtered	17948.6	Filtered	14602.9	2890.45	Filtered	5996.23
P01602	IGKV1-5	Immunoglobulin kappa variable 1-5	KV105_HUMAN	Filtered	Filtered	Filtered	Filtered	Filtered	Filtered	Filtered	Filtered	Filtered	Filtered	Filtered	Filtered	Filtered	Filtered	Filtered	Filtered	Filtered	Filtered	Filtered	Filtered	Filtered	Filtered	Filtered	Filtered	Filtered	Filtered	Filtered	Filtered	Filtered	Filtered	Filtered	Filtered	Filtered	Filtered	Filtered	Filtered	1048.64	Filtered	Filtered	Filtered	Filtered	Filtered	Filtered	Filtered	Filtered	Filtered
P01619	IGKV3-20	Immunoglobulin kappa variable 3-20	KV320_HUMAN	618921	235082	475201	442554	2116578	2377827	242959	277217	1.34217e+06	475950	1.33704e+06	516319	2.19482e+06	422751	2.37547e+06	975274	1.30868e+06	628189	371754	3.11463e+06	278479	364405	1291580	2.83599e+06	713165	965844	2.35929e+06	1.26248e+06	259780	3839535	456154	2.4937e+06	764501	1.58764e+06	3.65975e+06	477729	466941	1.60424e+06	2.00415e+06	2.91237e+06	1.09139e+06	3.33953e+06	222671	2.37212e+06	663514	429235
P01624	IGKV3-15	Immunoglobulin kappa variable 3-15	KV315_HUMAN	536020	313224	551908	440777	1.33494e+06	5.64263e+06	401480	435914	1.07836e+06	464865	1.72575e+06	659740	2.482e+06	466880	2.53035e+06	681864	1.45639e+06	357244	357978	3.48379e+06	311461	383834	661807	2.41704e+06	726020	1.7092e+06	1786750	1.24423e+06	388959	1.35847e+06	460961	2.39143e+06	1.06576e+06	1577920	980160	436352	480479	1.61241e+06	4.40148e+06	4.95995e+06	1.04272e+06	2376311	357209	826532	978347	518383
P01700	IGLV1-47	Immunoglobulin lambda variable 1-47	LV147_HUMAN	298020	218488	202039	245948	269892	192117	241203	238992	600122	225067	341475	167762	660926	251517	336851	144684	499058	193965	286690	506623	159982	241450	264640	410489	143438	445711	215931	254975	141949	421929	262278	466500	186786	296697	398423	229283	218388	774316	297454	878966	382576	582640	163667	447602	211557	183338
P01701	IGLV1-51	Immunoglobulin lambda variable 1-51	LV151_HUMAN	114649	110563	155000	192030	420608	827363	56326.7	184170	522778	156515	875892	194041	711112	180973	902107	287709	471218	109773	127261	1452378	93570.4	80308.1	644222	875481	810806	173135	1.13585e+06	332232	147556	872781	140840	1.60058e+06	525292	1.18991e+06	1.43624e+06	135707	131237	881943	1.94753e+06	1.6208e+06	419382	1.78402e+06	83872.7	1.0524e+06	714987	153963
P01703	IGLV1-40	Immunoglobulin lambda variable 1-40	LV140_HUMAN	55722.7	50161	42804	41866	Filtered	Filtered	35760.8	68201.8	154129	21393.2	180115	Filtered	433255	38514.2	381731	120844	152635	99407.7	42439	582458	17996.4	22837.7	244878	360768	Filtered	182067	493992	Filtered	26221.1	Filtered	17667.9	Filtered	Filtered	288398	Filtered	30915.5	17173	151424	483692	Filtered	74249.6	652095	46652.7	Filtered	Filtered	25719.1
P01706	IGLV2-11	Immunoglobulin lambda variable 2-11	LV211_HUMAN	27208.4	102486	23085.9	25437.8	73074.9	112286	21046	45487.7	46891.8	17799.1	151160	64362.7	251994	39512.9	299676	49217.2	109805	69265.8	22459.9	104354	61703.8	18729.6	257324	347377	91858.3	51745.8	130715	240371	55067.7	75993.5	34911.5	260356	58841.2	136646	131154	25452.6	11034.6	187639	41578.2	427708	39857.9	53674.8	48495.8	365483	56077.3	76046.8
P01714	IGLV3-19	Immunoglobulin lambda variable 3-19	LV319_HUMAN	148646	217307	304468	189246	650644	751663	197957	198679	144411	176564	1.20973e+06	158970	2.20316e+06	227379	1.7538e+06	385069	452655	245320	158815	1.05285e+06	219462	182321	649699	820968	294035	293113	1.16076e+06	312788	188531	763890	270164	938872	382708	1.32907e+06	770269	171816	177814	452962	1.36372e+06	2.12198e+06	461461	1.18669e+06	109996	1.18598e+06	348871	201812
P01715	IGLV3-1	Immunoglobulin lambda variable 3-1	LV301_HUMAN	3210.09	20851.3	6566.54	5332.03	15446.8	29210.6	10147.9	3774.36	15944.7	7964.89	20963.4	9053.22	34001.2	7993.2	24419.2	18235.4	5906.36	4337.66	Filtered	Filtered	9213.16	6897.01	7126.4	32390.7	5063.41	9328.54	11278.4	6310.99	Filtered	6295.46	5652.95	17211	17301.5	12101	13499.8	5512.35	13846.6	31472.9	Filtered	28062.1	14154.1	10290.4	Filtered	28033.5	21541.6	4958.11
P01717	IGLV3-25	Immunoglobulin lambda variable 3-25	LV325_HUMAN	46864.4	60956.3	80104.7	66213.9	226626	207345	75957.2	52808	67655.7	59738.6	184137	79676.5	343960	83052.6	283916	101015	179119	65934.6	85415.6	588871	69045.7	62411.6	175630	218354	108224	137537	190553	119496	66679	243232	60005.9	240939	93594.7	234503	311391	40672.3	46166.6	168001	254648	605788	118371	491209	54226.7	179986	103012	48820.4
P01718	IGLV3-27	Immunoglobulin lambda variable 3-27	LV327_HUMAN	19502.7	20945	19038.2	12572.4	110873	12556.7	32083.5	Filtered	20096.9	22639.2	84430.7	Filtered	76221	23038.6	40226.8	Filtered	46777.2	20691	16808.7	88688.7	7000.01	7523.11	60635	32154.3	16516.9	8965.44	43542.7	51762.5	Filtered	46196	14332.2	90401.6	22493.1	81309.8	70629.9	29337.9	11494.1	44119.2	33807.7	69601.7	Filtered	99176.7	12642.8	Filtered	36288.1	Filtered
P01721	IGLV6-57	Immunoglobulin lambda variable 6-57	LV657_HUMAN	18189.4	6515.53	9666.5	11982.3	8399.56	13697.7	4925.22	6136.15	24661.9	9948.12	24762.8	3236.7	12574.9	10412.1	Filtered	15095.6	Filtered	5703.81	9421.21	3323.82	3055.56	3445.53	13916.3	2889.69	28132.5	21299.1	3887.14	53699.1	3324.12	Filtered	3425.92	7394.71	17950.9	892.237	17382	3610.69	6805.91	35586.4	Filtered	6111.63	20153.1	15291.9	6209.95	13806.9	6876.2	1498.68
P01742	IGHV1-69	Immunoglobulin heavy variable 1-69	HV169_HUMAN	919790	562382	679846	1.01665e+06	2654044	2.55789e+06	586609	467613	804818	1291131	1.33554e+06	496362	1.90836e+06	650488	2198314	483080	837778	925525	724220	2.24375e+06	405896	573394	1.92387e+06	4.02615e+06	813328	3.78607e+06	1.16659e+06	449799	656867	1.45164e+06	749980	4.71773e+06	594946	3.24129e+06	2430857	513468	839750	1.27896e+06	4.27273e+06	6.24683e+06	1.07723e+06	3914122	482442	1.27649e+06	1.12507e+06	603040
P01766	IGHV3-13	Immunoglobulin heavy variable 3-13	HV313_HUMAN	121549	72225.9	93105.3	87795.9	385264	322061	102912	80299.4	109529	114874	329665	210364	633124	96613.3	480318	112671	255138	93380.1	51889.3	844479	70572.5	70672.3	239928	723085	109437	178850	290036	148480	112670	400191	91507.2	394843	171343	346374	424739	66054.8	83804.2	345079	547793	520443	207857	500964	47551.4	374274	152973	117396
P01768	IGHV3-30	Immunoglobulin heavy variable 3-30	HV330_HUMAN	368182	290123	470166	225176	1.17219e+06	1.42533e+06	276375	350477	496434	353493	1.26967e+06	346504	1.91879e+06	247169	1.69658e+06	350057	974004	419783	362610	1.39485e+06	366408	340412	805822	1.11453e+06	330502	799014	799438	776647	300206	1.2791e+06	346591	1.59544e+06	588037	1.28479e+06	1.78831e+06	327849	241739	1.26902e+06	1.19526e+06	2.8313e+06	371225	2.30956e+06	285151	1.98236e+06	702203	380043
P01780	IGHV3-7	Immunoglobulin heavy variable 3-7	HV307_HUMAN	181120	186882	329833	197302	638872	698487	156893	163859	314991	160197	1.0308e+06	363815	1.5791e+06	147664	1489557	304116	788082	338641	223883	1217824	129688	203338	771041	1.63965e+06	353209	517910	1.06988e+06	508521	318983	1.02607e+06	192685	1.60669e+06	702139	665931	1.38463e+06	196919	154012	851997	1.2285e+06	1160133	411922	917149	207005	2.41647e+06	478455	221914
P01782	IGHV3-9	Immunoglobulin heavy variable 3-9	HV309_HUMAN	137998	75089.4	207948	129317	325628	262972	131397	172936	260577	94823.7	202140	136985	623407	98296.2	661198	168722	289839	154040	170037	588542	84806.8	193114	428916	550105	117263	470539	319329	111402	321618	457971	145874	479425	136525	451688	446282	79172.9	116880	453143	485379	540937	309357	591287	162589	407361	163766	139820
P01833	PIGR	Polymeric immunoglobulin receptor	PIGR_HUMAN	5931.54	3687.72	2909.73	3094.98	47214.1	19518.4	6363.22	2774.82	Filtered	5402.98	7972.47	3454.17	4679.5	10906.9	30399.1	7731.68	9048.7	35408.8	34529.1	Filtered	6976.86	82751.2	14202.7	22733.5	3662.95	10308.5	Filtered	8061.69	3992.03	920.601	5116.86	Filtered	3673.82	856.077	Filtered	2882.98	6929.26	8995.82	83820.5	4035	24564.4	176450	6268.12	31029.2	11596.8	2543.68
P01834	IGKC	Immunoglobulin kappa constant	IGKC_HUMAN	10715309	2269197	2.50244e+06	1314008	28127.6	130622	3.63589e+06	1162599	2.15883e+06	5.2915e+06	720063	1177952	31570.4	4.13169e+06	36873	940172	387732	2402293	4704301	38411.1	2.76851e+06	925379	34880.7	40733.5	1.20001e+06	3.55506e+06	13758.8	474866	876151	50805.1	4311161	85726.5	1.94165e+06	50679.7	79452.1	1.96584e+06	9107091	640128	53680.7	59501.6	3.17977e+06	163605	1.44816e+06	184170	141354	2339963
P01859	IGHG2	Immunoglobulin heavy constant gamma 2	IGHG2_HUMAN	6.34234e+06	4207465	3.37486e+06	7.31691e+06	14741747	30252212	1.73247e+06	4867380	20111908	4.08258e+06	10458748	9004151	19832518	2.72466e+06	24703762	9422394	10102845	3.72685e+06	5.58804e+06	28875872	2717419	3.62669e+06	10823367	15364643	5.33247e+06	11540332	16578894	11580576	7.27137e+06	19619454	3.91197e+06	29451562	7.33318e+06	5.76422e+06	30664708	6521155	3.1964e+06	17730494	25428416	26536454	14276279	13589657	6.36937e+06	19003234	6055902	10132729
P01860	IGHG3	Immunoglobulin heavy constant gamma 3	IGHG3_HUMAN	1.49461e+06	2.26591e+06	2.52416e+06	1.22304e+06	7982986	5.54881e+06	3.45542e+06	3.34491e+06	599465	1.19912e+06	11236008	2.38311e+06	26506804	2.46138e+06	7.9482e+06	599355	6087164	920661	2.47171e+06	10739639	2.37992e+06	2435612	2.72919e+06	6514881	5273255	1.18303e+06	6779495	2.94794e+06	1.89334e+06	7947635	526463	12495047	1.48853e+06	7.87299e+06	7.82607e+06	1.47285e+06	2332516	4215775	8309930	18618874	2.01346e+06	21662520	2698288	2.93676e+06	4314870	310735
P01861	IGHG4	Immunoglobulin heavy constant gamma 4	IGHG4_HUMAN	1.37788e+06	150160	1159815	456817	2.55138e+06	2.39647e+06	463772	483157	421361	861937	962279	1.2825e+06	465127	612079	1.12499e+06	562415	638547	229375	573963	1.60728e+06	363051	269502	1.05904e+06	776721	875942	3.78972e+06	1.63499e+06	380757	314803	2.39617e+06	392920	1.41238e+06	880594	3.59002e+06	4.60885e+06	959784	571688	1.36557e+06	3.07801e+06	2725868	1.76968e+06	4674273	701327	959109	543972	662314
P01871	IGHM	Immunoglobulin heavy constant mu	IGHM_HUMAN	283993	659027	582910	295474	464715	2181932	236504	225212	936142	139126	1.47511e+06	869515	1.46924e+06	361088	1.2532e+06	533374	697068	1.52101e+06	368324	2.29508e+06	359338	619870	913067	2.28109e+06	328716	1.04407e+06	1.25583e+06	524994	265965	1.14144e+06	257854	4579939	800214	1.4488e+06	1.52517e+06	497457	239639	1.68986e+06	1547198	2242897	1.04167e+06	2.42232e+06	293224	2.44421e+06	1.50486e+06	379757
P01876	IGHA1	Immunoglobulin heavy constant alpha 1	IGHA1_HUMAN	11449668	2.52313e+06	5060898	3.25228e+06	31374094	38541164	6.79998e+06	3.95501e+06	10432998	4.96738e+06	20964434	5364441	42585832	7541894	36258940	5777437	27382088	4655973	7.53868e+06	24372138	4399528	5.54972e+06	16798600	20922462	9625973	3549889	15559274	8743730	3.6482e+06	41588404	3138489	32081132	6904437	34132488	33949284	2.88771e+06	3.83094e+06	32777082	29450048	43773236	10165975	56440600	4783899	15530804	3.06042e+06	2.52829e+06
P02042	HBD	Hemoglobin subunit delta	HBD_HUMAN	24931.7	25549.5	18317.1	19281.2	27267.3	27650.3	9897.47	31853.6	24773	10880.6	Filtered	14692.1	48858.8	7869.85	31037.8	13475.4	Filtered	53750.9	4203	50862.9	9490.23	8524.17	20932.1	31767.7	29067.8	14256.7	28707.5	9750.7	18897.5	Filtered	8441.06	Filtered	25219.9	28671.6	44743.5	14958.8	8706.58	14726.1	43843.2	46700.4	19501.2	33652.9	14018	18777.9	Filtered	18157
P02533	KRT14	Keratin, type I cytoskeletal 14	K1C14_HUMAN	48361.3	15599.4	15946.2	30579.1	13831.9	35660.7	5663.55	11088.7	13614.9	7621.96	18297.1	17536.3	67460.2	215196	124923	93948.8	28117.4	29947.8	Filtered	Filtered	12674.8	10633.7	20520.6	Filtered	10140.1	22505.4	Filtered	28770.4	133838	86830.7	10255.5	30810.4	24693	150284	24365.5	52283.1	6301.68	64955.4	56052.8	70368.8	26414.5	24436.1	5027.61	Filtered	21861.5	17412.9
P02538	KRT6A	Keratin, type II cytoskeletal 6A	K2C6A_HUMAN	15355.2	4282.49	451177	350229	693647	Filtered	906673	664965	3073876	925852	761519	Filtered	850441	30206.3	1.31455e+06	1.101e+06	875260	10312	Filtered	4915876	6664.93	1.50447e+06	3.7724e+06	3.68774e+06	958595	Filtered	4255064	5.41884e+06	496681	1.3023e+06	150786	246301	1.83079e+06	1.47829e+06	3.70312e+06	698426	816281	11851.7	2673536	6.3669e+06	6421.71	1.81015e+06	1.71439e+06	2.66499e+06	4.94329e+06	2.22073e+06
P02647	APOA1	Apolipoprotein A-I	APOA1_HUMAN	3.78189e+06	5.15359e+06	5.49181e+06	4720953	12904112	11130918	3.93819e+06	4.80108e+06	7075158	4907546	5803142	5.26734e+06	14135633	4.02866e+06	11537023	2.04621e+06	6522127	6.30912e+06	6.64366e+06	16600793	5.17906e+06	3.02927e+06	9751104	10932029	4.61608e+06	10698438	12231312	5087048	5.07044e+06	12893725	4.67718e+06	13148817	2.92234e+06	15014534	7491887	5377084	2.82985e+06	5778399	21211384	17660720	4733538	10133220	4021951	6.28116e+06	1.59626e+06	4.11854e+06
P02649	APOE	Apolipoprotein E	APOE_HUMAN	152125	175749	124195	160919	667152	526872	129035	125453	151246	104416	321373	237043	577451	140171	424313	317729	383069	303110	225869	714094	158644	158911	445384	372319	141625	197440	617770	243795	93164.5	389955	108581	353804	504237	599264	554695	143525	55036.8	320424	939941	737987	249102	773150	182946	434962	566252	198249
P02652	APOA2	Apolipoprotein A-II	APOA2_HUMAN	1.06922e+06	2683563	3.24686e+06	2.62536e+06	4816336	4913420	2.44445e+06	2.80165e+06	2.98626e+06	2.91194e+06	3.27872e+06	2.52726e+06	9059188	2.4536e+06	7.23377e+06	2.9033e+06	4.10504e+06	3.4912e+06	4.01924e+06	10818629	2.4167e+06	4.97277e+06	5.86882e+06	7347022	3238464	5.4814e+06	8.02987e+06	3.33762e+06	2.64363e+06	8686251	2506156	6073604	4.92061e+06	8951703	7529340	2.76051e+06	1405126	3.92704e+06	12944707	13963558	2.07147e+06	9891075	2.43858e+06	5340971	6408816	2.48605e+06
P02654	APOC1	Apolipoprotein C-I	APOC1_HUMAN	301808	537587	279618	371683	399020	417597	178546	277666	373363	369244	404197	416420	221244	296360	367838	290364	330528	682302	385429	614386	288313	283216	504007	361822	237488	490771	428397	401397	191796	462011	272769	278969	321081	596842	591155	254847	251530	303702	837360	576862	132818	820025	367607	451307	302456	277112
P02655	APOC2	Apolipoprotein C-II	APOC2_HUMAN	154513	198653	102144	159327	200564	268534	79740.4	141108	189231	194390	271778	174480	234053	138523	206512	331429	145012	368634	378842	417638	152631	94611	527618	577356	88468.7	159510	303147	131969	123850	250410	209850	177736	295047	762144	539158	133052	120647	165909	1.51132e+06	1438489	45306.8	891663	208042	644778	332146	109855
P02656	APOC3	Apolipoprotein C-III	APOC3_HUMAN	371176	468733	412284	356310	656663	787564	182475	440116	744506	371628	424427	707799	457277	277539	372163	570622	420376	631217	688853	1019629	378285	243504	652279	415175	290427	752770	1.17279e+06	337201	346069	644889	439632	532694	276600	935064	982510	398118	217904	466141	1.38901e+06	1.32312e+06	265779	1.01082e+06	614853	744274	285815	386385
P02671	FGA	Fibrinogen alpha chain	FIBA_HUMAN	63220.2	73210.1	89710.8	99972.9	293176	695504	57204.1	75669.5	58791.8	80601.3	553035	274313	727945	75011.5	911458	268652	256605	70551.3	51146.4	1.15774e+06	35545.8	49082.1	885136	648262	348926	97066.4	393657	594170	67990	640972	44245	663202	148747	594780	651714	78980.9	28340.4	284733	1.36296e+06	820078	67064.9	703365	62115.5	273634	381889	95835.6
P02675	FGB	Fibrinogen beta chain	FIBB_HUMAN	100966	62228	5662.27	19865.6	219294	297202	36975	76878.7	13574.3	42647	150602	7252.57	391714	1672.19	513448	Filtered	11323.1	25169.6	20020.5	Filtered	104926	37550	Filtered	195301	Filtered	64894.6	286454	173971	31231.7	52584.8	39766.1	21118.7	137483	Filtered	146841	17941.1	83792.5	364200	316017	947070	Filtered	937625	Filtered	Filtered	246459	17794.9
P02679	FGG	Fibrinogen gamma chain	FIBG_HUMAN	Filtered	766.258	1063.89	7518.01	15325.3	62914.4	4783.95	Filtered	5606.57	1586.35	13067.7	6607.47	35135.7	Filtered	31303.3	8491.62	Filtered	Filtered	1559.16	Filtered	Filtered	5928.16	12932.1	28263.4	4248.08	Filtered	32624.8	18457.2	Filtered	Filtered	Filtered	16675.9	3380.61	15621	23576.5	Filtered	1178.11	10743.5	30681.5	9112.84	Filtered	Filtered	Filtered	22169.1	14225.3	4830.1
P02741	CRP	C-reactive protein	CRP_HUMAN	3581.97	Filtered	Filtered	Filtered	7511.52	Filtered	56047.7	Filtered	Filtered	Filtered	52558.5	3628.27	26585.5	4972.94	85189.3	26401.8	Filtered	7373.92	15455.6	Filtered	2290.29	51199.7	47130.3	13760.7	36230.4	6485.1	8898.63	47979.7	4959.29	Filtered	2246.01	Filtered	12969	Filtered	Filtered	889.779	16016.6	19704	Filtered	Filtered	9100.22	22095.5	6643.12	Filtered	33896.3	Filtered
P02743	APCS	Serum amyloid P-component	SAMP_HUMAN	51565.7	43299.8	34142.4	57281.1	80483.9	82055.2	36929	61054.3	63779.8	59660.6	84497.1	70750.7	114009	34488.8	270986	97856.4	49792.7	69521.4	48671.7	244783	37138.3	64256.6	168099	183083	97734.4	48946.3	177573	113443	43141.6	176439	36148.6	80037.8	60434.7	124916	326924	35621.8	29063.7	46149.6	277187	252160	16937.4	147768	47640.2	135172	114328	60414.4
P02745	C1QA	Complement C1q subcomponent subunit A	C1QA_HUMAN	69969.4	47228.4	85004	143980	334896	403573	50106	129913	86533.2	65955.9	155351	80354.8	337417	73251.1	399091	117734	244179	105121	77958.7	745731	53453	40964.7	164848	101287	136361	189915	129461	212578	88585.9	398012	45312.2	518617	80134.2	416745	249769	66949.5	32647.2	399534	694480	713425	44641.2	543075	66841.2	251043	288075	53314.8
P02746	C1QB	Complement C1q subcomponent subunit B	C1QB_HUMAN	197541	170546	161577	200776	700298	828678	103691	263032	130453	149826	503752	245310	1.28841e+06	152647	1.11251e+06	377286	429053	225723	203873	1.29917e+06	105416	81713.9	273538	583073	465885	177345	727994	417916	158928	611320	93747.8	1.95643e+06	263326	761568	1.72103e+06	120859	60557.4	729492	1.23713e+06	1.41206e+06	216089	1.10005e+06	78740.2	426055	497882	108110
P02747	C1QC	Complement C1q subcomponent subunit C	C1QC_HUMAN	120831	118010	121802	105777	313788	427526	71171.2	185562	95679.3	98276.6	228469	136544	649678	108435	420786	145994	205397	146950	154694	701155	76200.9	60490.6	138113	119932	205456	106570	170479	262650	132281	430486	68570.1	899186	77431.9	396221	219342	69315.5	43461.9	405387	545333	553623	76081.1	459078	50010.3	232148	227971	72092.9
P02748	C9	Complement component C9	CO9_HUMAN	77843.2	56032.3	50776.7	60565.3	149560	177931	103207	70744	55516.4	42945.1	206865	129880	179025	70663.8	343404	98495.2	94221.3	86397.4	88355.7	315765	65738.9	124173	358946	274968	184509	75878.4	237798	281618	83369.1	191725	48751.8	213585	90229.8	313930	314201	66310.5	64664.1	120304	296338	278668	38382	211472	73550.2	207543	170104	89484.1
P02749	APOH	Beta-2-glycoprotein 1	APOH_HUMAN	280771	255672	334429	352565	1.23086e+06	802747	194050	360031	202719	294629	414343	494040	1.05913e+06	288950	1.20579e+06	458563	526596	434491	387738	2.27881e+06	275443	287869	1.11538e+06	1.66343e+06	443328	562960	1.30587e+06	444035	389255	1.6073e+06	268705	1102383	575518	1.57296e+06	1.32232e+06	339037	156202	577635	2154945	2.44224e+06	127002	1.36663e+06	330679	1252408	763510	382771
P02750	LRG1	Leucine-rich alpha-2-glycoprotein	A2GL_HUMAN	117755	55176.1	63246.8	75547.8	129922	103560	183306	54658.2	105225	59320.4	184935	75349.6	332483	116246	255596	159782	98960.9	165784	138766	132593	103234	239758	313994	265482	203890	109537	97147.5	220204	91262.6	108285	52591.3	286862	144349	135669	148130	102282	73009.3	162121	147383	153570	71196.6	287304	88739.3	160188	610148	100045
P02751	FN1	Fibronectin	FINC_HUMAN	143655	194924	194741	188649	1.31513e+06	838095	179471	223550	156124	116048	344024	191588	1.20055e+06	111481	616334	641526	597408	443662	307387	1.09759e+06	163286	180163	668898	651963	302255	287073	1290616	596022	266023	1207392	121447	612757	422095	1061122	845631	105456	189238	337052	1.08374e+06	2.03187e+06	168483	1506666	297856	1.13451e+06	622138	202601
P02753	RBP4	Retinol-binding protein 4	RET4_HUMAN	150570	180866	193125	164519	212088	133084	56222.5	237825	251746	126987	70111.7	166622	152990	73709.5	124692	109218	77003.2	225468	234228	415029	111325	227547	300803	179796	130434	242073	393391	131121	190267	407563	136799	220477	105966	440776	234800	175555	113514	75241.6	424502	572638	57173.6	255435	159446	329664	164296	242900
P02760	AMBP	Protein AMBP	AMBP_HUMAN	256207	127273	159402	127733	280890	267057	107675	121531	293239	146612	159453	189416	162116	140640	261209	231837	155171	187232	154763	327957	120260	197126	314165	279884	203968	291501	314565	229267	125800	345855	134913	812650	221087	311049	330909	177281	116213	225799	414128	378688	109001	502757	200703	234875	260412	222913
P02763	ORM1	Alpha-1-acid glycoprotein 1	A1AG1_HUMAN	923851	862510	705736	853120	1.09963e+06	1.63234e+06	1.16669e+06	1205155	1.29203e+06	717696	1.9625e+06	1.05496e+06	1.5517e+06	1.18738e+06	3243262	1.359e+06	1050510	1.3012e+06	1.43483e+06	2.1535e+06	1.00985e+06	2739361	3.83806e+06	2822700	1.74793e+06	766313	2.17835e+06	2989655	956786	1.80055e+06	561743	2772871	1.21468e+06	2.18495e+06	2.49165e+06	1.18649e+06	654938	1.27743e+06	2.81238e+06	2.47655e+06	543812	1.66989e+06	1.12392e+06	1.82997e+06	3.02377e+06	1.15044e+06
P02765	AHSG	Alpha-2-HS-glycoprotein	FETUA_HUMAN	472071	478672	547736	443700	2.84545e+06	2.38076e+06	460686	692094	674549	516950	1.37121e+06	1.49513e+06	4740736	525580	3.68488e+06	870080	1.89611e+06	659330	661040	6283187	408842	677917	2.2257e+06	4.21207e+06	1.01135e+06	1.25293e+06	3273095	1.1371e+06	631852	4.08903e+06	580928	4.21098e+06	1.62865e+06	3.28368e+06	3.80087e+06	519070	318425	2.18555e+06	4495790	5.66266e+06	625936	3.09964e+06	549311	2232155	2.70495e+06	664898
P02766	TTR	Transthyretin	TTHY_HUMAN	267878	239739	269119	311609	303370	88248	40755.7	313366	500348	126173	123091	131369	134350	137180	309013	127159	163579	326023	245819	290899	214338	210084	137054	441600	195012	376003	581062	123971	273273	118179	211850	153833	86923.8	416613	613731	259503	157397	135523	181689	247294	116522	182555	226808	433832	58184.2	119631
P02768	ALB	Albumin	ALBU_HUMAN	95066656	146736032	131078024	201724512	463542272	766120512	79195376	253982752	369753536	87112576	206822064	338376672	797619392	127446600	785119232	206457968	441487104	197265248	172418208	1344210688	96050232	66055852	454694688	760396864	327900064	171732816	689302144	384248800	197056880	719129472	143567360	942814464	138613984	695132480	735942144	197055408	53945568	549910336	1227779328	1211761664	188253568	767907456	163486128	633014656	372209280	186563728
P02771	AFP	Alpha-fetoprotein	FETA_HUMAN	563.033	13057.9	154.172	1836.75	Filtered	31426.5	3652.33	Filtered	Filtered	Filtered	Filtered	1696.95	Filtered	2008.44	Filtered	47382.1	767.88	Filtered	Filtered	3.67479	Filtered	19075.5	36044.9	4.36922	160093	Filtered	28.7077	Filtered	Filtered	Filtered	Filtered	93805	294294	Filtered	Filtered	Filtered	Filtered	Filtered	Filtered	9074.41	Filtered	6.32465	Filtered	Filtered	Filtered	Filtered
P02774	GC	Vitamin D-binding protein	VTDB_HUMAN	436470	396786	389490	350652	1.13278e+06	1.41132e+06	367671	513518	706977	310849	785457	817415	1756119	347300	1805291	1.08506e+06	830077	537627	534529	2.61311e+06	355083	413066	1.82527e+06	1.22236e+06	728396	625898	1.83213e+06	914364	507391	1.69827e+06	298379	1.71942e+06	1.17449e+06	1.97457e+06	2.0076e+06	441501	226250	1.11063e+06	2920241	2.65831e+06	235167	2.09224e+06	498285	1.81804e+06	1.23474e+06	617375
P02775	PPBP	Platelet basic protein	CXCL7_HUMAN	65980.6	52077.8	59131.8	64293.6	107890	55509.2	100585	42262.8	133328	98753.4	38721.4	46638.7	40466.7	55035.2	156229	78879.7	158778	88681.2	129419	187353	73131.7	106267	263490	225146	139422	144893	221555	157381	84538	203547	56969.2	27244.8	114922	150373	287167	108485	47263.6	42941.1	255354	272665	34338.8	189725	135025	196996	95309.5	48851.7
P02776	PF4	Platelet factor 4	PLF4_HUMAN	12126.9	13099.6	13772.9	50828.9	5116.27	Filtered	48226.6	7673.82	55750	47388.3	13907.1	7399.78	4224.33	32840.7	176054	26907.3	32500	27478.9	39553.5	7774.01	25305.9	53831	81480.8	110738	26246.6	49962.6	76680.6	34141.2	29853.9	11952	24799.6	Filtered	30008.3	64578.3	88883.6	33913.6	18599.4	2632.82	64383.7	7677.15	11079	55843.3	40839.9	34178.5	38434.5	17174.4
P02786	TFRC	Transferrin receptor protein 1	TFR1_HUMAN	5241.51	2129.64	4792.81	7288.6	6481.2	14300.2	9699.72	14935.4	10015.3	2000.42	10334.2	6259.32	5361.62	3653.11	6487.97	14462.1	13056.9	2185.7	13181.3	22607.1	3616.42	5316.34	6215.65	5466.26	10317.3	8041.81	5363.51	5257.74	3374.09	8024.61	2002.07	55979.1	15251.5	6130.17	17231.2	7269.91	471.015	16079	11801.4	10717.8	5871.33	12081.9	5464.7	7579.73	25911	5737.12
P02787	TF	Serotransferrin	TRFE_HUMAN	2.52664e+06	2.89725e+06	2.4068e+06	3.40933e+06	7.91401e+06	11252316	2.08419e+06	2.90255e+06	2.62863e+06	2165284	6.52848e+06	6.21245e+06	11374006	2.12969e+06	12282039	4.37069e+06	9351777	2771599	2672243	17303032	2.21421e+06	2.75069e+06	8.38482e+06	11285517	5171059	4.07931e+06	16201726	5.89261e+06	3.39914e+06	12930215	2.36138e+06	23244520	4.91301e+06	14741973	14030992	2.59913e+06	1546100	7.7345e+06	11343862	22303678	1.89335e+06	13843313	2.68457e+06	10634823	9261410	2.86588e+06
P02788	LTF	Lactotransferrin	TRFL_HUMAN	Filtered	628.69	918.979	Filtered	Filtered	14496.5	1935.22	2726.19	10107.9	Filtered	Filtered	Filtered	Filtered	1050.46	Filtered	1842.98	17774.8	Filtered	2089.58	Filtered	Filtered	8336.84	7126.04	Filtered	2024.57	Filtered	5096.5	9661.83	Filtered	Filtered	2430.35	Filtered	Filtered	6824.5	5734.62	3916.05	Filtered	14645	Filtered	Filtered	Filtered	2568.05	3683.23	2749.52	10952.7	2587.8
P02790	HPX	Hemopexin	HEMO_HUMAN	1.172e+06	953767	986386	1.34621e+06	2.2871e+06	2.31571e+06	860335	992782	1548393	934201	1.53515e+06	1.70988e+06	1.93713e+06	1.06357e+06	2.89142e+06	1.27185e+06	1.63412e+06	1.09695e+06	1.24862e+06	2.83383e+06	961975	1.09085e+06	3.70922e+06	2142773	1.2534e+06	1.06087e+06	2.86796e+06	2.21818e+06	1190062	2.07279e+06	1.01319e+06	3.37842e+06	1.35616e+06	2.58929e+06	2.71556e+06	997207	734378	1.66678e+06	3.60146e+06	3887111	459421	2.7386e+06	1.35393e+06	2.52966e+06	1.29929e+06	1.48256e+06
P03951	F11	Coagulation factor XI	FA11_HUMAN	13699.4	21717.5	23385.8	15102.7	35959.8	31085.6	9493.26	31894.2	13723.7	25371.4	29929.4	22970.3	37043	20544.3	42046.8	29823.9	51572.7	16140.4	24424.5	81329.4	21705.7	11798.1	45094.9	45163.8	17879.9	15008.7	49596	14204.3	15966.1	52273.8	9754.05	25306.7	39643.5	46843.3	63544	20029.3	9259.51	47759	70051.2	44006.8	11857.4	68052.4	18331.2	61844.3	22079.9	11518.8
P03952	KLKB1	Plasma kallikrein	KLKB1_HUMAN	48224.4	42748.5	37165.8	46618.3	124655	121142	22077.7	55185.9	37582.4	36021.2	88138.8	76659.6	77949.9	33364.2	125372	71717.2	109944	51388.9	38627.6	262508	46728.6	34862.9	111917	176285	74852.5	57509.8	187721	59951.4	45359.8	205366	36933.6	91050.6	102668	159535	257776	45154.2	27581.3	69213.5	271691	297502	22496.1	155645	52108.3	246586	82947.5	26257.1
P04003	C4BPA	C4b-binding protein alpha chain	C4BPA_HUMAN	246197	443923	307695	471316	787129	1.04137e+06	488045	431855	530232	339243	759964	871114	722786	302848	1.24768e+06	636577	832099	397068	500515	1.27519e+06	466164	666353	1310497	1.15043e+06	716877	370055	1.3213e+06	1.36686e+06	472067	987960	288297	647978	1.10372e+06	1.31388e+06	1.41098e+06	402701	367681	705587	1.97132e+06	1.52264e+06	221225	1.45414e+06	710597	1.02283e+06	1.42369e+06	355982
P04004	VTN	Vitronectin	VTNC_HUMAN	357415	326097	298284	345197	665619	490585	318659	328105	393909	385662	416721	366659	757039	345066	447564	480498	533052	405950	290727	1.21988e+06	446420	364140	881069	887039	550223	377944	1.02778e+06	518288	422291	1.13149e+06	323756	757227	468709	793654	1.04794e+06	347600	325441	416361	1.08292e+06	1.27831e+06	168708	797840	418584	949807	518740	326538
P04040	CAT	Catalase	CATA_HUMAN	Filtered	36383.8	1318.28	55734.2	Filtered	Filtered	90280.5	774.358	Filtered	842.243	Filtered	158482	Filtered	Filtered	Filtered	315537	119145	2273.76	Filtered	Filtered	79205.1	1178.39	5591.7	Filtered	1355.24	122203	Filtered	266539	53646	Filtered	93096.6	Filtered	2621.08	Filtered	Filtered	2171.26	38246	Filtered	594.29	Filtered	3657.42	Filtered	63439.6	199286	Filtered	102209
P04070	PROC	Vitamin K-dependent protein C	PROC_HUMAN	3575.81	3951.61	5810.93	4562.83	9828.82	4958.27	2856.63	4960.13	5814.3	3539.28	2537.98	5030.44	2044.75	3735.59	4179.21	5187.54	5801.3	8158.34	7510.87	8374.47	3551.95	3957.98	4798.26	7168.98	2806.21	6826.26	9410.72	4204.03	3395.26	8780.71	4086.6	6115.8	4102.65	9203.21	10179	5948.06	5062.07	1914.78	7899.06	3809.6	2922.05	7611.11	7181.6	5454.99	4699.84	6190.87
P04075	ALDOA	Fructose-bisphosphate aldolase A	ALDOA_HUMAN	1796.48	899.156	546.769	2548.55	10435.3	10037.4	Filtered	453.359	1069.81	Filtered	8408.79	2765.42	5372.35	Filtered	3577.89	722.022	Filtered	Filtered	Filtered	10384.5	Filtered	Filtered	4671.43	1089.68	Filtered	Filtered	2259.69	Filtered	Filtered	Filtered	Filtered	Filtered	Filtered	Filtered	15922.5	1881.36	Filtered	Filtered	11192.1	5014.95	1023.84	3185.75	646.529	Filtered	Filtered	680.256
P04114	APOB	Apolipoprotein B-100	APOB_HUMAN	307867	524860	324101	401814	588763	1.02423e+06	244562	375588	635035	285823	486197	703842	855977	222176	1.49106e+06	1.13347e+06	810701	407252	644941	1.53092e+06	287980	550337	851861	1087812	467659	642922	1.7727e+06	401415	291830	1.1508e+06	355397	667125	357290	1361231	1504118	316640	241972	615747	2.43064e+06	1.44427e+06	299923	1.94414e+06	678967	1.58198e+06	1.02712e+06	215406
P04179	SOD2	Superoxide dismutase [Mn], mitochondrial	SODM_HUMAN	Filtered	Filtered	Filtered	Filtered	Filtered	Filtered	Filtered	Filtered	Filtered	Filtered	Filtered	Filtered	Filtered	Filtered	Filtered	Filtered	Filtered	Filtered	Filtered	Filtered	Filtered	Filtered	Filtered	Filtered	Filtered	Filtered	Filtered	Filtered	Filtered	Filtered	Filtered	Filtered	Filtered	Filtered	Filtered	Filtered	Filtered	Filtered	Filtered	Filtered	Filtered	Filtered	Filtered	Filtered	Filtered	Filtered
P04180	LCAT	Phosphatidylcholine-sterol acyltransferase	LCAT_HUMAN	24918.2	18289.3	17721.5	26962.7	36165.5	52465.2	13698.9	23350.4	34443.6	22066.4	20341.9	23753.6	37857.2	11635.1	44972	24522	25076	27413.3	29365.2	71058.2	21878.3	10138.6	49488.7	50606	18416.3	26755.7	54815.5	21644.2	23930.4	44713.6	18503.5	32583.9	21613.1	28853.1	48347.6	24947.7	10831.7	29132.7	56431.3	58318.8	10983.5	48258	28122.2	35287.3	13376	18331.5
P04196	HRG	Histidine-rich glycoprotein	HRG_HUMAN	90334.3	57928.9	102981	157627	561193	459548	67568.4	217581	184931	96080	144027	130368	588300	76258.6	413928	140041	260045	133309	90100.4	699183	81336.1	87333.2	259011	378986	141084	155478	365108	161523	163796	385167	76304.9	384491	140396	493274	302300	133994	75285.6	361147	504077	523352	78813.9	401474	72505.2	317581	102175	112196
P04211	IGLV7-43	Immunoglobulin lambda variable 7-43	LV743_HUMAN	107668	58694.3	73427.5	96853.5	509491	740660	31081.1	50564.7	244663	65801.3	616848	260400	1.00578e+06	43178.6	718705	158138	509770	68525.3	66208.1	719041	63322.3	52414.9	251042	620611	224175	258620	388647	259511	85122.4	727309	48709.2	592897	287022	430740	675074	93778.2	42857.6	610621	345927	916278	201701	451435	76182.8	505735	248864	75476.7
P04217	A1BG	Alpha-1B-glycoprotein	A1BG_HUMAN	465441	372743	468965	577433	1.50705e+06	1.16709e+06	542642	484202	729109	321255	775358	625405	1.59382e+06	463342	1.85295e+06	663054	896894	655269	787507	1.77715e+06	503894	576841	1.48905e+06	1.71776e+06	615672	810078	1.30381e+06	968534	565072	1.60306e+06	444525	1.84825e+06	788467	1.62312e+06	1.49916e+06	465058	314580	1.03504e+06	2.15877e+06	1.98183e+06	596938	1701380	609272	1.31643e+06	961799	543390
P04264	KRT1	Keratin, type II cytoskeletal 1	K2C1_HUMAN	89556.2	10673.3	49584.6	28460.7	Filtered	Filtered	4492.74	10102.3	12926.5	7094.5	21844.7	5520.05	58839.8	60361.9	34587	64612.5	18770.4	4604.13	365.877	82544.2	7642.28	3810.62	Filtered	31371.8	Filtered	19141.8	Filtered	40326.8	23251.6	27690.6	701.758	374559	24822.8	4611.68	Filtered	125442	8418.4	26462.2	41365.8	Filtered	12897	Filtered	3110.89	Filtered	Filtered	4669.76
P04275	VWF	von Willebrand factor	VWF_HUMAN	28175.7	13773.2	24060.7	18688.1	41503	50725.4	25065.8	24515.9	21712.7	9514.9	42373.8	14347.8	44008.7	26414.1	28686.8	13999.1	12302.3	51986.4	51516.9	28792.3	7495.63	59582.4	33287.7	13185.4	11754.1	51983.1	20986.9	23719.7	20061.4	6340.56	12957.3	62704.3	21521.9	38792.2	42613.7	5504.69	24586.7	40393.1	35030.1	29899.1	74994	51657.3	9045.44	29979	31287.5	19490.6
P04278	SHBG	Sex hormone-binding globulin	SHBG_HUMAN	20328.9	19200.8	23717.9	26170.9	110230	46584.8	23024.1	15387.7	41250.4	24119.8	36075.5	29722.2	148401	24250.5	138142	31787.7	96705.8	29734	72271.7	18038.6	25564	36538.8	66453.2	139094	22584.4	92977.2	83976.7	24799.7	20910.7	175036	23381.9	52490	83737.5	39974.7	112319	25498.8	15688	76968.7	37891.9	312499	59031.5	248660	22418.7	66600.5	35825.1	30345.2
P04406	GAPDH	Glyceraldehyde-3-phosphate dehydrogenase	G3P_HUMAN	11357.5	Filtered	Filtered	9702.2	32461.8	12252.2	Filtered	Filtered	3780.5	Filtered	23375.9	8222.49	18187.2	Filtered	8086.75	4507.47	1757.19	986.811	Filtered	15704.3	Filtered	8483.01	2923.86	4859.65	7918.2	Filtered	1730.48	Filtered	566.855	1887.73	Filtered	2565.49	1183.55	Filtered	59223.1	3316.04	Filtered	3109.71	42877	8335.26	3327.11	12650.8	1676.65	3063.48	Filtered	1356.19
P04424	ASL	Argininosuccinate lyase	ARLY_HUMAN	Filtered	Filtered	Filtered	Filtered	Filtered	1902.01	Filtered	Filtered	Filtered	Filtered	Filtered	Filtered	Filtered	Filtered	Filtered	Filtered	496.76	Filtered	Filtered	Filtered	Filtered	Filtered	Filtered	Filtered	Filtered	Filtered	Filtered	Filtered	Filtered	Filtered	Filtered	Filtered	14611.4	Filtered	Filtered	Filtered	Filtered	Filtered	Filtered	Filtered	Filtered	Filtered	Filtered	Filtered	7121.83	Filtered
P04430	IGKV1-16	Immunoglobulin kappa variable 1-16	KV116_HUMAN	19635.5	11062.3	31139.3	11196.5	Filtered	Filtered	14108	14090.1	29405.5	16446.3	12967.9	8255.95	Filtered	20717.6	Filtered	9798.66	12124.1	18376.5	22482.3	Filtered	22801.9	18974.7	Filtered	Filtered	7746.75	38166.1	Filtered	5277.83	15144.6	Filtered	18760.2	4002.2	8284.1	Filtered	Filtered	12760.1	12402.2	8942.69	Filtered	Filtered	20939.7	20267.7	16437.2	14775.2	Filtered	19490.2
P04439	HLA-A	HLA class I histocompatibility antigen, A alpha chain	HLAA_HUMAN	2847.7	Filtered	Filtered	Filtered	Filtered	13877.1	6982.65	Filtered	Filtered	Filtered	Filtered	Filtered	Filtered	Filtered	Filtered	Filtered	Filtered	Filtered	Filtered	Filtered	4493.18	Filtered	Filtered	Filtered	Filtered	Filtered	Filtered	Filtered	Filtered	Filtered	Filtered	Filtered	Filtered	Filtered	Filtered	Filtered	Filtered	11991.7	15552.6	Filtered	15725.3	Filtered	Filtered	Filtered	Filtered	Filtered
P04792	HSPB1	Heat shock protein beta-1	HSPB1_HUMAN	Filtered	Filtered	Filtered	Filtered	Filtered	Filtered	Filtered	Filtered	Filtered	Filtered	12297	Filtered	Filtered	Filtered	Filtered	Filtered	Filtered	Filtered	Filtered	Filtered	Filtered	Filtered	Filtered	Filtered	Filtered	Filtered	Filtered	Filtered	Filtered	Filtered	Filtered	Filtered	Filtered	Filtered	Filtered	Filtered	Filtered	Filtered	Filtered	Filtered	Filtered	Filtered	Filtered	Filtered	Filtered	Filtered
P04908	H2AC4	Histone H2A type 1-B/E	H2A1B_HUMAN	10018.1	870.41	826.493	11537.6	25724	24598.4	342.947	586.101	5122.56	434.07	32219.3	5647.11	26805.9	397.722	8935.54	3973.03	2775.5	1053.31	229.967	23296.5	404.988	329.568	11348.8	13621.3	2050.32	1071.88	11898.7	1954	521.396	5280.36	214.986	9842.61	1573.86	8460.35	51024.5	2126.75	Filtered	2000.18	42956	9728.19	1845.55	21924.9	1857.79	9062.57	790.393	995.179
P05062	ALDOB	Fructose-bisphosphate aldolase B	ALDOB_HUMAN	Filtered	Filtered	Filtered	Filtered	Filtered	Filtered	Filtered	Filtered	Filtered	Filtered	Filtered	Filtered	Filtered	Filtered	Filtered	Filtered	Filtered	Filtered	Filtered	Filtered	Filtered	5775.18	Filtered	Filtered	Filtered	Filtered	Filtered	Filtered	Filtered	Filtered	Filtered	Filtered	8505.93	Filtered	Filtered	Filtered	Filtered	Filtered	Filtered	Filtered	Filtered	Filtered	Filtered	Filtered	19246.5	Filtered
P05090	APOD	Apolipoprotein D	APOD_HUMAN	911490	419835	531723	551122	886441	840924	180225	547166	659047	512027	416263	542003	1.05048e+06	548243	1.36183e+06	367526	654905	766181	329089	1.28169e+06	343526	409190	1.16468e+06	861618	406391	1.0371e+06	1.3536e+06	641861	443927	464009	406384	452225	379778	1.00171e+06	850250	489535	314412	611269	1.65621e+06	1247765	397285	1.33749e+06	321154	987657	283725	589183
P05109	S100A8	Protein S100-A8	S10A8_HUMAN	2128.48	2326.91	Filtered	Filtered	Filtered	Filtered	13586.6	5530.66	13075.5	Filtered	17640.9	13474.4	Filtered	917.168	16860.5	29492.6	9285.69	1400.32	502.968	Filtered	1378.64	25436.7	27800.2	23890.7	20543	12223.1	31608.4	29447	15737.7	16768.2	2587.44	Filtered	8662.45	18752.7	24537.8	5304.44	Filtered	20556.4	Filtered	18253.6	Filtered	26093.6	10992.4	31097.7	18559.3	5370.48
P05154	SERPINA5	Plasma serine protease inhibitor	IPSP_HUMAN	Filtered	Filtered	Filtered	Filtered	760336	14525.9	2915.23	Filtered	Filtered	6631.9	Filtered	3555.99	9903.53	1367.64	84708.1	Filtered	Filtered	46462.6	3347.61	21765	724.501	Filtered	9493.56	12243.8	Filtered	Filtered	Filtered	22761.8	Filtered	21038.3	Filtered	10731.7	Filtered	Filtered	Filtered	Filtered	1517.53	Filtered	18297.4	Filtered	61284.7	13147.4	Filtered	Filtered	3809.12	8661.09
P05155	SERPING1	Plasma protease C1 inhibitor	IC1_HUMAN	218997	253635	265420	268081	1.06131e+06	1.79695e+06	215609	285752	345306	358678	792047	862391	1.98709e+06	243263	1.70177e+06	773168	716045	600444	241647	2.72096e+06	240810	368191	2.0017e+06	982804	888128	255322	789350	1.58745e+06	329556	2.07079e+06	233332	1536294	854326	1.61691e+06	1.24097e+06	174579	144088	924602	3.79497e+06	2.34218e+06	358674	3161701	208249	1.25924e+06	2.09819e+06	450586
P05156	CFI	Complement factor I	CFAI_HUMAN	71925.8	64534.8	67494.9	85392.5	122315	169412	79644.5	73874.2	107512	70670.6	149133	141580	154709	64085.7	267292	111149	124488	95632.1	106418	215356	77557.4	79039.9	196308	181166	112398	93202.3	218279	177332	71763.6	168351	74419.6	136251	125579	151486	205656	86366.9	64720.3	124144	313357	221037	44186.7	257516	91012.2	199288	150102	81076.6
P05160	F13B	Coagulation factor XIII B chain	F13B_HUMAN	16873.3	9473.64	8952.92	10409	28399.6	28924.6	9718.11	12934.2	17973.4	6806.74	11813.2	16086.9	40850.4	5522.09	65809	10719.9	12592.3	12953.4	14864.7	34848	9370.04	16314.8	34933.6	31388.8	11950.8	20547.8	24277.6	13862.8	10036.5	29855.5	6326.44	21351.1	46317.3	28193.5	79674.5	12132.1	6688.27	11285.5	50559.9	31194.1	6911.2	100906	13587.1	32571.6	19870.9	10668.7
P05164	MPO	Myeloperoxidase	PERM_HUMAN	Filtered	Filtered	Filtered	Filtered	Filtered	14292.8	Filtered	Filtered	4523.77	Filtered	Filtered	Filtered	Filtered	Filtered	Filtered	6624.75	5598.19	Filtered	Filtered	Filtered	Filtered	3198.27	Filtered	Filtered	Filtered	Filtered	Filtered	3058.49	Filtered	Filtered	Filtered	Filtered	Filtered	Filtered	Filtered	Filtered	Filtered	Filtered	Filtered	Filtered	Filtered	Filtered	Filtered	Filtered	5457.83	Filtered
P05198	EIF2S1	Eukaryotic translation initiation factor 2 subunit 1	IF2A_HUMAN	Filtered	Filtered	Filtered	Filtered	2047.7	Filtered	Filtered	Filtered	Filtered	Filtered	Filtered	Filtered	397.166	Filtered	Filtered	Filtered	Filtered	Filtered	Filtered	Filtered	Filtered	Filtered	Filtered	Filtered	Filtered	Filtered	Filtered	Filtered	Filtered	Filtered	Filtered	Filtered	Filtered	Filtered	4039.35	Filtered	Filtered	Filtered	Filtered	Filtered	Filtered	Filtered	Filtered	Filtered	Filtered	Filtered
P05362	ICAM1	Intercellular adhesion molecule 1	ICAM1_HUMAN	Filtered	1569.01	1072.81	1685.71	6568	Filtered	2925.6	993.441	1589.89	Filtered	Filtered	Filtered	9393.98	2145.73	13561.3	6223.15	2858.81	4840.9	4523.59	Filtered	3139.15	3491.98	5521.18	8686.26	2522.38	2955.09	Filtered	Filtered	1265.27	Filtered	2138.63	Filtered	1287.11	Filtered	Filtered	1485.78	2565.3	6055.41	Filtered	Filtered	5333.32	18741.3	1585.61	Filtered	20366.1	1614.65
P05386	RPLP1	60S acidic ribosomal protein P1	RLA1_HUMAN	1751.79	Filtered	Filtered	2504.43	7315.18	Filtered	Filtered	Filtered	Filtered	Filtered	5367.82	965.856	3928.02	Filtered	Filtered	Filtered	Filtered	Filtered	Filtered	Filtered	Filtered	Filtered	Filtered	Filtered	Filtered	Filtered	Filtered	Filtered	Filtered	Filtered	Filtered	Filtered	Filtered	Filtered	18140	440.103	Filtered	Filtered	Filtered	Filtered	699.386	Filtered	Filtered	Filtered	Filtered	Filtered
P05452	CLEC3B	Tetranectin	TETN_HUMAN	25905.2	22340.8	26458.8	22007.6	17210.1	34260.4	18831.3	33509.2	50619.8	25368.5	18759.3	20897.7	33756.1	25284.1	35427.3	12052.6	18342	32243.6	29834.8	66541.9	17553.6	11454.8	28639.9	37678.8	19045.8	68420.2	33965.3	19396	17380.1	22378.1	16161.2	43735	20241.2	27592.9	14684.6	26517.3	17307.3	20950.5	58061.4	42756.7	98152.3	49650.6	24132.7	16250.8	8762.08	27429.9
P05543	SERPINA7	Thyroxine-binding globulin	THBG_HUMAN	41053.2	38349.3	63638.9	56532.9	145818	110906	72713.3	64495.3	59690.4	60307.6	99872.3	77801.9	194605	79461.5	241792	138540	93308.9	64804.2	77901.6	220307	62072.6	68156.4	183156	236348	56874.8	71714.6	192331	120372	58799.6	164098	56848.4	164310	103919	150710	138636	59272.4	43438.2	162032	273008	225228	53079.2	661921	53145.6	118860	167432	57371.1
P05546	SERPIND1	Heparin cofactor 2	HEP2_HUMAN	56927.7	64331.7	58306	75565.4	96397.2	63931.5	89339.4	69075.3	107894	66493.2	50599.8	105968	67830.1	49169.8	122058	127623	93118.7	114638	151116	186953	112648	103578	107184	140024	50268.6	89640.6	124399	102995	68723.4	190801	43703.6	83603.6	152590	165789	185958	88143.6	61582.2	46554.7	148152	330323	33442.6	125704	124258	161655	312803	83759.7
P05783	KRT18	Keratin, type I cytoskeletal 18	K1C18_HUMAN	4893.85	Filtered	Filtered	5793.65	19451.3	24579.2	Filtered	2030.07	13805.2	Filtered	21403.1	7474.59	10284	Filtered	8640.18	6882.92	Filtered	Filtered	Filtered	10333.9	Filtered	Filtered	4238.57	7336.38	Filtered	Filtered	3128.1	Filtered	Filtered	2115.25	Filtered	Filtered	Filtered	Filtered	27565.9	3068.24	Filtered	Filtered	22206.9	6214.54	2401.35	5743.99	2944.53	4202.86	Filtered	4306.22
P05787	KRT8	Keratin, type II cytoskeletal 8	K2C8_HUMAN	8523.66	Filtered	Filtered	5663.52	19060.7	9488.25	Filtered	Filtered	10477.1	Filtered	12049.2	3939.47	21731.6	Filtered	8716.76	3623.14	2057.77	11866.6	Filtered	9657.09	Filtered	20133.3	2889.34	2832.84	Filtered	Filtered	2017.45	Filtered	Filtered	1666.65	Filtered	Filtered	6796.6	Filtered	29900.6	3255.59	Filtered	1281.99	26069.6	11115.8	2558.67	Filtered	2371.17	1879.78	Filtered	2645.36
P06276	BCHE	Cholinesterase	CHLE_HUMAN	21002.1	19205.9	16396.2	20084.4	18147.6	35891.7	18679.1	17658.6	25508.8	13772.6	24592.8	28141.2	22289.4	13133.5	31572.4	27333.3	25921.9	12145.8	19967.2	40230.5	17257.1	11227.9	45536.1	44032.4	25722.3	29176.6	42634.1	38826.9	20404.8	46724	18306.5	18882.9	18829.3	38310.9	46823.1	23046.3	8441.56	29321.9	64344.4	75931	8355.41	41445.9	26935.8	32748.6	15701.9	12465
P06312	IGKV4-1	Immunoglobulin kappa variable 4-1	KV401_HUMAN	189218	169474	267504	194701	498182	885931	180665	134640	257779	225860	478204	243372	1.10468e+06	189484	1.04376e+06	240462	543526	314549	129131	571079	153957	168866	496049	925365	321023	335828	443109	236926	135177	634720	203500	1.03019e+06	480301	591138	527137	163538	142307	689148	566456	960067	392406	766204	179256	971974	447635	189993
P06331	IGHV4-34	Immunoglobulin heavy variable 4-34	HV434_HUMAN	135127	99546.7	227035	208714	577893	387196	85766.8	34840	147053	50137.7	320188	138123	611184	118064	865018	189013	274931	180841	169500	1.22772e+06	69198.1	82454.8	261673	1.27766e+06	88935.6	447792	799743	122412	124936	940094	219186	1.33127e+06	204839	858627	514124	116094	112051	407646	900572	1.64874e+06	394274	592390	106949	501888	165392	196146
P06396	GSN	Gelsolin	GELS_HUMAN	199588	228025	227817	236045	824370	1.01656e+06	94917.6	258268	254740	177599	436904	357762	1.42921e+06	169554	1.26577e+06	192580	398606	258117	214424	2.14095e+06	131076	113039	750206	1.06147e+06	321492	477282	1.01258e+06	436314	231367	1.53064e+06	197365	707755	420647	1.39821e+06	989198	235113	108041	484868	1683002	1.74108e+06	210326	1.06372e+06	184575	688905	348846	217330
P06576	ATP5F1B	ATP synthase subunit beta, mitochondrial	ATPB_HUMAN	Filtered	Filtered	Filtered	384.521	4527.86	Filtered	Filtered	Filtered	Filtered	Filtered	2301.55	292.847	Filtered	Filtered	Filtered	Filtered	Filtered	Filtered	Filtered	Filtered	Filtered	Filtered	Filtered	Filtered	Filtered	Filtered	Filtered	Filtered	Filtered	Filtered	Filtered	Filtered	Filtered	Filtered	3716.96	Filtered	Filtered	Filtered	1732.01	Filtered	60.8537	Filtered	Filtered	Filtered	Filtered	Filtered
P06681	C2	Complement C2	CO2_HUMAN	50466.2	51922.3	49717.7	61853.2	178230	120883	60847.6	52710.9	36918.4	40260.1	122730	107738	87864.2	53600.6	204745	130919	115286	66252.4	66080.7	270844	48667.1	99953.3	186053	201720	94931.2	69130	146800	116158	51649	254609	44159	137205	110855	204203	168918	43356.4	37401.1	120286	277209	263862	38377.4	347218	66011.6	247663	267641	62129.3
P06702	S100A9	Protein S100-A9	S10A9_HUMAN	Filtered	1335.42	Filtered	Filtered	Filtered	2.15877	8944.96	3281.59	11356.6	1144.54	11002.8	7753.37	Filtered	2457.17	25763.9	16620	2129.56	Filtered	2069.4	Filtered	3825.03	21094.4	38185.6	Filtered	16014.3	4097.72	31679.7	34130.2	13276.2	Filtered	5323.63	Filtered	492.5	41244.9	27540.8	6584.82	2226.52	21702.8	Filtered	Filtered	Filtered	12595.8	11253.6	40140.2	18914.2	4755.9
P06727	APOA4	Apolipoprotein A-IV	APOA4_HUMAN	389154	364676	375548	149262	821044	669880	147452	196841	301315	429332	234472	473982	758709	158894	919254	59253.9	218309	241502	169516	1.09794e+06	121900	245632	1174369	757494	261515	659060	1642669	326465	164150	1.08727e+06	292715	453814	293124	1.08832e+06	410071	164014	142573	306632	905192	717109	367363	738033	153209	472244	111297	349471
P06733	ENO1	Alpha-enolase	ENOA_HUMAN	8246.43	871.272	817.157	6795.44	23242.7	9768.26	262.404	273.927	4624.18	Filtered	18386.4	3774.4	14176.9	Filtered	5878.11	3541.94	Filtered	784.017	Filtered	9919.91	Filtered	Filtered	1899.67	2712.09	2889.07	Filtered	1234.29	19328.6	Filtered	2161.4	236.919	Filtered	1418.52	Filtered	33597	1706.36	Filtered	Filtered	26211.2	10160.6	2381.12	14551.3	1461.59	2097.58	22136.6	1399.23
P06744	GPI	Glucose-6-phosphate isomerase	G6PI_HUMAN	Filtered	Filtered	Filtered	Filtered	Filtered	Filtered	Filtered	Filtered	Filtered	Filtered	Filtered	Filtered	Filtered	Filtered	Filtered	Filtered	Filtered	Filtered	Filtered	Filtered	Filtered	Filtered	Filtered	Filtered	Filtered	Filtered	Filtered	Filtered	Filtered	Filtered	Filtered	Filtered	Filtered	Filtered	Filtered	Filtered	Filtered	Filtered	Filtered	Filtered	Filtered	Filtered	Filtered	Filtered	Filtered	Filtered
P06748	NPM1	Nucleophosmin	NPM_HUMAN	4568.16	254556	389112	4899.33	13744.4	143203	11583.5	403932	Filtered	340.831	18524.3	14259.5	8293.18	Filtered	Filtered	Filtered	Filtered	910.958	16292.5	49271.8	Filtered	Filtered	Filtered	Filtered	Filtered	Filtered	Filtered	Filtered	Filtered	Filtered	Filtered	Filtered	Filtered	Filtered	19356	9291.47	Filtered	Filtered	19882.6	Filtered	Filtered	Filtered	Filtered	12560.5	Filtered	Filtered
P07148	FABP1	Fatty acid-binding protein, liver	FABPL_HUMAN	2.37497e+06	2.58024e+06	1.51618e+06	1428836	2843156	7245097	2.66163e+06	5.33757e+06	947104	4.44123e+06	3.65573e+06	3.88526e+06	3.85554e+06	3.02769e+06	3.64719e+06	3.18485e+06	4527017	1.44255e+06	1.15201e+06	5994637	2.19316e+06	3090348	2.36819e+06	3.65111e+06	6.9135e+06	3.11656e+06	3.78109e+06	5192270	2.04542e+06	2.50397e+06	2326650	4.63199e+06	3.38622e+06	3.12841e+06	4290428	2.34753e+06	2.87869e+06	5811419	5.08157e+06	6527946	258483	4.24178e+06	1.85855e+06	4613827	4561943	2132107
P07195	LDHB	L-lactate dehydrogenase B chain	LDHB_HUMAN	1730.89	Filtered	Filtered	874.229	2548.88	Filtered	Filtered	Filtered	Filtered	Filtered	2004.62	Filtered	661.334	Filtered	Filtered	Filtered	Filtered	Filtered	Filtered	Filtered	Filtered	Filtered	Filtered	Filtered	5819.46	Filtered	Filtered	Filtered	Filtered	Filtered	Filtered	Filtered	Filtered	Filtered	2987.82	Filtered	Filtered	Filtered	3338.58	Filtered	Filtered	Filtered	Filtered	Filtered	Filtered	Filtered
P07225	PROS1	Vitamin K-dependent protein S	PROS_HUMAN	73069.1	77162.7	63660.8	100194	197577	235902	70605.2	82460.2	84552.6	55069.2	136591	127538	155221	52138.4	297917	158202	171735	87449	80317	358207	66431.9	85617.8	250691	292741	130226	139947	252151	201038	75233	295771	54983.9	141502	199545	243832	352233	77304	47101.7	140379	467717	362007	54374.7	289452	106685	250868	245764	86307.5
P07237	P4HB	Protein disulfide-isomerase	PDIA1_HUMAN	1721.25	Filtered	Filtered	626.688	2700.11	Filtered	Filtered	Filtered	Filtered	Filtered	1539.36	Filtered	2442.61	Filtered	Filtered	Filtered	Filtered	Filtered	Filtered	Filtered	Filtered	Filtered	Filtered	Filtered	Filtered	Filtered	Filtered	Filtered	Filtered	Filtered	Filtered	Filtered	Filtered	Filtered	5386.96	287.038	Filtered	Filtered	1202.4	Filtered	Filtered	Filtered	Filtered	Filtered	Filtered	Filtered
P07339	CTSD	Cathepsin D	CATD_HUMAN	Filtered	Filtered	Filtered	Filtered	Filtered	Filtered	2770.38	Filtered	Filtered	Filtered	Filtered	Filtered	Filtered	Filtered	Filtered	Filtered	Filtered	Filtered	Filtered	Filtered	Filtered	2301.95	Filtered	Filtered	1654.17	Filtered	Filtered	2129.49	Filtered	Filtered	Filtered	Filtered	6775.3	Filtered	Filtered	Filtered	Filtered	6674.33	Filtered	Filtered	Filtered	Filtered	Filtered	Filtered	17584.3	Filtered
P07355	ANXA2	Annexin A2	ANXA2_HUMAN	2342.48	Filtered	Filtered	2426.43	8550.79	Filtered	Filtered	Filtered	Filtered	Filtered	4432.8	Filtered	3003.08	Filtered	Filtered	Filtered	Filtered	Filtered	Filtered	Filtered	Filtered	Filtered	Filtered	Filtered	Filtered	Filtered	Filtered	Filtered	964.119	Filtered	Filtered	Filtered	Filtered	Filtered	11624.4	Filtered	Filtered	Filtered	7456.99	Filtered	Filtered	Filtered	Filtered	Filtered	Filtered	Filtered
P07357	C8A	Complement component C8 alpha chain	CO8A_HUMAN	29521.4	33632	35633.2	30583.1	51904.6	67718.8	34233.6	35974.3	48036	29875.5	52021.2	29652.2	49395.9	36562.2	53250	29677.6	46210.7	42585.8	31820.8	72363.9	37943.3	40380.2	76108.3	99280.5	51586.7	41373.5	88322.8	49293.6	34942.2	69754.7	27063.4	64813.2	33812.7	82965.2	103044	49167.6	32353.7	49973.1	77200	94224.5	21648.4	54750.7	36523.7	73554.6	48243.9	40368.3
P07358	C8B	Complement component C8 beta chain	CO8B_HUMAN	37612.8	30144.1	34202.2	33276.1	54069.6	85450.6	31135.1	36301.1	27907.7	22487.5	56995.2	58484.6	73836.4	32204.2	90161.9	48932.6	61263.5	39769	33269.8	184731	32111.4	32468	87981.3	136816	56208.6	44446.9	113486	47971.8	42051.9	133856	27679.9	89725.4	50925.6	124931	155739	38989.8	25348	55415.9	156124	161612	16476.8	66955.8	36805.1	114406	65494.3	34603.1
P07359	GP1BA	Platelet glycoprotein Ib alpha chain	GP1BA_HUMAN	6847.52	8584.43	11057.7	5741.95	21897.3	29483.9	10135.1	6221.78	18520.5	7576.92	3973.53	10968.1	Filtered	12180.2	33252.6	11596.6	11765	14473.2	7021.69	56439.7	5020.07	12673.8	37210.7	46917.1	14244.2	15580.5	43664.8	22038.9	5338.62	21030.5	8206.83	23806.7	17781.1	29872.9	32501.6	10894	8631.05	14007.1	37989.5	26818.6	8016.62	55945.3	16508.4	22009.5	25799	8054.14
P07360	C8G	Complement component C8 gamma chain	CO8G_HUMAN	39204.2	37949.2	38685.5	39006.7	108300	136564	35116	41486	58585.8	26149.2	97882.7	65912.4	111126	34433.1	135515	81290.8	84764.3	40465.8	46352.9	183411	37878.1	39180.9	144310	161961	68041.9	50413.6	150421	85453.2	41990.1	119494	28593.4	128487	71470.6	133507	152927	40263.9	22876.3	84599.6	187961	183347	30966.3	129192	48066.5	126064	97831.5	35841.9
P07437	TUBB	Tubulin beta chain	TBB5_HUMAN	3090.77	Filtered	Filtered	4898.76	15731.4	11851.3	Filtered	Filtered	2492.88	Filtered	9419.89	2902.43	12228.6	Filtered	6404.78	1539.16	Filtered	Filtered	Filtered	13371	Filtered	Filtered	3423.1	5241.57	1036.87	Filtered	2476.89	Filtered	Filtered	1827.7	Filtered	Filtered	Filtered	879.893	34905.4	2476.14	Filtered	Filtered	18864.6	12249	3024.63	6055.25	Filtered	4355.22	Filtered	Filtered
P07737	PFN1	Profilin-1	PROF1_HUMAN	3111.06	Filtered	Filtered	4567.28	12241.8	8983.52	Filtered	Filtered	3834.19	Filtered	9368.85	1743.67	5426.19	Filtered	8840.48	1842.3	Filtered	Filtered	Filtered	7434.96	Filtered	Filtered	2130.37	2296.5	Filtered	Filtered	757.105	Filtered	Filtered	959.313	Filtered	Filtered	Filtered	Filtered	21244	1607.74	Filtered	Filtered	14154.5	5577.25	1211.51	6526.57	1628.76	Filtered	Filtered	Filtered
P07814	EPRS1	Bifunctional glutamate/proline--tRNA ligase	SYEP_HUMAN	2352.61	Filtered	Filtered	619.209	1745.79	Filtered	Filtered	Filtered	Filtered	Filtered	1553.82	Filtered	Filtered	Filtered	Filtered	Filtered	Filtered	Filtered	Filtered	Filtered	Filtered	Filtered	Filtered	Filtered	Filtered	Filtered	Filtered	Filtered	Filtered	Filtered	Filtered	Filtered	Filtered	Filtered	1088.2	Filtered	Filtered	Filtered	429.172	Filtered	Filtered	Filtered	Filtered	Filtered	Filtered	Filtered
P07942	LAMB1	Laminin subunit beta-1	LAMB1_HUMAN	139247	Filtered	Filtered	119482	133599	Filtered	Filtered	Filtered	Filtered	Filtered	124746	Filtered	Filtered	Filtered	356725	Filtered	Filtered	Filtered	Filtered	340137	Filtered	Filtered	213482	256990	Filtered	Filtered	439411	Filtered	129626	Filtered	Filtered	160539	Filtered	Filtered	Filtered	Filtered	Filtered	Filtered	Filtered	Filtered	Filtered	Filtered	173565	357125	Filtered	96430.8
P07996	THBS1	Thrombospondin-1	TSP1_HUMAN	14255.2	7679.31	9870.52	11601.6	43895.2	15607.8	24076.2	17062	24571.9	11310.8	15526.2	10380.2	21794.1	13552.3	62851.6	12549.1	28114.2	11102.2	22086.3	109458	15482.7	22213.7	45226.1	89156.9	20226.2	27670.8	89594	22447.6	9930.96	114398	14735.8	18460.7	44944.6	87707.2	39155.7	21302.2	9154.44	14163.7	63556.1	80539.8	11196.3	112855	29283.5	39649.4	40270.1	12471.3
P08174	CD55	Complement decay-accelerating factor	DAF_HUMAN	Filtered	Filtered	Filtered	Filtered	Filtered	Filtered	Filtered	Filtered	Filtered	Filtered	2507.05	Filtered	Filtered	Filtered	Filtered	Filtered	Filtered	Filtered	Filtered	Filtered	Filtered	Filtered	Filtered	Filtered	Filtered	Filtered	Filtered	Filtered	Filtered	Filtered	Filtered	Filtered	1470.21	Filtered	Filtered	Filtered	Filtered	Filtered	Filtered	Filtered	Filtered	Filtered	Filtered	Filtered	Filtered	Filtered
P08185	SERPINA6	Corticosteroid-binding globulin	CBG_HUMAN	35674.1	19612.9	21315.8	24984.2	96689.1	169905	18571.9	25859.6	35215.9	29160.2	85452.1	50986.6	153160	19813.2	148698	69755.8	95407	32614.3	28361.4	279964	21148.3	83917.4	140175	139445	79787.3	34052.5	104091	92053.3	36553.7	169239	21086.7	129443	144161	154518	133775	26999.8	15238.8	103192	247978	236327	18565.7	209528	24094	146104	171942	24956.2
P08238	HSP90AB1	Heat shock protein HSP 90-beta	HS90B_HUMAN	5230.34	Filtered	Filtered	4247.31	13306.5	15359.6	Filtered	Filtered	4350.67	Filtered	9767.33	2969.4	24375.5	Filtered	20569.2	2488.22	Filtered	Filtered	Filtered	35372.7	Filtered	Filtered	5711.12	11356.3	Filtered	Filtered	3881.98	Filtered	Filtered	3551.04	Filtered	Filtered	Filtered	Filtered	37306.9	3314.08	Filtered	Filtered	52809.7	28228.6	4039.15	24748.7	Filtered	7566.09	Filtered	Filtered
P08246	ELANE	Neutrophil elastase	ELNE_HUMAN	Filtered	Filtered	Filtered	Filtered	Filtered	Filtered	Filtered	Filtered	Filtered	Filtered	Filtered	Filtered	Filtered	Filtered	Filtered	Filtered	7599.76	Filtered	Filtered	Filtered	Filtered	9163.97	Filtered	7073.12	Filtered	Filtered	12808.5	32241.1	Filtered	Filtered	Filtered	Filtered	Filtered	15341.2	Filtered	Filtered	Filtered	38361.4	Filtered	Filtered	Filtered	Filtered	1405.6	Filtered	Filtered	Filtered
P08294	SOD3	Extracellular superoxide dismutase [Cu-Zn]	SODE_HUMAN	Filtered	2073.29	1850.24	9417.43	2985.4	8558.06	Filtered	Filtered	2426.17	Filtered	Filtered	Filtered	4487.25	Filtered	Filtered	Filtered	Filtered	1818.74	Filtered	Filtered	892.136	Filtered	Filtered	Filtered	Filtered	Filtered	Filtered	Filtered	Filtered	Filtered	1286.74	Filtered	Filtered	5128.67	Filtered	Filtered	Filtered	3441.23	Filtered	Filtered	Filtered	Filtered	8275.18	Filtered	Filtered	Filtered
P08319	ADH4	All-trans-retinol dehydrogenase [NAD(+)] ADH4	ADH4_HUMAN	Filtered	Filtered	Filtered	Filtered	Filtered	Filtered	Filtered	Filtered	Filtered	Filtered	Filtered	Filtered	Filtered	Filtered	Filtered	Filtered	Filtered	Filtered	Filtered	Filtered	Filtered	Filtered	Filtered	Filtered	Filtered	Filtered	Filtered	Filtered	Filtered	Filtered	Filtered	Filtered	Filtered	Filtered	Filtered	Filtered	Filtered	Filtered	Filtered	Filtered	Filtered	Filtered	Filtered	Filtered	Filtered	Filtered
P08493	MGP	Matrix Gla protein	MGP_HUMAN	Filtered	Filtered	2286.72	Filtered	5827.47	Filtered	Filtered	Filtered	Filtered	Filtered	Filtered	5375.48	15758.7	Filtered	Filtered	Filtered	Filtered	Filtered	Filtered	Filtered	Filtered	Filtered	Filtered	Filtered	Filtered	Filtered	Filtered	Filtered	Filtered	Filtered	Filtered	Filtered	Filtered	Filtered	Filtered	Filtered	Filtered	Filtered	Filtered	Filtered	2516.16	Filtered	Filtered	Filtered	Filtered	1411.92
P08519	LPA	Apolipoprotein(a)	APOA_HUMAN	30943.2	41223.2	33279.1	30452.9	38150.1	288985	18890.3	14537.2	21469.1	40225.7	53311.4	82487.1	52180.7	60574.7	221378	93243.4	127884	39680.5	115967	168220	48325.5	30674	179722	118446	144691	192969	145042	101625	11110.6	155522	24137.5	491877	18959.7	252600	456019	67111.6	57906.1	47772.3	356814	761129	875.8	238905	46745.4	415018	243009	25851.8
P08567	PLEK	Pleckstrin	PLEK_HUMAN	15801.4	9854.78	8536.99	Filtered	Filtered	18494.7	Filtered	Filtered	Filtered	9717.23	Filtered	Filtered	Filtered	Filtered	Filtered	Filtered	Filtered	Filtered	Filtered	Filtered	Filtered	Filtered	Filtered	Filtered	Filtered	Filtered	Filtered	Filtered	Filtered	Filtered	Filtered	Filtered	Filtered	78884.1	Filtered	Filtered	11051.9	Filtered	Filtered	Filtered	Filtered	Filtered	Filtered	Filtered	Filtered	Filtered
P08571	CD14	Monocyte differentiation antigen CD14	CD14_HUMAN	14357.1	10706.4	12121.9	12751	57521.8	73737	14315.8	16010.6	18386.3	12667.3	44933.3	36791.9	135843	14796.8	106975	33919.9	39662.6	21541.6	15005.5	164686	12919.9	24167.2	86082.6	90997.4	46118.4	18070.3	60752.9	35411.1	16937.7	104864	11586.9	92697.2	45576.6	95419.6	91772.8	13853.4	8872.01	46522.8	134611	150633	18589.3	124464	17510.9	32113.2	80857.3	16645.9
P08603	CFH	Complement factor H	CFAH_HUMAN	313575	340106	327145	366936	920632	1.02252e+06	396925	370782	385440	252112	735975	613296	1.05375e+06	338678	1.36759e+06	648931	725955	496102	619594	1.54329e+06	317462	412171	1.16464e+06	1.20611e+06	505814	538085	1.11916e+06	758969	429946	1.35481e+06	320257	681655	734149	1.06682e+06	1.5215e+06	349507	281788	781290	2.01007e+06	1.62183e+06	295644	2.02304e+06	464014	1.13118e+06	846647	374603
P08637	FCGR3A	Low affinity immunoglobulin gamma Fc region receptor III-A	FCG3A_HUMAN	12553.6	7012.55	12254.3	6881.26	49153.6	23053.4	7944.51	10736.1	8448.52	5786.83	22971	18391.9	30698.7	7064.62	61102.1	13077.6	17301.9	13767.7	9066.64	64138.5	6214.65	13448.6	24129.2	45076.2	7127.48	12648.4	45774.5	11870.2	7650.7	38230.3	10616.6	95883.2	28298.1	29256.9	36011.4	6599.31	5497.25	42863.3	59352.3	66835.4	17696.5	39345.7	8859.57	21128.9	27627	10355.2
P08670	VIM	Vimentin	VIME_HUMAN	3867.56	478.779	424.848	3980.81	13525.4	Filtered	192.461	535.305	2513.96	Filtered	11315.2	1911.09	8501.83	Filtered	3263.17	2084.91	Filtered	Filtered	Filtered	11062	64.8345	Filtered	Filtered	2269.24	Filtered	Filtered	198.937	Filtered	Filtered	Filtered	Filtered	Filtered	483.997	Filtered	19917.8	1063.78	Filtered	Filtered	4609.83	966.542	1074.92	2710.28	493.123	1582.12	Filtered	520.608
P08697	SERPINF2	Alpha-2-antiplasmin	A2AP_HUMAN	274732	211965	205789	222529	550685	737606	238022	301143	285533	184898	119457	361412	751022	217497	1.09937e+06	409652	449664	323391	282502	1.47898e+06	265038	275116	1.14405e+06	909223	376376	288855	718476	687139	328483	904523	165810	863718	294161	911585	993506	213068	116996	365520	1.3313e+06	1.64509e+06	121084	889210	277860	1.04887e+06	755853	280070
P08729	KRT7	Keratin, type II cytoskeletal 7	K2C7_HUMAN	3272.71	Filtered	Filtered	2170.8	8533.56	Filtered	Filtered	Filtered	349.143	Filtered	5138.18	1251.71	3572.95	Filtered	Filtered	Filtered	Filtered	Filtered	Filtered	Filtered	Filtered	Filtered	Filtered	Filtered	Filtered	Filtered	Filtered	Filtered	Filtered	Filtered	Filtered	Filtered	Filtered	Filtered	13925.6	Filtered	Filtered	Filtered	5564.47	Filtered	Filtered	Filtered	Filtered	Filtered	Filtered	Filtered
P08779	KRT16	Keratin, type I cytoskeletal 16	K1C16_HUMAN	Filtered	19832.6	15587.9	Filtered	Filtered	Filtered	Filtered	Filtered	Filtered	2190.9	Filtered	Filtered	Filtered	110563	Filtered	Filtered	Filtered	4800.48	Filtered	Filtered	Filtered	Filtered	Filtered	Filtered	Filtered	Filtered	Filtered	Filtered	Filtered	Filtered	Filtered	Filtered	Filtered	Filtered	Filtered	Filtered	Filtered	Filtered	Filtered	Filtered	Filtered	Filtered	Filtered	Filtered	Filtered	Filtered
P09172	DBH	Dopamine beta-hydroxylase	DOPO_HUMAN	3160.51	1646.05	646.781	1163.47	1.62555e+06	Filtered	2979.24	3265.83	549941	353361	1.05294e+06	448076	915222	1877.01	1.42721e+06	1243.95	427268	1799.93	1684.63	5263030	5325.81	248925	3597.03	Filtered	3671.33	8935.9	Filtered	314.737	19991.8	5101.5	1169.36	974142	1937.01	754069	Filtered	435406	2025.42	8138.61	Filtered	Filtered	1510.06	558466	4247.11	1.97768e+06	1453.51	3123.87
P09211	GSTP1	Glutathione S-transferase P	GSTP1_HUMAN	Filtered	Filtered	Filtered	Filtered	Filtered	Filtered	Filtered	Filtered	Filtered	Filtered	Filtered	Filtered	Filtered	Filtered	Filtered	Filtered	Filtered	Filtered	Filtered	Filtered	Filtered	Filtered	Filtered	Filtered	Filtered	Filtered	Filtered	Filtered	Filtered	Filtered	Filtered	Filtered	Filtered	Filtered	Filtered	Filtered	Filtered	Filtered	Filtered	Filtered	Filtered	Filtered	Filtered	Filtered	Filtered	Filtered
P09486	SPARC	SPARC	SPRC_HUMAN	Filtered	5778.32	5502.62	Filtered	Filtered	Filtered	4268.98	Filtered	8435.58	3798.55	Filtered	2313.97	Filtered	3268.4	Filtered	Filtered	Filtered	10804.5	7077.78	Filtered	3036.99	3970.05	Filtered	Filtered	Filtered	10449.6	Filtered	Filtered	Filtered	Filtered	Filtered	Filtered	Filtered	Filtered	Filtered	7551.99	3320.56	Filtered	Filtered	Filtered	Filtered	Filtered	4367.71	Filtered	Filtered	12024
P09651	HNRNPA1	Heterogeneous nuclear ribonucleoprotein A1	ROA1_HUMAN	1974.66	Filtered	Filtered	1540.1	4552.47	Filtered	Filtered	Filtered	Filtered	Filtered	4983.47	930.541	2426.15	Filtered	Filtered	Filtered	Filtered	Filtered	Filtered	Filtered	Filtered	Filtered	Filtered	Filtered	Filtered	Filtered	Filtered	Filtered	Filtered	Filtered	Filtered	Filtered	Filtered	Filtered	7674.44	Filtered	Filtered	Filtered	2871.35	Filtered	Filtered	Filtered	Filtered	Filtered	Filtered	Filtered
P09871	C1S	Complement C1s subcomponent	C1S_HUMAN	80096.3	97203.5	103656	90163.3	205218	163522	94321	102890	117579	83839	145878	93828.2	295474	91624.1	298983	84937.8	138258	142246	116735	395486	91998.4	102756	268403	181765	157890	130302	246352	138370	117950	292928	83961.4	285190	82608.2	229192	303411	86032.9	70863.4	152373	405871	453952	91631.1	305991	123594	216359	101708	101691
P0C0L4	C4A	Complement C4-A	CO4A_HUMAN	320547	395213	422225	454845	648998	610922	686939	489591	489008	426316	592119	566324	361713	542489	1.45091e+06	928064	549307	438371	574410	1.59179e+06	424136	515897	865856	958394	398345	399288	1647314	753068	640650	1.19077e+06	422699	605318	502236	850392	1.45954e+06	602376	313403	473810	2.19567e+06	1.89688e+06	296138	1.9845e+06	562587	1.46131e+06	1.72713e+06	198520
P0C0L5	C4B	Complement C4-B	CO4B_HUMAN	77247.6	33809.3	60806.8	39797.8	138467	95175.1	64818.7	36344.3	31437.6	44013.3	115315	60085.9	102133	39983	235932	95712.8	81065.4	62632.9	70468.7	269010	39547.4	53494.5	244542	242687	78696.8	66680.3	174921	124539	97370.2	233769	50410.9	131599	85117.5	212050	248885	41070.9	35168.1	80256.3	355113	288514	28607.9	238317	63725.7	312049	388025	35431.1
P0CG47	UBB	Polyubiquitin-B	UBB_HUMAN	8955	3046.88	2089.47	7076.79	21067.1	11191.9	2193.95	4984.29	5704.34	Filtered	23195.2	3424.31	10906	2022.62	7789.8	Filtered	Filtered	3519.65	Filtered	12173.6	1857.64	2683.29	2922.85	6054.5	Filtered	2142.41	3134.73	Filtered	2986.51	Filtered	Filtered	3259.14	Filtered	Filtered	63904.5	3717.04	1616.6	Filtered	32954.5	10501.1	Filtered	7686.44	4381.43	4635.38	Filtered	3368.12
P0DJI8	SAA1	Serum amyloid A-1 protein	SAA1_HUMAN	Filtered	13238	Filtered	Filtered	42029.5	39012.2	38954.1	Filtered	Filtered	Filtered	157791	4699.12	76915.1	13948.6	268573	25035	14216.4	25460.3	9949.62	Filtered	10983.8	34917.2	352107	49126	287266	8856.72	56328.5	67094.8	10614.7	72209	7321.6	10679.3	Filtered	69321.4	42147	21208.3	14327.1	Filtered	Filtered	Filtered	18928.9	86112.6	Filtered	48753.8	55643	11142.1
P0DJI9	SAA2	Serum amyloid A-2 proteincur	SAA2_HUMAN	Filtered	Filtered	Filtered	Filtered	Filtered	Filtered	12779.7	Filtered	Filtered	Filtered	19130.7	Filtered	Filtered	Filtered	Filtered	Filtered	Filtered	1187.25	1929.98	Filtered	1378.17	19489.8	8514.23	Filtered	30403.5	Filtered	Filtered	11582.8	Filtered	Filtered	Filtered	Filtered	Filtered	Filtered	Filtered	Filtered	10245.2	Filtered	Filtered	Filtered	Filtered	Filtered	Filtered	Filtered	Filtered	Filtered
P0DMV8	HSPA1A	Heat shock 70 kDa protein 1A	HS71A_HUMAN	Filtered	Filtered	Filtered	971.449	3208.73	Filtered	Filtered	Filtered	Filtered	Filtered	3073.42	Filtered	3015.91	Filtered	Filtered	Filtered	Filtered	Filtered	Filtered	Filtered	Filtered	Filtered	Filtered	Filtered	Filtered	Filtered	Filtered	Filtered	Filtered	Filtered	Filtered	Filtered	Filtered	Filtered	5537.97	Filtered	Filtered	Filtered	2941.11	Filtered	Filtered	642.851	Filtered	Filtered	Filtered	Filtered
P0DOX2		Immunoglobulin alpha-2 heavy chain	IGA2_HUMAN	2883009	932698	2.03957e+06	1.4188e+06	9501596	16080875	2.29473e+06	1402763	3539113	2.20388e+06	6029201	3.05959e+06	11339172	2.75568e+06	9012086	4857546	11560264	2.40125e+06	2.81175e+06	5511287	1467802	1.83218e+06	4.02284e+06	7361924	3.83757e+06	2.12357e+06	5085645	3.47065e+06	1.16854e+06	9865689	1355941	7.93503e+06	3.70761e+06	11847138	9546259	1.20298e+06	1.32431e+06	15237274	7711608	9601459	4769874	23977954	1.59179e+06	4.99004e+06	2.23841e+06	1.12564e+06
P0DOX3		Immunoglobulin delta heavy chain	IGD_HUMAN	201529	66305.4	36723.5	53385.7	136434	154995	141104	43469.8	132254	41295.7	114333	42993.2	240631	61040.4	242016	44517.5	82117.5	33497.6	43615	190821	18035.9	36190	114955	137140	76330.3	80701.7	215654	51127.1	52961.8	180493	64238.1	357307	37654.5	115071	183298	51329.2	49942.1	112242	114062	207050	99116.6	253890	52100.8	93269.5	47904.9	55080.6
P0DOX4		Immunoglobulin epsilon heavy chain	IGE_HUMAN	415389	337955	208610	668692	206194	958631	146116	283881	1.04366e+06	222593	650025	165374	784227	437356	666586	136747	526755	562598	248038	864113	150137	208734	500379	965349	647543	705286	773154	239176	277030	484782	396744	1.49604e+06	255272	1.00111e+06	1.11612e+06	496333	328539	544226	1.42115e+06	1.01884e+06	444918	1.54552e+06	677642	606957	293695	409339
P0DOX5		Immunoglobulin gamma-1 heavy chain	IGG1_HUMAN	12394104	21701132	27182556	23042154	21260050	48477480	7575902	16783802	36704060	15595000	13743313	20254786	52031524	21010360	45275576	7.19978e+06	24698240	20347030	13667991	67099448	11127117	13551665	25652222	61028200	27028994	28444300	53974444	22755056	16236019	51131576	16912838	75306344	25127478	70210336	15788929	23703986	14017685	50362904	52888200	67545936	23471296	84293808	11882268	48309172	23692408	18090836
P0DOX6		Immunoglobulin mu heavy chain	IGM_HUMAN	695755	2.51036e+06	2243200	1.08477e+06	2.49442e+06	7.59588e+06	886094	894076	3.36889e+06	506336	7587402	4889084	7.08224e+06	1.45628e+06	8643331	2615151	3190518	1552635	605300	7026176	1.39609e+06	2.74804e+06	5903603	9909049	1.1043e+06	3.4437e+06	8069262	2.05352e+06	1.37603e+06	6.20362e+06	1.0319e+06	25823588	4652598	5275981	8939953	1742207	940755	8522603	4.60189e+06	11028155	3.65684e+06	6.72859e+06	1.10077e+06	9418543	5497022	1.23984e+06
P0DOX7		Immunoglobulin kappa light chain	IGK_HUMAN	3.72174e+06	1.71216e+06	1.63718e+06	1.73985e+06	4505403	8052036	1.54064e+06	842560	2.56858e+06	2351338	3.78599e+06	2.05638e+06	8242344	1887628	5.50946e+06	2303545	2801046	2.39623e+06	2.56195e+06	5.64927e+06	485335	1502181	2.637e+06	5458771	2.81292e+06	2.38161e+06	3.70898e+06	3.43002e+06	1.68848e+06	4.10974e+06	2609639	6927675	4069859	5621278	4.48604e+06	1860340	2.11518e+06	6480583	3.92105e+06	4.775e+06	3915661	6882543	1.59596e+06	6.68115e+06	2.7165e+06	1.89807e+06
P0DOX8		Immunoglobulin lambda-1 light chain	IGL1_HUMAN	4.90674e+06	5.78523e+06	6354102	4.4505e+06	9803719	11667946	2.76536e+06	3.93489e+06	5.10199e+06	2.26426e+06	12957985	4.42423e+06	21312978	3.54138e+06	17687868	7629637	8011999	3.02937e+06	2.86606e+06	19154228	3.16868e+06	5.53654e+06	7863267	12826329	4.13075e+06	5212747	12334609	4.7241e+06	3.06667e+06	21111916	3.60006e+06	16860246	5359109	17022998	12779059	3.10295e+06	4.15442e+06	10024603	11394906	28107652	6.90717e+06	19685142	3046202	12091950	4456628	2.94614e+06
P0DOY3	IGLC3	Immunoglobulin lambda constant 3	IGLC3_HUMAN	9068857	10030587	9260953	14488324	20047368	22095034	2.79192e+06	11850986	20764358	7.44684e+06	46172484	14215444	41413952	10062455	63352404	14669786	28015962	6.19852e+06	6.69614e+06	82985632	7.09874e+06	8534999	32019034	49507792	16395487	15629706	23561746	17930858	5.01455e+06	66529820	9074634	61565116	18782366	33895392	60287140	13029110	5454411	36265488	39945860	106595616	14132946	82277488	11055582	55522292	19021254	9498674
P0DP01	IGHV1-8	Immunoglobulin heavy variable 1-8	HV108_HUMAN	Filtered	Filtered	Filtered	Filtered	Filtered	Filtered	Filtered	Filtered	Filtered	Filtered	Filtered	Filtered	Filtered	Filtered	Filtered	Filtered	Filtered	Filtered	Filtered	4.97221	Filtered	Filtered	Filtered	Filtered	Filtered	Filtered	Filtered	Filtered	Filtered	Filtered	Filtered	Filtered	Filtered	Filtered	Filtered	Filtered	2493	Filtered	Filtered	Filtered	Filtered	Filtered	Filtered	Filtered	Filtered	Filtered
P10124	SRGN	Serglycin	SRGN_HUMAN	Filtered	Filtered	Filtered	Filtered	Filtered	Filtered	Filtered	Filtered	Filtered	3561.09	Filtered	Filtered	Filtered	Filtered	Filtered	Filtered	Filtered	Filtered	Filtered	Filtered	Filtered	Filtered	Filtered	Filtered	Filtered	Filtered	Filtered	Filtered	Filtered	Filtered	Filtered	Filtered	Filtered	Filtered	Filtered	Filtered	Filtered	Filtered	Filtered	Filtered	Filtered	Filtered	2866.58	Filtered	Filtered	Filtered
P10599	TXN	Thioredoxin	THIO_HUMAN	32307.3	14046.2	14873.6	35722.7	1284.54	Filtered	17827.7	12902	42138	14258.3	Filtered	22131.5	129.634	24272.4	276.791	31296.1	Filtered	60680.9	75098.5	Filtered	22594.5	15151	Filtered	692.851	17185.1	13277.6	13813.9	Filtered	15655.2	64923.6	35883.1	Filtered	22517.1	Filtered	Filtered	35828.7	16084.5	Filtered	2.91063	Filtered	20870.9	Filtered	54218.6	Filtered	51958.4	31825
P10643	C7	Complement component C7	CO7_HUMAN	41479.6	28972.9	42108.2	42636.9	78825.6	62455.3	37290.4	51452.6	78327.7	41649.1	60529.7	56464.3	199348	70251.8	125352	40531.9	53820.7	89702.7	78749.3	98653.7	47281.5	44516.1	67391.6	65983.5	32569.2	95653.8	95395.2	65155.9	32847.9	70562.4	48959.5	81367.5	76220.5	125450	75466.1	45617.7	37288.2	97189	129203	135212	118052	136220	35396.1	43771.5	44831	54555.5
P10809	HSPD1	60 kDa heat shock protein, mitochondrial	CH60_HUMAN	2020.82	Filtered	Filtered	1710.68	5318.21	2740.5	Filtered	Filtered	1687.65	Filtered	4463.37	1499.63	4903.15	Filtered	1692.89	2268.9	Filtered	211.502	Filtered	4769.83	Filtered	Filtered	341.617	2844.6	Filtered	Filtered	1311.07	Filtered	Filtered	Filtered	Filtered	Filtered	662.626	Filtered	14545.3	521.85	Filtered	Filtered	7061.21	2841.16	605.625	1328.28	335.294	1676.8	Filtered	Filtered
P10909	CLU	Clusterin	CLUS_HUMAN	314057	165457	171602	192785	318716	468285	136065	188664	273599	175318	166358	210059	437661	144275	402033	155714	191716	353982	335520	580313	120421	139982	390702	349202	223572	354733	422355	267616	160985	417184	175545	297559	189769	386311	539618	189187	145776	217060	830029	733895	154127	559708	208121	385887	212687	225573
P11021	HSPA5	Endoplasmic reticulum chaperone BiP	BIP_HUMAN	4210.76	2697.5	Filtered	2259.64	4387.31	3871.7	1884.31	Filtered	Filtered	1758.45	8697.65	1776.72	2217.77	Filtered	737.451	Filtered	Filtered	Filtered	Filtered	3.07037	3138.48	5451.18	Filtered	Filtered	17154	Filtered	Filtered	Filtered	2341.29	Filtered	2984.31	Filtered	Filtered	Filtered	10139	Filtered	2597.44	Filtered	4303.32	Filtered	Filtered	Filtered	Filtered	Filtered	1591.23	Filtered
P11142	HSPA8	Heat shock cognate 71 kDa protein	HSP7C_HUMAN	3224.18	Filtered	Filtered	3015.28	7697.55	3481.27	Filtered	Filtered	Filtered	Filtered	7858.52	670.429	3243.09	Filtered	1939.68	Filtered	Filtered	Filtered	Filtered	551.228	Filtered	Filtered	415.751	Filtered	Filtered	Filtered	189.883	Filtered	Filtered	Filtered	Filtered	Filtered	Filtered	Filtered	13345.9	Filtered	Filtered	Filtered	8624.47	1976.57	Filtered	Filtered	Filtered	Filtered	Filtered	Filtered
P11226	MBL2	Mannose-binding protein C	MBL2_HUMAN	20654.5	3212.35	2317.57	21546.8	74765.9	Filtered	7446.97	23705.1	39460.4	23245.8	24615	30032	115461	17054.8	172039	32255.7	17824.6	13405.1	9262.33	101330	5307.43	15157	49831.2	37813.1	30996.3	17793.3	81310.7	21220.2	36794.1	43308.1	35432.4	27086	26956.4	142823	105280	16233.5	15214.3	81141.8	6826.88	68719.3	34401.4	Filtered	8930.84	45176.5	25429.9	18961.6
P11597	CETP	Cholesteryl ester transfer protein	CETP_HUMAN	3917.08	4629.88	8647.78	10890.2	27276.6	21365.8	6139.4	3000.88	5071.11	2119.72	21586.4	9303.01	32291	3220.36	32574.1	4650.35	7258.46	5895.82	4868.25	58285.7	8078.55	3804.02	23469.4	21355.7	12878.2	9590.46	19956.5	9740.82	3988.39	24612.4	2527.06	34318.3	Filtered	36873.3	16368.7	Filtered	4574.15	14306.9	Filtered	29329.2	13755.8	24864.2	5382.78	11549.3	16668.4	5152.74
P12109	COL6A1	Collagen alpha-1(VI) chain	CO6A1_HUMAN	Filtered	Filtered	Filtered	Filtered	Filtered	Filtered	Filtered	Filtered	Filtered	Filtered	Filtered	Filtered	Filtered	Filtered	Filtered	Filtered	Filtered	Filtered	600.974	Filtered	Filtered	Filtered	Filtered	Filtered	Filtered	Filtered	Filtered	Filtered	Filtered	Filtered	Filtered	Filtered	Filtered	Filtered	Filtered	Filtered	Filtered	Filtered	Filtered	Filtered	Filtered	Filtered	Filtered	Filtered	324.372	Filtered
P12235	SLC25A4	ADP/ATP translocase 1	ADT1_HUMAN	3060.21	Filtered	Filtered	4217.97	13192.6	Filtered	Filtered	Filtered	Filtered	Filtered	9546.01	1648.06	7493.33	Filtered	2871.58	2286.73	Filtered	Filtered	Filtered	11311.9	Filtered	Filtered	Filtered	Filtered	Filtered	Filtered	Filtered	Filtered	Filtered	Filtered	Filtered	Filtered	Filtered	Filtered	24752.8	1819.05	Filtered	Filtered	15949.6	Filtered	1636.04	Filtered	Filtered	206.227	Filtered	Filtered
P12259	F5	Coagulation factor V	FA5_HUMAN	8921.69	13153.1	11207.1	12152.4	30669	29383.2	10153.7	13330.2	11721.4	12720.5	17839	20833.8	28254.1	9458.56	31299.9	34420	28216.4	13577.1	13415.9	35678.6	11758.4	11597.1	35446	22425.6	18368.4	10399.8	26118.1	16060.7	11966.3	35596.7	7093.99	6214.9	17434.9	31934.4	49177.5	11261.6	8065.56	14104.5	57945.6	50227.4	11118.8	62032.6	11126.4	31861.4	42105	16132.7
P12318	FCGR2A	Low affinity immunoglobulin gamma Fc region receptor II-a	FCG2A_HUMAN	Filtered	Filtered	Filtered	Filtered	Filtered	Filtered	Filtered	Filtered	Filtered	Filtered	Filtered	Filtered	Filtered	Filtered	Filtered	Filtered	Filtered	Filtered	Filtered	Filtered	Filtered	Filtered	Filtered	Filtered	Filtered	Filtered	Filtered	Filtered	Filtered	Filtered	Filtered	Filtered	Filtered	Filtered	Filtered	Filtered	Filtered	Filtered	Filtered	Filtered	Filtered	Filtered	Filtered	Filtered	Filtered	Filtered
P12830	CDH1	Cadherin-1	CADH1_HUMAN	2988.01	2943.68	1945.62	Filtered	Filtered	Filtered	Filtered	Filtered	Filtered	2401.17	Filtered	2006.11	Filtered	1819.65	Filtered	Filtered	Filtered	Filtered	Filtered	Filtered	Filtered	1662.25	Filtered	Filtered	Filtered	Filtered	Filtered	Filtered	Filtered	Filtered	2504.3	Filtered	Filtered	Filtered	Filtered	Filtered	2023.45	Filtered	Filtered	Filtered	Filtered	Filtered	Filtered	Filtered	Filtered	3109.79
P12955	PEPD	Xaa-Pro dipeptidase	PEPD_HUMAN	Filtered	6134.96	5842.3	Filtered	3797.15	46727.1	Filtered	Filtered	Filtered	2990.47	12223.9	7477.77	Filtered	1714.24	7502.45	15511.2	16444.8	7948.14	5415.68	8312.61	Filtered	4920.84	8213.62	Filtered	6151.31	15638.2	6594.94	12234.5	734.482	9809.81	Filtered	Filtered	12762.7	Filtered	6711.08	958.315	3990.02	24080.8	12480.1	Filtered	3235.15	9049.72	1333.09	Filtered	21135.1	Filtered
P12956	XRCC6	X-ray repair cross-complementing protein 6	XRCC6_HUMAN	Filtered	Filtered	Filtered	Filtered	2889.42	Filtered	Filtered	Filtered	Filtered	Filtered	2226.07	Filtered	Filtered	Filtered	Filtered	Filtered	Filtered	Filtered	Filtered	Filtered	Filtered	Filtered	Filtered	Filtered	Filtered	Filtered	Filtered	Filtered	Filtered	Filtered	Filtered	Filtered	Filtered	Filtered	9912.27	Filtered	Filtered	Filtered	Filtered	Filtered	Filtered	Filtered	Filtered	Filtered	Filtered	Filtered
P13473	LAMP2	Lysosome-associated membrane glycoprotein 2	LAMP2_HUMAN	5608.74	5082.36	8160.85	10250.8	12226	15291.5	454.968	5419.47	16285.1	6989.93	12764.8	10836.6	17255.9	6005.3	15546.4	17094	9899.72	12190.2	8531.71	21366.6	7751.07	4531.4	10748.3	15632	8926.5	14178.3	17780.6	8013.03	7514.07	Filtered	7332.41	17697.7	8860.16	13841.3	Filtered	8344.98	6159.11	11978.7	26332.6	Filtered	8865.62	Filtered	8778.89	Filtered	18109.1	10958.6
P13591	NCAM1	Neural cell adhesion molecule 1	NCAM1_HUMAN	Filtered	Filtered	Filtered	Filtered	Filtered	Filtered	Filtered	Filtered	Filtered	Filtered	Filtered	Filtered	Filtered	Filtered	Filtered	Filtered	Filtered	Filtered	Filtered	Filtered	Filtered	Filtered	Filtered	Filtered	Filtered	Filtered	Filtered	Filtered	Filtered	Filtered	Filtered	Filtered	Filtered	Filtered	Filtered	Filtered	Filtered	Filtered	Filtered	Filtered	Filtered	Filtered	Filtered	Filtered	Filtered	Filtered
P13639	EEF2	Elongation factor 2	EF2_HUMAN	2804.24	Filtered	1579.79	2372.88	7335.5	3339.53	801.182	Filtered	1566.5	Filtered	5732.38	1313.18	3567.89	Filtered	2902.82	1615.95	Filtered	Filtered	Filtered	523.276	Filtered	Filtered	Filtered	Filtered	Filtered	Filtered	Filtered	Filtered	1120.13	Filtered	Filtered	Filtered	Filtered	Filtered	10424.1	985.463	Filtered	Filtered	8265.88	1767.22	Filtered	2418.82	Filtered	Filtered	Filtered	1537.07
P13645	KRT10	Keratin, type I cytoskeletal 10	K1C10_HUMAN	60892.5	9781.59	9559.09	20909.2	Filtered	5705.1	3906.87	3940.86	Filtered	3273.89	7269.91	2278.7	6550.51	66197.5	21829.5	100465	4768.97	20128.2	Filtered	4311.79	7673.1	3575.97	7537.92	Filtered	1770.42	10889.8	6790.89	2601.15	186885	28290.1	1255.39	11105.4	1086.9	12476.4	7836.24	60196.5	4106.23	27522.3	18157.2	14659.7	4814.21	6158.78	1439.06	Filtered	Filtered	3715.64
P13647	KRT5	Keratin, type II cytoskeletal 5	K2C5_HUMAN	Filtered	Filtered	Filtered	Filtered	Filtered	Filtered	Filtered	Filtered	Filtered	Filtered	Filtered	Filtered	Filtered	21656.7	Filtered	Filtered	Filtered	Filtered	Filtered	Filtered	Filtered	Filtered	Filtered	Filtered	Filtered	Filtered	Filtered	Filtered	1842.74	Filtered	Filtered	Filtered	Filtered	Filtered	Filtered	Filtered	Filtered	Filtered	Filtered	Filtered	Filtered	Filtered	Filtered	Filtered	Filtered	Filtered
P13671	C6	Complement component C6	CO6_HUMAN	25464.2	31274.4	21711.3	37717.4	38612.5	58667.9	28525.2	30642.4	35550.4	24296.6	48812.8	41985.2	47316.1	26960	56968.2	45034.7	55712.4	40825.1	24602.7	75155.5	40512	32315.4	49900.9	63245.7	45921	17455.3	56495.3	50991.7	33315.9	69493.5	19584.9	40513.4	56071.1	69911.1	70526.1	40388.8	26640	33629.3	69846.8	57143.1	17860.1	56582.9	21686.9	64747.7	54349.8	35649.5
P13796	LCP1	Plastin-2	PLSL_HUMAN	21798.9	19294.4	20965.3	24001.5	50961.9	71836.8	18905.1	19043.6	34259.8	7260.28	3087.74	11570.6	Filtered	6261.21	61521.1	8326.11	13946.4	34031.1	5873.57	Filtered	25089.7	6058.56	2936.28	Filtered	11296.5	31222	32631.2	10647.4	20523.3	49454.4	55138.7	73820.9	8292.6	96723.8	Filtered	43325.3	10951.8	18847.6	1310.53	Filtered	28886.1	6183503	37193.1	2304.46	5428.42	38796.8
P13942	COL11A2	Collagen alpha-2(XI) chain	COBA2_HUMAN	24661.2	22774	24896.6	9468.77	Filtered	Filtered	36516.7	8740.04	2421.33	46483.9	5144.98	11070.4	Filtered	35233.5	Filtered	6361.62	2621.37	37657.9	26243.4	Filtered	17259.8	6202.78	Filtered	Filtered	9837.33	36971	Filtered	Filtered	7718.99	Filtered	50826.4	Filtered	15658.1	Filtered	Filtered	19350.4	90265.3	7522.01	Filtered	Filtered	32960.6	Filtered	15662.4	Filtered	Filtered	19994.2
P14151	SELL	L-selectin	LYAM1_HUMAN	3949.07	3939.14	5901.93	5989.38	20630.4	16197.3	6046.69	5350.46	7687.01	4250.06	Filtered	3984.67	27504.7	4291.19	25490.9	1416.83	8526.28	4065.34	5974.29	29540.7	3399.72	4189.4	16403.4	15780.1	403.588	7951.27	10714.9	Filtered	3215.91	26824.2	5992.09	41564.3	3360.4	Filtered	17377.4	7328.29	4010.94	Filtered	53877.5	26359.8	8903.83	31861	5744.03	14193.6	5463.83	6759.31
P14543	NID1	Nidogen-1	NID1_HUMAN	Filtered	Filtered	Filtered	Filtered	Filtered	Filtered	1167.79	Filtered	Filtered	Filtered	Filtered	Filtered	Filtered	Filtered	Filtered	Filtered	1292.16	Filtered	1410.44	Filtered	Filtered	Filtered	4303.41	Filtered	Filtered	Filtered	Filtered	Filtered	Filtered	1189.52	Filtered	Filtered	Filtered	Filtered	Filtered	Filtered	Filtered	Filtered	Filtered	3856.63	Filtered	Filtered	Filtered	Filtered	Filtered	Filtered
P14618	PKM	Pyruvate kinase PKM	KPYM_HUMAN	4102.81	Filtered	24595.7	3301.39	10157.6	1722.05	Filtered	Filtered	Filtered	Filtered	7332.36	765.776	5285.23	Filtered	2343.91	Filtered	Filtered	Filtered	Filtered	2353.83	Filtered	Filtered	Filtered	668.583	Filtered	Filtered	Filtered	Filtered	Filtered	Filtered	Filtered	Filtered	Filtered	Filtered	19633.4	Filtered	Filtered	383.764	12780	3117.85	Filtered	632.595	Filtered	Filtered	Filtered	Filtered
P14625	HSP90B1	Endoplasmin	ENPL_HUMAN	4778.6	Filtered	Filtered	14436.4	21992.2	Filtered	Filtered	3112.62	3572.8	Filtered	8877.92	2925.2	9022.65	Filtered	5682.23	8698.1	6948.6	Filtered	Filtered	8419.11	Filtered	5747.88	4093.62	Filtered	Filtered	Filtered	Filtered	6100.4	3093.74	Filtered	Filtered	Filtered	10250.4	Filtered	14557.8	Filtered	2887.39	8920.22	5277.14	Filtered	Filtered	8614.94	3188.02	Filtered	20972.3	4587.98
P14780	MMP9	Matrix metalloproteinase-9	MMP9_HUMAN	Filtered	1633.5	1562.5	Filtered	9882.05	126.861	814.292	1241.99	2329.95	362.361	73.6025	Filtered	Filtered	793.974	Filtered	Filtered	1435.53	Filtered	3342.38	Filtered	Filtered	3036.64	2751.55	Filtered	1264.55	Filtered	670.914	1464.81	159.498	Filtered	604.224	Filtered	Filtered	595.747	1.8099	1006.83	529.414	800.541	246.939	Filtered	1572.22	Filtered	1518.93	199.854	1.75255	1051.01
P14923	JUP	Junction plakoglobin	PLAK_HUMAN	Filtered	Filtered	Filtered	Filtered	Filtered	Filtered	Filtered	Filtered	Filtered	Filtered	Filtered	Filtered	Filtered	1095.86	Filtered	Filtered	Filtered	Filtered	Filtered	Filtered	Filtered	Filtered	Filtered	Filtered	Filtered	Filtered	Filtered	Filtered	Filtered	Filtered	Filtered	Filtered	Filtered	Filtered	Filtered	Filtered	Filtered	Filtered	Filtered	Filtered	Filtered	Filtered	Filtered	Filtered	Filtered	Filtered
P15144	ANPEP	Aminopeptidase N	AMPN_HUMAN	Filtered	1290.99	1891.45	306.97	12388.1	5625.65	4491.12	1556.93	1608.87	1350.5	Filtered	657.465	Filtered	3249.73	Filtered	3439.39	5703.27	7950.26	5441.37	Filtered	9294.96	3297.78	Filtered	Filtered	Filtered	3132.59	Filtered	3352.78	1477.27	Filtered	Filtered	Filtered	9333.6	Filtered	Filtered	1479.39	3960.04	7145.72	111414	Filtered	3044.74	70260.6	1821.62	Filtered	5930.59	1674.32
P15169	CPN1	Carboxypeptidase N catalytic chain	CBPN_HUMAN	21711.1	27234.6	25461.3	26234.3	75671.9	70428.5	23451.5	35915.5	35597.6	15361.7	76315.5	48964.9	61889.9	26832.8	143042	52747.3	78692.5	22066.4	34133.6	132671	33386.1	47455.5	132759	143107	64231.1	25665.2	115181	71504.6	33805.4	132158	26281.4	27162.2	82631.5	107376	102232	38489.9	16480.3	63811.8	180759	191604	20612.3	120880	39429.7	71407.2	129088	27824.8
P15814	IGLL1	Immunoglobulin lambda-like polypeptide 1	IGLL1_HUMAN	244031	530582	534652	585971	31871.7	606790	137939	958137	436041	265531	324905	1.13525e+06	Filtered	113218	Filtered	1.14059e+06	908864	791902	691030	Filtered	279258	506827	Filtered	Filtered	236338	706038	Filtered	182990	641892	63301.9	1737785	46635.8	570347	98690.9	Filtered	639502	224310	800969	Filtered	Filtered	820102	Filtered	1.7768e+06	196217	Filtered	2.94618e+06
P15880	RPS2	40S ribosomal protein S2	RS2_HUMAN	1863.08	Filtered	Filtered	1313.7	4836.22	Filtered	Filtered	Filtered	Filtered	Filtered	2134.36	Filtered	3104.01	Filtered	Filtered	Filtered	Filtered	Filtered	Filtered	Filtered	Filtered	Filtered	Filtered	Filtered	Filtered	Filtered	Filtered	Filtered	Filtered	Filtered	Filtered	Filtered	Filtered	Filtered	10325.6	Filtered	Filtered	Filtered	Filtered	Filtered	Filtered	Filtered	Filtered	Filtered	Filtered	22002.7
P16070	CD44	CD44 antigen	CD44_HUMAN	4971.89	3719.62	3991.55	4945.53	28352.6	Filtered	2652.01	4327.66	4372.79	4607.66	Filtered	15160.2	44429.8	2251.01	Filtered	9764.28	Filtered	6249.9	6497.19	56556.4	2428.45	2957.93	Filtered	43108.2	Filtered	10397.5	33813.9	7070.14	3978.81	42392	4003.69	Filtered	Filtered	33773.8	Filtered	3450.52	3330.13	Filtered	67776.9	Filtered	7657.19	Filtered	2051.74	Filtered	Filtered	2647.57
P16930	FAH	Fumarylacetoacetase	FAAA_HUMAN	Filtered	Filtered	526.741	Filtered	Filtered	Filtered	Filtered	Filtered	Filtered	525.193	Filtered	Filtered	Filtered	1154.51	Filtered	Filtered	Filtered	Filtered	Filtered	Filtered	Filtered	7341.53	Filtered	Filtered	11054.9	Filtered	Filtered	Filtered	Filtered	Filtered	Filtered	Filtered	14656.5	Filtered	Filtered	Filtered	3036.5	Filtered	Filtered	Filtered	Filtered	Filtered	Filtered	Filtered	19221.8	Filtered
P16989	YBX3	Y-box-binding protein 3	YBOX3_HUMAN	993.69	Filtered	Filtered	1533.17	6334.03	Filtered	Filtered	Filtered	Filtered	Filtered	3273.53	Filtered	2546.93	Filtered	Filtered	Filtered	Filtered	Filtered	Filtered	Filtered	Filtered	Filtered	Filtered	Filtered	Filtered	Filtered	Filtered	Filtered	Filtered	Filtered	Filtered	Filtered	Filtered	Filtered	10161.2	Filtered	Filtered	Filtered	4586.35	Filtered	Filtered	Filtered	Filtered	Filtered	Filtered	Filtered
P17936	IGFBP3	Insulin-like growth factor-binding protein 3	IBP3_HUMAN	31790.9	7173.5	20861.8	18002.4	19339.7	69362.1	13599.1	9676.51	27179	7233.95	25831.1	24916.6	13721.5	16156.9	95393.2	15012	35546.6	13479.4	19566.8	179193	17064.9	5339.65	38112.3	94547.6	28993.5	16599.2	20292.2	38046.2	10330.2	50696.8	5318.37	75359.2	36765.6	74599.8	83418.6	26479.5	Filtered	41069.5	104656	61736.4	5183.67	Filtered	23767	44036.3	39950.6	6156.87
P18065	IGFBP2	Insulin-like growth factor-binding protein 2	IBP2_HUMAN	Filtered	Filtered	Filtered	Filtered	21694.4	Filtered	3226.13	Filtered	Filtered	Filtered	Filtered	1254.46	17748.9	2104.74	12875.7	Filtered	10601	Filtered	Filtered	Filtered	1390.76	3245.11	Filtered	Filtered	Filtered	Filtered	Filtered	Filtered	7072.39	Filtered	Filtered	41800.6	10692	43359.3	Filtered	Filtered	Filtered	Filtered	Filtered	22408.7	Filtered	Filtered	Filtered	Filtered	11065.4	3921.04
P18428	LBP	Lipopolysaccharide-binding protein	LBP_HUMAN	13698.9	10503.6	6916.27	9648.35	17846.7	22958.5	30592.7	8553.75	22601.4	13011.2	30024	19873.4	27395.3	14049.2	34533.4	9683.72	25540.6	24863.1	22153.5	26595.3	14181.2	28212.1	40129.7	13560.4	19584.4	25817.3	3169.46	31299.6	6713.37	2621.1	10117.2	22307.4	21881.3	18901.6	11459.4	9628.07	24094.9	23500.9	16296	Filtered	11696.6	6337.3	9011.45	13276	41698.7	16621
P18621	RPL17	60S ribosomal protein L17	RL17_HUMAN	1371.95	Filtered	Filtered	1035.17	4726.64	Filtered	Filtered	Filtered	Filtered	Filtered	1946.78	Filtered	Filtered	Filtered	Filtered	Filtered	Filtered	Filtered	Filtered	Filtered	Filtered	Filtered	Filtered	Filtered	Filtered	Filtered	Filtered	Filtered	Filtered	Filtered	Filtered	Filtered	Filtered	Filtered	7198.9	Filtered	Filtered	Filtered	1030.61	Filtered	Filtered	Filtered	Filtered	Filtered	Filtered	Filtered
P18669	PGAM1	Phosphoglycerate mutase 1	PGAM1_HUMAN	Filtered	Filtered	Filtered	1441.95	Filtered	4569.2	Filtered	Filtered	Filtered	Filtered	9038.8	1827.96	Filtered	Filtered	Filtered	673.705	Filtered	Filtered	Filtered	Filtered	Filtered	Filtered	Filtered	Filtered	Filtered	Filtered	Filtered	Filtered	Filtered	Filtered	Filtered	Filtered	Filtered	Filtered	10071.1	Filtered	Filtered	Filtered	10096.9	Filtered	Filtered	Filtered	Filtered	Filtered	Filtered	Filtered
P19320	VCAM1	Vascular cell adhesion protein 1	VCAM1_HUMAN	3476.36	1238.71	17708.9	Filtered	4863.07	11019.5	13286.9	Filtered	Filtered	10474.4	13929.9	4808.43	39408.5	4508.84	9477.66	1718.84	3314.63	Filtered	2883.29	1498.12	Filtered	7674.69	Filtered	2181.97	Filtered	17724.3	Filtered	Filtered	Filtered	Filtered	6077.06	38941.8	16760.7	3684.14	Filtered	Filtered	7316.05	14536.5	Filtered	Filtered	10889.2	26569.7	Filtered	1462.84	Filtered	Filtered
P19338	NCL	Nucleolin	NUCL_HUMAN	946.763	Filtered	Filtered	775.419	3556.62	Filtered	Filtered	Filtered	Filtered	Filtered	4236.79	625.096	4248.37	Filtered	Filtered	Filtered	Filtered	Filtered	Filtered	Filtered	Filtered	Filtered	Filtered	Filtered	Filtered	Filtered	Filtered	Filtered	Filtered	Filtered	Filtered	Filtered	Filtered	Filtered	3579.87	Filtered	Filtered	Filtered	4412.27	Filtered	Filtered	Filtered	Filtered	Filtered	Filtered	Filtered
P19652	ORM2	Alpha-1-acid glycoprotein 2	A1AG2_HUMAN	264314	185376	214879	263541	288652	303915	259706	309297	371321	218841	292787	181326	575125	256047	834280	209282	21630.1	271432	391477	986900	250598	467236	644072	517023	159274	277093	567115	506738	225323	777474	132157	494687	229611	491219	487195	262555	183381	30475.5	719491	530194	114015	679177	308657	482158	524966	289026
P19823	ITIH2	Inter-alpha-trypsin inhibitor heavy chain H2	ITIH2_HUMAN	181942	180836	171025	228428	673801	547467	91320.9	212705	222643	163553	259487	215331	633766	170129	775418	332777	409558	282329	208931	1.31892e+06	185830	141308	617889	850800	235146	196898	740694	327466	257614	988327	147893	703057	431573	813546	1061475	188935	95075	313782	1.26071e+06	1.78539e+06	83734.6	851859	228728	880760	376652	144199
P19827	ITIH1	Inter-alpha-trypsin inhibitor heavy chain H1	ITIH1_HUMAN	315859	283472	279721	327762	787532	620811	205700	308158	274475	259663	352652	310869	413017	217462	989887	396252	491918	320044	343096	1.94376e+06	292660	208521	925544	1275446	342396	454278	1.00078e+06	494142	349730	1.5253e+06	243603	955116	408883	1.05101e+06	1.54235e+06	287618	140683	422482	1706206	1846644	107146	1.16653e+06	348890	1.28467e+06	467625	252180
P20160	AZU1	Azurocidin	CAP7_HUMAN	Filtered	Filtered	Filtered	Filtered	Filtered	Filtered	Filtered	Filtered	Filtered	Filtered	Filtered	Filtered	Filtered	Filtered	Filtered	Filtered	16739.9	Filtered	Filtered	Filtered	Filtered	3244.99	Filtered	Filtered	Filtered	Filtered	Filtered	Filtered	Filtered	Filtered	Filtered	Filtered	Filtered	Filtered	Filtered	Filtered	Filtered	Filtered	Filtered	Filtered	Filtered	Filtered	Filtered	Filtered	122765	Filtered
P20742	PZP	Pregnancy zone protein	PZP_HUMAN	Filtered	Filtered	645.621	Filtered	Filtered	Filtered	1944.62	Filtered	Filtered	2242.02	Filtered	Filtered	Filtered	2745.54	12465.3	Filtered	Filtered	Filtered	Filtered	Filtered	8414.14	Filtered	Filtered	29470	Filtered	Filtered	12640.3	4340.82	2290.78	Filtered	490.734	110498	60999.3	6842.31	Filtered	2555.94	799.018	Filtered	Filtered	Filtered	Filtered	56526.2	6956.59	85602.1	8558.12	573.427
P20851	C4BPB	C4b-binding protein beta chain	C4BPB_HUMAN	38741.2	32612.5	25445.3	41506.1	126755	51471.5	30786.2	34398.5	51163.2	29846.3	65431.3	35064.9	Filtered	27632.8	190995	16181.8	37808.3	31876.8	48369.4	Filtered	37425.5	47482.1	325038	124428	31357.1	75402.3	205748	56262.4	33678.4	210637	23365.1	Filtered	53325.8	213118	252343	32529.6	25500.3	55744.4	328400	254641	34494.6	260960	46963.3	214566	57178.5	35704.5
P20930	FLG	Filaggrin	FILA_HUMAN	Filtered	Filtered	Filtered	Filtered	Filtered	Filtered	Filtered	Filtered	Filtered	Filtered	Filtered	Filtered	Filtered	Filtered	Filtered	Filtered	Filtered	Filtered	Filtered	Filtered	Filtered	Filtered	Filtered	Filtered	Filtered	Filtered	Filtered	Filtered	Filtered	Filtered	Filtered	Filtered	Filtered	Filtered	Filtered	Filtered	Filtered	Filtered	Filtered	Filtered	Filtered	Filtered	Filtered	Filtered	Filtered	Filtered
P21333	FLNA	Filamin-A	FLNA_HUMAN	891.046	Filtered	Filtered	762.702	4167.25	Filtered	Filtered	Filtered	Filtered	Filtered	2195.92	380.384	2575.78	Filtered	2549.25	Filtered	Filtered	Filtered	Filtered	3652.67	Filtered	Filtered	Filtered	678.485	Filtered	Filtered	Filtered	Filtered	Filtered	Filtered	Filtered	Filtered	Filtered	Filtered	4954.92	Filtered	Filtered	Filtered	7161.49	Filtered	Filtered	742.681	Filtered	Filtered	Filtered	Filtered
P22105	TNXB	Tenascin-X	TENX_HUMAN	1749.26	2229.58	3652.83	1052.79	10439.5	95078.5	Filtered	1804.28	Filtered	3684.38	Filtered	8818.95	24228.5	1356.16	5360.27	Filtered	Filtered	9073.02	5299.12	Filtered	2649.58	2824.15	8765.94	Filtered	11070.6	5075.75	Filtered	1282.14	Filtered	3214.51	50089.9	Filtered	1476.3	16831.3	Filtered	1414.08	1477.22	39308.3	Filtered	Filtered	Filtered	Filtered	2795.66	Filtered	50991.2	2945.87
P22314	UBA1	Ubiquitin-like modifier-activating enzyme 1	UBA1_HUMAN	2173.37	Filtered	Filtered	3676.03	10462.1	Filtered	Filtered	Filtered	Filtered	Filtered	7203.78	Filtered	1819.02	Filtered	Filtered	Filtered	Filtered	Filtered	Filtered	Filtered	Filtered	Filtered	Filtered	Filtered	Filtered	Filtered	Filtered	Filtered	Filtered	Filtered	Filtered	Filtered	Filtered	Filtered	18120.1	Filtered	Filtered	Filtered	3591.84	Filtered	Filtered	Filtered	Filtered	Filtered	Filtered	Filtered
P22352	GPX3	Glutathione peroxidase 3	GPX3_HUMAN	36467.5	20541.4	23035	28155.6	18595.1	31695.2	16933.6	25277	45692.4	16644.5	24218.5	13740.8	37658.5	24206.7	47214.4	29667.8	21900.1	38287.3	12991	59284.4	21245.8	27599.9	26520.4	21523.1	22139.3	54016.5	35505	32866	14823.8	38979.1	16900.7	39950.2	29537.7	31153.1	47154.3	26710.3	9840.24	20973.7	62585.2	52471.7	35584.6	37602.9	15858.4	21006.8	20239.1	13357.3
P22692	IGFBP4	Insulin-like growth factor-binding protein 4	IBP4_HUMAN	Filtered	Filtered	Filtered	Filtered	Filtered	7530.62	Filtered	Filtered	Filtered	Filtered	Filtered	Filtered	Filtered	3351.46	Filtered	Filtered	Filtered	Filtered	Filtered	Filtered	Filtered	Filtered	Filtered	Filtered	5649.74	6567.19	Filtered	5072.67	1842.02	Filtered	Filtered	20470.7	Filtered	Filtered	Filtered	Filtered	1296.8	11147.9	Filtered	Filtered	Filtered	Filtered	2819.47	Filtered	6020.13	Filtered
P22792	CPN2	Carboxypeptidase N subunit 2	CPN2_HUMAN	39383.8	30224.7	33695.2	44778	100115	99853.5	28369.6	37317.5	37435.1	24919.4	97187.1	90011.3	91514.8	30052.8	140533	84737.9	118666	62725.9	29667.6	217892	32882.6	64075.6	172856	140633	86875.6	47634.2	153242	89932.9	42606.9	161424	30714.9	66776.7	139994	121647	161490	39040.9	22817.2	90410.9	207818	216535	30400	125592	45442.1	109298	202826	27492.5
P22891	PROZ	Vitamin K-dependent protein Z	PROZ_HUMAN	3899.02	3496.94	4885.33	5041.71	12179.3	15885	6691.77	8820.16	10966.8	2713.03	Filtered	10831.4	Filtered	Filtered	Filtered	3560.5	12830.3	9620.29	5370.54	57763.1	7992.12	984.134	14405.1	32563.5	12125.5	13086.8	15531.6	10658.7	6267.91	21719.3	Filtered	28731.2	6650.47	19885.2	Filtered	6932.01	2078.93	8915.27	58213	Filtered	Filtered	32645.4	6141.23	8011.08	10434.6	6540.09
P23083	IGHV1-2	Immunoglobulin heavy variable 1-2	HV102_HUMAN	Filtered	7647.06	Filtered	Filtered	Filtered	2.41088e+06	Filtered	Filtered	Filtered	Filtered	Filtered	5828.68	Filtered	Filtered	Filtered	Filtered	Filtered	Filtered	Filtered	Filtered	Filtered	Filtered	Filtered	Filtered	Filtered	Filtered	Filtered	Filtered	Filtered	Filtered	3861.89	Filtered	8899.96	Filtered	Filtered	Filtered	Filtered	1894.03	Filtered	Filtered	14199.6	Filtered	Filtered	Filtered	Filtered	Filtered
P23142	FBLN1	Fibulin-1	FBLN1_HUMAN	35970.8	35580	42587.6	46392.3	100707	135942	17942.7	43785.4	55470.7	25627.1	43729.7	44403.6	141501	39045.2	109773	15092.2	40339	41096.1	42267.2	127428	25335.3	25249.1	85583.2	94852.3	28192.9	57432.4	55604.9	37220.1	21746.4	84578.1	29310.7	51845.4	58849.2	89654	84682.1	21755.5	23282.9	71039.4	120162	117064	65461.4	118770	29420.4	37440.8	42552.7	30757.5
P23528	CFL1	Cofilin-1	COF1_HUMAN	Filtered	Filtered	Filtered	10767.1	6121.22	Filtered	Filtered	Filtered	Filtered	Filtered	5048.24	Filtered	3060.62	Filtered	958.605	Filtered	Filtered	Filtered	Filtered	Filtered	Filtered	Filtered	Filtered	Filtered	Filtered	Filtered	Filtered	Filtered	Filtered	Filtered	Filtered	Filtered	Filtered	Filtered	9412.66	Filtered	Filtered	Filtered	6007.83	8801.85	Filtered	Filtered	Filtered	Filtered	Filtered	Filtered
P23921	RRM1	Ribonucleoside-diphosphate reductase large subunit	RIR1_HUMAN	1839.07	Filtered	Filtered	1459.28	4952.57	Filtered	Filtered	Filtered	Filtered	Filtered	4071.49	669.199	2404.19	Filtered	Filtered	Filtered	Filtered	Filtered	Filtered	Filtered	Filtered	Filtered	Filtered	Filtered	Filtered	Filtered	Filtered	Filtered	Filtered	Filtered	Filtered	Filtered	Filtered	Filtered	8887.75	227.814	Filtered	Filtered	7513.62	Filtered	Filtered	Filtered	Filtered	Filtered	Filtered	Filtered
P24298	GPT	Alanine aminotransferase 1	ALAT1_HUMAN	Filtered	Filtered	Filtered	Filtered	Filtered	Filtered	Filtered	Filtered	Filtered	Filtered	Filtered	Filtered	Filtered	Filtered	Filtered	Filtered	Filtered	Filtered	Filtered	Filtered	Filtered	Filtered	Filtered	Filtered	Filtered	Filtered	Filtered	Filtered	Filtered	Filtered	Filtered	Filtered	Filtered	Filtered	Filtered	Filtered	Filtered	Filtered	Filtered	Filtered	Filtered	Filtered	Filtered	Filtered	Filtered	Filtered
P25311	AZGP1	Zinc-alpha-2-glycoprotein	ZA2G_HUMAN	269722	194802	151493	122143	252682	266863	106096	130492	164158	126797	142722	187951	320689	142749	335612	160360	138587	195467	201591	613069	118920	194335	393868	339495	162334	456728	372753	207326	190718	329117	115235	314737	146244	486563	339455	153548	96164.5	181392	459014	498670	149617	277226	142054	261378	176479	197225
P25705	ATP5F1A	ATP synthase subunit alpha, mitochondrial	ATPA_HUMAN	Filtered	Filtered	Filtered	462.582	1962.58	8107.7	Filtered	Filtered	Filtered	Filtered	2962.38	67.5482	399.006	Filtered	Filtered	Filtered	Filtered	Filtered	Filtered	Filtered	Filtered	Filtered	Filtered	Filtered	Filtered	Filtered	Filtered	Filtered	Filtered	Filtered	Filtered	Filtered	Filtered	Filtered	858.725	Filtered	Filtered	11066.1	Filtered	Filtered	Filtered	Filtered	Filtered	Filtered	Filtered	Filtered
P25787	PSMA2	Proteasome subunit alpha type-2	PSA2_HUMAN	381.601	Filtered	Filtered	968.906	3687.74	Filtered	Filtered	Filtered	Filtered	Filtered	3796.35	898.519	1413.04	Filtered	Filtered	Filtered	Filtered	Filtered	Filtered	Filtered	Filtered	Filtered	Filtered	Filtered	Filtered	Filtered	Filtered	Filtered	Filtered	Filtered	Filtered	1.61015e+06	Filtered	Filtered	7710.61	Filtered	Filtered	Filtered	Filtered	Filtered	Filtered	Filtered	Filtered	Filtered	Filtered	Filtered
P26038	MSN	Moesin	MOES_HUMAN	852.185	529.906	Filtered	2639.69	5706.41	Filtered	876.76	391.374	1381.28	Filtered	4020.03	952.25	3319.28	721.353	Filtered	Filtered	Filtered	758.002	1269.05	Filtered	549.313	819.981	Filtered	Filtered	2428.92	1016.04	Filtered	32846.6	668.93	Filtered	525.393	Filtered	Filtered	Filtered	7785.86	891.199	Filtered	Filtered	4969.71	Filtered	11987	Filtered	765.849	317.015	Filtered	624.91
P26599	PTBP1	Polypyrimidine tract-binding protein 1	PTBP1_HUMAN	1269.75	Filtered	Filtered	1075.59	5691.18	Filtered	Filtered	Filtered	Filtered	Filtered	3384.31	835.295	330.254	Filtered	Filtered	Filtered	Filtered	Filtered	Filtered	1162.2	Filtered	Filtered	Filtered	Filtered	Filtered	Filtered	Filtered	Filtered	Filtered	Filtered	Filtered	Filtered	Filtered	Filtered	4432.15	57.9322	Filtered	Filtered	5482.55	Filtered	Filtered	Filtered	Filtered	Filtered	Filtered	Filtered
P26927	MST1	Hepatocyte growth factor-like protein	HGFL_HUMAN	9213.44	10742.8	9213.05	12915.9	21870.3	25921	5302.42	9441.48	9665.46	8783.19	17170.6	17660.9	16618.3	55924.7	22624.5	20179.3	22585.2	21130.3	11672.5	36250.2	7854.04	11646.6	24043.9	20342.1	18770.7	16259.3	28253.3	23526.9	10398.4	28648.9	7574.88	20508.7	21206.7	32480.5	30780.9	10134.1	8601.29	22408.5	37867.4	31477.2	10867.1	29826.9	8506.8	26823.1	14223.1	11992.4
P27169	PON1	Serum paraoxonase/arylesterase 1	PON1_HUMAN	117659	157498	100450	112514	363821	327076	78567.9	159996	121124	111534	213250	195328	471615	81854.3	303440	174463	170717	131454	97640.3	906084	137981	248691	279927	433974	241481	265127	454291	181963	102791	715507	74048.2	398643	168504	692874	722849	181773	80748	155430	1.09518e+06	959965	85824.1	510891	175321	441632	334059	137729
P27487	DPP4	Dipeptidyl peptidase 4	DPP4_HUMAN	Filtered	Filtered	Filtered	Filtered	Filtered	Filtered	6109.02	Filtered	Filtered	Filtered	Filtered	Filtered	Filtered	Filtered	Filtered	Filtered	Filtered	Filtered	Filtered	Filtered	Filtered	Filtered	Filtered	Filtered	Filtered	Filtered	Filtered	Filtered	Filtered	Filtered	Filtered	Filtered	Filtered	Filtered	Filtered	Filtered	Filtered	Filtered	Filtered	Filtered	Filtered	Filtered	Filtered	Filtered	Filtered	Filtered
P27918	CFP	Properdin	PROP_HUMAN	12027.8	8379.92	11872	8918.53	40949.8	63261.8	5263.92	14757.2	Filtered	6209.9	25132.1	20725.3	28231.9	10161	32685.4	19959.3	31964.9	10930	7916.16	32830.9	5427.45	4510.85	Filtered	Filtered	9548.95	11206	28034.7	12852.8	10630.7	23385.7	9495.11	47565.1	Filtered	49822.3	Filtered	5268.36	5650.12	39398.6	35447	47091.3	10571.2	16801.6	3579.1	28741.8	12756.9	5098.85
P28074	PSMB5	Proteasome subunit beta type-5	PSB5_HUMAN	Filtered	Filtered	Filtered	1883.7	5580.73	Filtered	Filtered	Filtered	Filtered	Filtered	9140.81	Filtered	2957.88	Filtered	322.6	Filtered	Filtered	Filtered	Filtered	Filtered	Filtered	Filtered	Filtered	Filtered	Filtered	Filtered	Filtered	Filtered	Filtered	Filtered	Filtered	Filtered	Filtered	Filtered	7613.49	Filtered	Filtered	Filtered	Filtered	Filtered	Filtered	Filtered	Filtered	Filtered	Filtered	Filtered
P29622	SERPINA4	Kallistatin	KAIN_HUMAN	61014.2	52064.8	69082.1	83440.5	199267	176017	27570.1	70455.3	81320.4	45058.1	75722.7	113418	206233	31198.4	171703	96555.8	133383	115637	88007.9	316366	51573.4	38816.7	141561	223482	71137.9	90316.9	250007	90680.3	64360.4	314816	58589.2	162758	112708	203215	63605.1	71153.7	36037	125080	331771	385864	47518.6	234495	84790.5	145885	96296.3	89714.3
P30044	PRDX5	Peroxiredoxin-5, mitochondrial	PRDX5_HUMAN	Filtered	Filtered	Filtered	2275.13	5815.35	Filtered	Filtered	Filtered	Filtered	Filtered	6378.21	Filtered	2718.08	Filtered	Filtered	Filtered	Filtered	Filtered	Filtered	Filtered	Filtered	Filtered	Filtered	Filtered	Filtered	Filtered	Filtered	Filtered	Filtered	Filtered	Filtered	Filtered	Filtered	Filtered	5827.98	Filtered	Filtered	Filtered	6574.61	Filtered	Filtered	Filtered	Filtered	Filtered	Filtered	Filtered
P30050	RPL12	60S ribosomal protein L12	RL12_HUMAN	Filtered	Filtered	Filtered	1418.11	5278.16	Filtered	Filtered	Filtered	Filtered	Filtered	3118.38	Filtered	3095.15	Filtered	Filtered	Filtered	Filtered	Filtered	Filtered	Filtered	Filtered	Filtered	Filtered	Filtered	Filtered	Filtered	Filtered	Filtered	Filtered	Filtered	Filtered	Filtered	Filtered	Filtered	9892.33	Filtered	Filtered	Filtered	3596.1	Filtered	Filtered	Filtered	Filtered	Filtered	Filtered	Filtered
P31146	CORO1A	Coronin-1A	COR1A_HUMAN	Filtered	Filtered	Filtered	Filtered	Filtered	Filtered	Filtered	Filtered	Filtered	Filtered	Filtered	Filtered	Filtered	Filtered	Filtered	Filtered	Filtered	Filtered	Filtered	Filtered	Filtered	Filtered	Filtered	Filtered	Filtered	Filtered	Filtered	Filtered	Filtered	Filtered	Filtered	Filtered	Filtered	Filtered	Filtered	Filtered	Filtered	Filtered	Filtered	Filtered	Filtered	Filtered	Filtered	Filtered	Filtered	Filtered
P31327	CPS1	Carbamoyl-phosphate synthase [ammonia], mitochondrial	CPSM_HUMAN	1443.47	Filtered	Filtered	2102.51	5110.26	Filtered	Filtered	Filtered	Filtered	Filtered	5722.65	1466.28	1690.99	Filtered	Filtered	Filtered	Filtered	Filtered	Filtered	709.153	Filtered	Filtered	Filtered	Filtered	Filtered	Filtered	Filtered	Filtered	Filtered	Filtered	Filtered	Filtered	Filtered	Filtered	7584.55	Filtered	Filtered	Filtered	4771.2	3831.59	Filtered	Filtered	Filtered	Filtered	Filtered	Filtered
P31949	S100A11	Protein S100-A11	S10AB_HUMAN	2576.21	Filtered	Filtered	2858.58	10274.8	Filtered	Filtered	Filtered	Filtered	Filtered	8427.39	930.69	3460.57	Filtered	Filtered	Filtered	Filtered	Filtered	Filtered	Filtered	Filtered	Filtered	Filtered	Filtered	Filtered	Filtered	Filtered	Filtered	Filtered	Filtered	Filtered	Filtered	Filtered	Filtered	14414.2	347.237	Filtered	Filtered	6719.75	Filtered	Filtered	Filtered	Filtered	Filtered	Filtered	Filtered
P32119	PRDX2	Peroxiredoxin-2	PRDX2_HUMAN	7559.81	8276.74	7246.68	10761	4143.36	24600.3	6748.1	16016.4	24484	7192.17	7459.36	12876.5	375628	377.563	Filtered	2111.97	Filtered	22646	Filtered	Filtered	8655.19	8669.52	Filtered	171818	24072.7	15831.2	109166	5674.9	8384.33	192320	Filtered	61491.1	5344.17	87868.7	46644.7	6883.44	2623.22	6739.51	37959.9	101193	5345.63	429256	10382.4	Filtered	Filtered	9621.15
P32969	RPL9	60S ribosomal protein L9	RL9_HUMAN	8943.24	541.651	498.823	5587.05	20217	Filtered	Filtered	84.5884	2068.8	Filtered	14762.3	2577.97	17383.4	Filtered	10603.2	1307.69	Filtered	Filtered	Filtered	13973	Filtered	Filtered	2190.47	2809.93	Filtered	215.327	Filtered	Filtered	85.4343	Filtered	Filtered	Filtered	121.802	Filtered	29303.9	1638.33	Filtered	Filtered	30603.5	Filtered	1705.14	982.093	678.176	1384.67	Filtered	747.364
P33151	CDH5	Cadherin-5	CADH5_HUMAN	Filtered	Filtered	11089.2	5042.79	Filtered	5278.78	9130.89	Filtered	Filtered	10566.6	Filtered	10807.4	Filtered	Filtered	14666.7	Filtered	Filtered	Filtered	Filtered	Filtered	Filtered	11355.1	Filtered	Filtered	5567.02	16943.6	Filtered	Filtered	Filtered	Filtered	Filtered	Filtered	Filtered	Filtered	Filtered	Filtered	9634.95	19624.7	20355.9	Filtered	35727.1	Filtered	Filtered	Filtered	8668.86	Filtered
P33908	MAN1A1	Mannosyl-oligosaccharide 1,2-alpha-mannosidase IA	MA1A1_HUMAN	Filtered	4737.68	6187.37	Filtered	Filtered	Filtered	Filtered	4604.17	Filtered	5283.41	Filtered	Filtered	Filtered	Filtered	Filtered	1186.08	Filtered	Filtered	Filtered	Filtered	3845.22	1255.54	Filtered	Filtered	10353.1	Filtered	Filtered	11357.2	Filtered	Filtered	Filtered	Filtered	891.52	Filtered	Filtered	Filtered	3178.9	Filtered	Filtered	Filtered	Filtered	Filtered	Filtered	Filtered	40106.6	Filtered
P34897	SHMT2	Serine hydroxymethyltransferase, mitochondrial	GLYM_HUMAN	Filtered	Filtered	Filtered	1331.69	4457.74	Filtered	Filtered	Filtered	Filtered	Filtered	3953.15	882.863	1613.79	Filtered	1279	Filtered	Filtered	Filtered	Filtered	Filtered	Filtered	Filtered	Filtered	Filtered	Filtered	Filtered	Filtered	Filtered	Filtered	Filtered	Filtered	Filtered	Filtered	Filtered	2685.25	Filtered	Filtered	Filtered	6304.75	Filtered	Filtered	Filtered	Filtered	Filtered	Filtered	Filtered
P35443	THBS4	Thrombospondin-4	TSP4_HUMAN	Filtered	Filtered	Filtered	Filtered	23365	19372.2	Filtered	Filtered	Filtered	Filtered	Filtered	9423.87	36724.3	Filtered	25902.3	Filtered	Filtered	Filtered	Filtered	Filtered	Filtered	Filtered	18028	Filtered	Filtered	Filtered	12133	7568.12	Filtered	Filtered	Filtered	Filtered	Filtered	Filtered	Filtered	Filtered	Filtered	14213.9	37530.7	Filtered	Filtered	24848.4	Filtered	14504.5	12161.7	Filtered
P35527	KRT9	Keratin, type I cytoskeletal 9	K1C9_HUMAN	29869.6	944.805	37429.9	11648	16022.5	28221.5	3719.18	7895.53	1439.5	10847.3	27347.2	9475.88	27870.8	44632.3	47737.7	16639.7	21173.9	14537.2	Filtered	55296.3	36980.2	10884.6	17258.1	18951.6	Filtered	1656.47	13658.5	30129.8	6435.6	30684.1	464.464	32846.4	60284.1	37505.7	26893.9	18984.6	6474.92	35320.2	44350.6	47730.5	9094.91	27526.3	752.53	15949.9	15120.5	1830.61
P35542	SAA4	Serum amyloid A-4 protein	SAA4_HUMAN	174702	143683	147734	165244	491131	896763	83646.6	147642	224439	142569	496860	271482	857082	75749.9	993444	331732	360928	252019	163842	1467258	135468	74379	1.07284e+06	1.04557e+06	386063	203421	836682	655251	153929	698581	103168	670126	307701	552834	934779	224366	91709	279858	1.16107e+06	1019959	142236	1.0124e+06	250537	845144	330821	83555.1
P35637	FUS	RNA-binding protein FUS	FUS_HUMAN	Filtered	Filtered	Filtered	782.92	2885.41	Filtered	Filtered	Filtered	Filtered	Filtered	1954.46	Filtered	Filtered	Filtered	Filtered	Filtered	Filtered	Filtered	Filtered	Filtered	Filtered	Filtered	Filtered	Filtered	Filtered	Filtered	Filtered	Filtered	Filtered	Filtered	Filtered	Filtered	Filtered	Filtered	Filtered	Filtered	Filtered	Filtered	Filtered	Filtered	Filtered	Filtered	Filtered	Filtered	Filtered	Filtered
P35858	IGFALS	Insulin-like growth factor-binding protein complex acid labile subunit	ALS_HUMAN	40714.5	32166.4	39455.7	21886.6	19401.5	53090.6	31396.2	39156.8	74057.9	32914.6	44672.9	39195.4	37204.6	21601.6	31963.6	23525.6	36333	20529.6	22122.9	105407	38712.2	30591.5	66589.9	66686.8	32236.5	43275.9	83995.7	39580.5	21946.2	57945.5	12954.4	73812.6	51096.6	40164.8	118803	45379.4	7556.44	33340.7	129775	64071.5	5258.95	33425.5	49021.3	90428.3	58124.1	20426.4
P35908	KRT2	Keratin, type II cytoskeletal 2 epidermal	K22E_HUMAN	18360.3	5484.61	1802.38	5585.55	Filtered	4969.36	500.1	1210.88	Filtered	1279.23	Filtered	1338.41	Filtered	3920.52	Filtered	27620.8	Filtered	Filtered	Filtered	Filtered	3121.06	1090.14	Filtered	Filtered	Filtered	3250.92	Filtered	Filtered	13247.7	12678.5	Filtered	Filtered	Filtered	Filtered	Filtered	20444.3	2134.53	12756.1	Filtered	Filtered	2339.89	Filtered	Filtered	Filtered	Filtered	1558.28
P35916	FLT4	Vascular endothelial growth factor receptor 3	VGFR3_HUMAN	Filtered	Filtered	Filtered	Filtered	Filtered	Filtered	Filtered	Filtered	Filtered	Filtered	Filtered	Filtered	Filtered	Filtered	Filtered	Filtered	Filtered	Filtered	Filtered	Filtered	Filtered	Filtered	Filtered	Filtered	Filtered	Filtered	Filtered	Filtered	Filtered	Filtered	Filtered	Filtered	Filtered	Filtered	Filtered	Filtered	Filtered	Filtered	Filtered	Filtered	Filtered	Filtered	Filtered	Filtered	Filtered	Filtered
P36222	CHI3L1	Chitinase-3-like protein 1	CH3L1_HUMAN	Filtered	Filtered	Filtered	Filtered	Filtered	Filtered	Filtered	Filtered	Filtered	Filtered	Filtered	Filtered	Filtered	Filtered	Filtered	Filtered	Filtered	Filtered	Filtered	Filtered	Filtered	Filtered	Filtered	Filtered	Filtered	Filtered	Filtered	Filtered	Filtered	Filtered	Filtered	Filtered	Filtered	Filtered	Filtered	Filtered	Filtered	Filtered	Filtered	Filtered	Filtered	Filtered	Filtered	Filtered	Filtered	Filtered
P36955	SERPINF1	Pigment epithelium-derived factor	PEDF_HUMAN	70474.6	56488.6	65665.6	64100.4	119145	117047	39788.7	63100.9	85472.2	51981.2	74083.1	71764.5	160018	51377.4	167146	47517.6	72311.5	75383.5	75028.5	279041	34593.9	60139.9	179458	192314	52799.1	132011	187633	72700.1	48451.6	168930	52987	117267	89070.5	160666	182133	47590.9	31055.8	96410.5	214882	269815	61238.2	226464	56276.2	110408	56478.3	62819
P36980	CFHR2	Complement factor H-related protein 2	FHR2_HUMAN	12088.6	5716.33	11782.8	4473.15	Filtered	6990.05	16845.4	6143.43	11938.5	4899.53	8790.84	4746.52	Filtered	5173.7	45278	13625.9	Filtered	3385.31	24900.8	Filtered	5337.14	14685	Filtered	Filtered	7949.95	22433.1	Filtered	13603	7476.18	Filtered	4483.15	Filtered	10534	26563.7	20393.3	14388.2	2548.37	7988.45	30374.9	Filtered	5415.11	42296	5107.39	12275.8	15306.4	7496.16
P37802	TAGLN2	Transgelin-2	TAGL2_HUMAN	Filtered	Filtered	Filtered	805.556	4284.65	Filtered	Filtered	Filtered	Filtered	Filtered	1933.14	Filtered	Filtered	Filtered	Filtered	Filtered	Filtered	Filtered	Filtered	Filtered	Filtered	Filtered	Filtered	Filtered	Filtered	Filtered	1076.27	Filtered	Filtered	Filtered	Filtered	Filtered	Filtered	1031.61	4586.32	Filtered	Filtered	Filtered	Filtered	Filtered	Filtered	Filtered	Filtered	Filtered	Filtered	Filtered
P39019	RPS19	40S ribosomal protein S19	RS19_HUMAN	Filtered	Filtered	Filtered	1669.24	4684.4	Filtered	Filtered	Filtered	Filtered	Filtered	2658.73	550.261	2111.31	Filtered	857.748	Filtered	Filtered	Filtered	Filtered	Filtered	Filtered	Filtered	Filtered	503.677	Filtered	Filtered	Filtered	Filtered	Filtered	Filtered	Filtered	Filtered	Filtered	Filtered	7116.45	Filtered	Filtered	Filtered	4771.74	Filtered	Filtered	Filtered	Filtered	Filtered	Filtered	Filtered
P39687	ANP32A	Acidic leucine-rich nuclear phosphoprotein 32 family member A	AN32A_HUMAN	979.804	Filtered	Filtered	1555.5	Filtered	Filtered	Filtered	Filtered	Filtered	Filtered	4155.91	674.873	Filtered	Filtered	Filtered	Filtered	Filtered	Filtered	Filtered	Filtered	Filtered	Filtered	Filtered	Filtered	Filtered	Filtered	Filtered	Filtered	Filtered	Filtered	Filtered	Filtered	Filtered	Filtered	7815.18	Filtered	Filtered	Filtered	Filtered	Filtered	Filtered	Filtered	Filtered	Filtered	Filtered	Filtered
P40197	GP5	Platelet glycoprotein V	GPV_HUMAN	1245.82	2462.55	1851.78	2748.66	3815.55	Filtered	2455.76	1179.44	4611.62	3420.84	772.169	1795.46	Filtered	1858.66	4225.43	2076.62	4988.37	2080.12	3012.83	Filtered	2679.61	2912.28	4602.83	5029.48	3869.39	2721.79	8070.11	5385.14	2005.19	5693.3	1933.64	Filtered	3559.37	5216.67	5130.54	4098.03	2611.31	Filtered	7753.89	3059.24	1394	7324.53	4798.53	3610.38	1567.81	2148.84
P43121	MCAM	Cell surface glycoprotein MUC18	MUC18_HUMAN	3807.24	3704.35	Filtered	Filtered	1011.33	Filtered	2984.33	3567.17	4216.57	2602.41	Filtered	Filtered	2810.4	Filtered	Filtered	1898.22	Filtered	4541.21	3267.59	Filtered	3070.24	2452.9	1623.32	Filtered	1485.95	6487.54	Filtered	Filtered	Filtered	Filtered	4963.79	Filtered	Filtered	Filtered	Filtered	1980.1	3236.46	3810.96	Filtered	2427.53	9016.7	Filtered	3136.39	2350367	3114.96	2972.1
P43251	BTD	Biotinidase	BTD_HUMAN	30447	60145	75842.7	37705.1	15184.1	11486.7	40536.2	106911	41421.4	65729.2	10146.4	110165	17328.7	46375	12846.2	4379.72	15834.4	32757.5	89303.4	24535	37882.1	60155.8	15515	22150.2	16119.6	80349.6	18411.8	8544.08	57675.7	26457.7	48251.4	12284.6	8999.63	14532.4	20726.6	51373.7	35157.6	11746.1	20369.3	1.30684e+06	20983.2	17517.7	27531.6	22869.7	14314.3	50193.9
P43652	AFM	Afamin	AFAM_HUMAN	161817	107296	144985	123775	349183	315674	24988.1	109624	112650	124721	146913	136959	471471	86842.4	431666	110846	148447	176220	215414	654855	110190	61603.9	384945	407067	114587	164791	554203	144814	165122	447952	140110	174337	135887	335284	453084	93494.6	91873.6	254596	899943	739071	98733.7	439583	109299	429504	171079	123655
P48740	MASP1	Mannan-binding lectin serine protease 1	MASP1_HUMAN	249963	55082.4	72090.9	178750	95092.8	754779	98020.3	53065.8	288649	63457.2	47792.4	45928.8	129757	84720.9	205961	253874	485562	208995	116242	252209	48787.4	67710	99418.1	248529	284592	103053	101592	330728	163707	163504	148311	254470	341934	186035	197704	226426	65161.4	556314	202857	236921	235044	166301	170866	115452	247489	170845
P49747	COMP	Cartilage oligomeric matrix protein	COMP_HUMAN	Filtered	Filtered	Filtered	Filtered	17331.2	Filtered	Filtered	Filtered	Filtered	Filtered	Filtered	Filtered	23329	Filtered	33412.6	Filtered	Filtered	Filtered	Filtered	Filtered	Filtered	Filtered	10918.9	13079.6	Filtered	Filtered	14225.4	Filtered	Filtered	26076.2	3235.99	Filtered	Filtered	24419.1	Filtered	Filtered	Filtered	Filtered	42935.3	43874.4	Filtered	Filtered	Filtered	Filtered	Filtered	Filtered
P49908	SELENOP	Selenoprotein P	SEPP1_HUMAN	95507.9	51211	55590.4	77582.1	183694	184003	26757.2	78900.5	102899	49495.5	79063.4	99587.3	246541	36924.6	236521	82383	107020	59665.9	70976.6	453044	48930.1	36281.4	181578	140628	76344.8	107876	217300	87045.5	75177.8	265150	53315.1	205762	71009.2	206578	265643	71811.2	43915.4	112154	355597	399262	54726.3	260943	70616.6	179739	83175.7	69292.7
P49913	CAMP	Cathelicidin antimicrobial peptide	CAMP_HUMAN	Filtered	1708.98	2635.72	Filtered	39917.3	16804.1	1923.52	4822.48	8294.22	1044.37	7282.86	5129.09	34486.1	2526.49	14162	3222	Filtered	Filtered	Filtered	30070.4	1536.98	2089.86	36677	22812.7	Filtered	7580.4	32098	5491.93	Filtered	Filtered	2490.56	Filtered	Filtered	52149.8	33849.9	Filtered	860.745	7298.3	Filtered	55629.7	2383.18	40867.9	5194.78	43898.2	Filtered	3714.86
P50895	BCAM	Basal cell adhesion molecule	BCAM_HUMAN	Filtered	Filtered	Filtered	Filtered	Filtered	Filtered	Filtered	Filtered	Filtered	Filtered	Filtered	Filtered	Filtered	Filtered	Filtered	Filtered	Filtered	Filtered	Filtered	Filtered	Filtered	Filtered	Filtered	Filtered	Filtered	Filtered	Filtered	Filtered	Filtered	Filtered	Filtered	Filtered	Filtered	Filtered	Filtered	Filtered	Filtered	Filtered	Filtered	Filtered	Filtered	Filtered	Filtered	Filtered	Filtered	Filtered
P51884	LUM	Lumican	LUM_HUMAN	17085.6	54288.2	57887.5	70830.2	153336	156172	29831.9	57662.9	83057.8	47122.1	54756.2	89523.3	189581	49483.7	172718	22444.2	48845.4	69376	64887.2	287532	34808.3	31213.3	95656.3	103798	48590.2	60382.7	83218.2	73976.6	47471.3	146037	51742.5	66044.1	48542.4	162400	79860.2	50891.9	45486.1	107638	176687	152325	101350	192793	42053.9	78299.7	62622.9	49139
P54108	CRISP3	Cysteine-rich secretory protein 3	CRIS3_HUMAN	5600.13	6377.77	14347.9	7353.9	27273.7	48823.3	12055.6	8860.31	3786.26	8687.46	19228.4	21374.3	34705.4	8625.9	24702.6	13085.5	28970.5	5527.91	6937.24	36141	6501.39	10840.2	31696.9	32553.5	13304.8	14920.4	17909.3	35619.8	8759.38	26107.9	7805.41	14517.9	18194.6	37287.5	32806.6	10451.5	5775.53	28166.1	54662	46113	7710.97	40157	7028.96	20647.6	21093.4	7227.52
P55056	APOC4	Apolipoprotein C-IV	APOC4_HUMAN	16835.5	6762.11	13013	6438.7	16529.6	12309.8	5968.7	9677.87	20081.5	10530.8	16334.9	15712.7	9171.99	5250.81	11579.2	17954.2	11256.5	20869.1	17575.9	48565.6	12445.7	3816.09	28116	23798.9	8625.64	19638	71653.7	15877.2	13225.2	36595.8	18109.9	21559.7	7478.1	14898.5	69541.2	15127.6	11358.5	15122.8	85266.1	72119.5	32337.7	54400.2	21077.2	29776.2	18364.9	13777.3
P55058	PLTP	Phospholipid transfer protein	PLTP_HUMAN	22427.9	17352.8	17263.6	21046.2	30644.2	40480.7	17236.2	14693.4	28718.6	12824.6	18533.3	22285.7	39079.3	15942.4	115217	13229	17846.8	29265.9	19714.7	135304	17919	13090.7	32060.2	79598	14415.1	29074.4	45311.8	23006.9	12597.9	53236.7	18288.2	49195.1	30008	42105.7	28148.7	19641.1	13413.1	36124	89793.8	45795	33528.7	68586.2	15340.7	52620.2	19373	21861.3
P55290	CDH13	Cadherin-13	CAD13_HUMAN	17618.6	22279.7	29284.4	15050.2	Filtered	6341.35	20459.7	20521.3	31001.2	25389.6	2825.98	2550.09	Filtered	22493.9	Filtered	2123.33	3623.67	31086.6	15572.2	Filtered	20368.3	16593	Filtered	Filtered	Filtered	41700.1	Filtered	3865.95	10766.3	Filtered	7378.18	Filtered	2980.19	Filtered	Filtered	12619.8	9032.65	3847.81	Filtered	Filtered	21430.7	Filtered	9518.16	4738.15	2701.9	10943.4
P59665	DEFA1	Neutrophil defensin 1	DEF1_HUMAN	15751.2	23332.9	20930.8	12371.5	64764.2	61335.8	9426.3	20045.1	38746.3	13998	32324.5	25635.2	66957	15295.7	87693.4	37678.8	41664.6	8318.58	20836.4	131150	13917.5	33442.7	130373	100869	39927.5	28414.2	214940	77665.6	32029.9	87634.8	24856.5	68666.4	14689.9	218091	103995	16985.3	10100.9	102467	71741.7	131740	13430.4	100614	38667.4	156806	44939.9	26450.8
P60174	TPI1	Triosephosphate isomerase	TPIS_HUMAN	2149.39	Filtered	Filtered	2395.66	6954.08	Filtered	Filtered	Filtered	Filtered	Filtered	4444.29	396.869	4157.13	Filtered	623.793	Filtered	Filtered	Filtered	Filtered	Filtered	Filtered	Filtered	Filtered	Filtered	Filtered	Filtered	Filtered	Filtered	Filtered	Filtered	Filtered	Filtered	Filtered	Filtered	9243.18	181.474	Filtered	Filtered	8533.05	Filtered	Filtered	Filtered	Filtered	Filtered	Filtered	Filtered
P60709	ACTB	Actin, cytoplasmic 1	ACTB_HUMAN	18145.7	9483.82	8104.15	23899.9	73397.3	45238.2	10164.4	11558.8	26978.3	66352.3	40598.2	18685.2	62093.8	68802.9	49372.4	22234.1	16376.6	7490.75	5426.45	78128.7	6425.5	17640.4	46171.6	40654.8	13926.6	14185.9	50105.4	38883.6	7895.15	31516.6	7536.57	34155.8	17548.1	55245.6	121619	16336.8	36874.7	135013	114373	52065.2	14021	81212.3	18531.5	38316.1	45360	13512
P61247	RPS3A	40S ribosomal protein S3a	RS3A_HUMAN	Filtered	Filtered	Filtered	2717.89	4667.12	Filtered	Filtered	Filtered	326.663	Filtered	8871.22	949.427	2841.61	Filtered	Filtered	Filtered	Filtered	Filtered	Filtered	869.055	Filtered	Filtered	Filtered	Filtered	Filtered	Filtered	Filtered	Filtered	Filtered	Filtered	Filtered	Filtered	Filtered	Filtered	9984.03	Filtered	Filtered	Filtered	4090.45	2456.77	Filtered	Filtered	Filtered	Filtered	Filtered	Filtered
P61626	LYZ	Lysozyme C	LYSC_HUMAN	7557.88	5640.26	5290.12	5193	36793.7	40068.5	12094	6398.42	13656.2	4595.73	37820.3	16078.7	32149.1	9245.86	7631.91	28976.4	37429.9	9370.9	11160.1	50237.4	3944.72	11036	23874.2	5267.07	4076.48	12107.9	28507	21851.2	12299.4	33860.8	7367.8	5732.54	23578.4	58990.6	42517.6	8877.08	7884.49	11965.7	7077.25	59315.8	20067.3	55731.1	11547.7	30195.3	70862.1	12992.9
P61769	B2M	Beta-2-microglobulin	B2MG_HUMAN	5194.83	9586.77	11864.7	8472.76	38373.1	30946.2	11823.3	10214.6	Filtered	5759.52	15121.3	15958.2	54111.8	13589.8	50132.7	13895	12647	1662.19	9663.81	86707.9	1355.2	10293.5	32849.5	41817.4	12475.4	Filtered	36182.6	14876.3	12493.8	32687.2	12561.2	55710.2	14768.4	56658.5	22087.9	10547.7	3835.8	27802.5	35816.4	66711.5	19314.2	44059.9	4387.82	15002.4	22624	17828.4
P61978	HNRNPK	Heterogeneous nuclear ribonucleoprotein K	HNRPK_HUMAN	1102	Filtered	Filtered	1662.28	4888.8	Filtered	Filtered	Filtered	Filtered	Filtered	2932.19	387.534	1244.96	Filtered	1305.06	Filtered	Filtered	Filtered	Filtered	985.017	Filtered	Filtered	Filtered	Filtered	Filtered	Filtered	Filtered	Filtered	Filtered	Filtered	Filtered	Filtered	Filtered	Filtered	13564.9	Filtered	Filtered	Filtered	5310.33	1124.72	Filtered	Filtered	Filtered	Filtered	Filtered	Filtered
P62081	RPS7	40S ribosomal protein S7	RS7_HUMAN	1649.64	Filtered	Filtered	1190	4498.25	Filtered	Filtered	Filtered	Filtered	Filtered	4084.49	576.547	1169.46	Filtered	Filtered	Filtered	Filtered	Filtered	Filtered	Filtered	Filtered	Filtered	Filtered	Filtered	Filtered	Filtered	Filtered	Filtered	Filtered	Filtered	Filtered	Filtered	Filtered	Filtered	7046.33	Filtered	Filtered	Filtered	Filtered	Filtered	Filtered	Filtered	Filtered	Filtered	Filtered	Filtered
P62266	RPS23	40S ribosomal protein S23	RS23_HUMAN	427.01	Filtered	Filtered	1131.94	3030.7	Filtered	Filtered	Filtered	Filtered	Filtered	2781.9	605.045	1066.78	Filtered	Filtered	Filtered	Filtered	Filtered	Filtered	Filtered	Filtered	Filtered	Filtered	Filtered	Filtered	Filtered	Filtered	Filtered	Filtered	Filtered	Filtered	Filtered	Filtered	Filtered	3866.79	Filtered	Filtered	Filtered	Filtered	Filtered	Filtered	Filtered	Filtered	Filtered	Filtered	Filtered
P62805	H4C1	Histone H4	H4_HUMAN	22067.5	Filtered	Filtered	20484.4	73105.3	62642.9	634.227	Filtered	Filtered	Filtered	52246.2	9457.38	38091.3	Filtered	41130.3	22021.9	20033.9	Filtered	Filtered	Filtered	Filtered	Filtered	24102.5	39129.2	10574.6	Filtered	26483.5	15865.4	Filtered	Filtered	Filtered	17812.7	9350.71	Filtered	380446	8445.54	Filtered	10994.9	124355	35327.7	14066.5	60986.2	Filtered	29240.5	17935.5	3968.75
P62820	RAB1A	Ras-related protein Rab-1A	RAB1A_HUMAN	Filtered	Filtered	Filtered	3387.48	2478.7	Filtered	Filtered	Filtered	Filtered	Filtered	4600.68	Filtered	1327.27	Filtered	Filtered	Filtered	Filtered	Filtered	Filtered	Filtered	Filtered	Filtered	Filtered	Filtered	Filtered	Filtered	Filtered	Filtered	Filtered	Filtered	Filtered	Filtered	Filtered	Filtered	4542.96	Filtered	Filtered	Filtered	2572.34	Filtered	Filtered	Filtered	Filtered	Filtered	Filtered	Filtered
P62899	RPL31	60S ribosomal protein L31	RL31_HUMAN	1258.73	Filtered	Filtered	3204.9	7786.95	Filtered	Filtered	Filtered	Filtered	Filtered	5253.94	Filtered	2571.55	Filtered	1514.25	Filtered	Filtered	Filtered	Filtered	Filtered	Filtered	Filtered	Filtered	Filtered	Filtered	Filtered	Filtered	Filtered	Filtered	Filtered	Filtered	Filtered	Filtered	Filtered	12286.3	Filtered	Filtered	Filtered	5191.45	5604.6	1240.06	Filtered	Filtered	Filtered	Filtered	Filtered
P62937	PPIA	Peptidyl-prolyl cis-trans isomerase A	PPIA_HUMAN	9526.32	Filtered	Filtered	8785.91	22969.8	4123.94	Filtered	Filtered	Filtered	Filtered	14384.8	3151.12	14921.9	Filtered	5712.98	Filtered	Filtered	Filtered	Filtered	11726.7	Filtered	Filtered	Filtered	Filtered	Filtered	Filtered	Filtered	Filtered	Filtered	Filtered	Filtered	Filtered	Filtered	Filtered	45070.3	1449.06	Filtered	Filtered	25741.9	3366.94	Filtered	4932.08	Filtered	Filtered	Filtered	Filtered
P63244	RACK1	Receptor of activated protein C kinase 1	RACK1_HUMAN	8266.35	Filtered	Filtered	6264.62	19622.2	Filtered	Filtered	Filtered	Filtered	Filtered	20069.6	3936.64	6569.2	Filtered	7363.68	1402.97	Filtered	Filtered	Filtered	Filtered	Filtered	Filtered	Filtered	Filtered	Filtered	Filtered	Filtered	Filtered	Filtered	Filtered	Filtered	Filtered	Filtered	Filtered	37427.3	2146.03	Filtered	Filtered	15921.7	Filtered	Filtered	Filtered	780.484	Filtered	Filtered	Filtered
P68036	UBE2L3	Ubiquitin-conjugating enzyme E2 L3	UB2L3_HUMAN	1865.29	Filtered	Filtered	1738.34	4092.88	Filtered	Filtered	Filtered	Filtered	Filtered	4521.19	1235.87	Filtered	Filtered	Filtered	Filtered	Filtered	Filtered	Filtered	Filtered	Filtered	Filtered	Filtered	Filtered	Filtered	Filtered	Filtered	Filtered	Filtered	Filtered	Filtered	Filtered	Filtered	Filtered	4951.13	Filtered	Filtered	Filtered	Filtered	Filtered	Filtered	Filtered	Filtered	Filtered	Filtered	Filtered
P68104	EEF1A1	Elongation factor 1-alpha 1	EF1A1_HUMAN	4748.07	651.488	617.243	4256.17	11745.6	7440.02	186.762	375.614	1580.14	Filtered	10132.4	2181.42	8535.56	108.749	3591.62	1384.96	Filtered	815.795	449.83	10587.4	Filtered	Filtered	2052.84	4092	Filtered	Filtered	2730.93	Filtered	315.616	1624.44	Filtered	2414.9	964.604	1390.67	21563	1363.36	Filtered	Filtered	27619.1	2781.66	1343.93	10646.5	Filtered	1726.55	Filtered	356.449
P68363	TUBA1B	Tubulin alpha-1B chain	TBA1B_HUMAN	2150.21	Filtered	Filtered	3129.99	10017.9	1077.45	Filtered	Filtered	649.419	Filtered	7136.1	1066.49	3420.67	Filtered	1831.94	1	Filtered	Filtered	Filtered	1816.12	Filtered	Filtered	Filtered	478.583	Filtered	Filtered	Filtered	Filtered	Filtered	Filtered	Filtered	Filtered	Filtered	Filtered	14889.8	1108.4	Filtered	Filtered	6912.47	4689.05	1051.19	1729.84	231.051	Filtered	Filtered	Filtered
P68871	HBB	Hemoglobin subunit beta	HBB_HUMAN	232348	1008605	346877	444166	684398	1.12996e+06	299560	434637	749944	310118	171965	280534	1.90159e+06	175641	2280830	293061	186313	1.21133e+06	35734	562406	247597	164155	1.12635e+06	1.25198e+06	991584	415979	1.29584e+06	279914	420148	377290	101252	144743	577286	528629	919590	357575	187615	355712	1.03522e+06	766250	443470	686490	406153	480289	155403	515156
P69891	HBG1	Hemoglobin subunit gamma-1	HBG1_HUMAN	Filtered	2109.12	Filtered	Filtered	Filtered	Filtered	3760.74	14254.5	Filtered	Filtered	Filtered	3715.19	Filtered	Filtered	Filtered	Filtered	Filtered	9971.29	Filtered	Filtered	Filtered	4220.62	Filtered	Filtered	Filtered	Filtered	1.50938	Filtered	3262.57	Filtered	Filtered	Filtered	Filtered	Filtered	Filtered	Filtered	Filtered	Filtered	Filtered	Filtered	6514.11	Filtered	Filtered	Filtered	Filtered	Filtered
P69905	HBA1	Hemoglobin subunit alpha	HBA_HUMAN	187547	636058	188542	214117	296199	546843	173555	216271	280022	179522	102891	171726	945120	95743.3	1.1194e+06	146236	107196	766696	34806.1	346499	148372	94504.7	579904	634601	532395	276731	599307	158492	233937	234802	69591.5	144849	290801	428934	544811	206911	131202	199979	594427	542491	236239	365757	207279	286516	77580.4	270532
P78371	CCT2	T-complex protein 1 subunit beta	TCPB_HUMAN	2993.62	Filtered	Filtered	3213.62	11635.4	Filtered	Filtered	Filtered	Filtered	Filtered	6092.62	1018.89	4573.92	Filtered	Filtered	Filtered	Filtered	Filtered	Filtered	5916.47	Filtered	Filtered	Filtered	Filtered	Filtered	Filtered	Filtered	Filtered	Filtered	Filtered	Filtered	Filtered	Filtered	Filtered	12055.2	Filtered	Filtered	Filtered	7804.59	Filtered	412.915	Filtered	Filtered	Filtered	Filtered	Filtered
P78563	ADARB1	Double-stranded RNA-specific editase 1	RED1_HUMAN	Filtered	21988.4	Filtered	Filtered	62032.5	145275	9006.57	Filtered	11398.1	Filtered	31951.3	Filtered	142668	Filtered	121501	11295.3	12995.3	3694.53	5566.95	135551	Filtered	Filtered	24783.4	97768.2	48133.5	21103.8	73729.3	59186.3	Filtered	85355.7	Filtered	134837	35317.9	87554.8	102434	Filtered	Filtered	41389	143507	190748	9068.72	193007	Filtered	43984.9	44927.4	Filtered
P80108	GPLD1	Phosphatidylinositol-glycan-specific phospholipase D	PHLD_HUMAN	22276.2	13340.3	13998	17764.4	24386.6	13688.7	9165.54	12097.9	32632.1	17396	6998.78	15214.1	13191	10627	37146.8	7711.61	11334.8	15051	15877.1	67707.2	14308.4	10552.8	20405	12714.1	9801.41	24818.6	16944.2	11624.7	10753.6	31579.6	16701.5	19010.5	8917.26	17666.7	26831.3	18282.2	10295.7	10710.8	95942.7	43255.5	12947.4	13845.7	13204.6	14047.3	11370.9	13088.9
P80188	LCN2	Neutrophil gelatinase-associated lipocalin	NGAL_HUMAN	Filtered	Filtered	Filtered	Filtered	Filtered	Filtered	1551	665.591	2445.03	Filtered	Filtered	Filtered	Filtered	Filtered	Filtered	Filtered	Filtered	Filtered	Filtered	Filtered	Filtered	1277.5	Filtered	Filtered	Filtered	Filtered	Filtered	2470.78	Filtered	Filtered	1344.34	Filtered	Filtered	Filtered	Filtered	573.741	Filtered	3849.16	Filtered	Filtered	1029.07	Filtered	1152.51	Filtered	2845.23	1188.76
P80748	IGLV3-21	Immunoglobulin lambda variable 3-21	LV321_HUMAN	39130.2	44701	106464	62086.5	243636	415996	9460.22	70031.9	24948.2	14131	465985	133682	646096	53255.1	572270	175018	316573	23875.2	16269	626368	21893.7	33912.3	357354	234381	128560	58784.5	391618	168742	15214.8	515978	40098.1	203501	158089	688046	283415	18791.4	14267.7	308442	564988	329355	55476.4	670558	41879.7	244115	412195	24955.2
P98160	HSPG2	Basement membrane-specific heparan sulfate proteoglycan core protein	PGBM_HUMAN	Filtered	Filtered	Filtered	Filtered	1568.33	63639.9	47.7544	944.82	Filtered	1452.64	1102.34	1976.4	1509.57	1825.89	2243.92	Filtered	15276.1	Filtered	1058.7	Filtered	506.228	36.564	2858.33	Filtered	96795.4	Filtered	Filtered	64873.5	Filtered	Filtered	Filtered	3311.04	2134.35	2281.19	2457.37	Filtered	Filtered	18130.9	3174.37	3365.99	Filtered	Filtered	Filtered	46032.2	61845.2	Filtered
Q00839	HNRNPU	Heterogeneous nuclear ribonucleoprotein U	HNRPU_HUMAN	1397.38	Filtered	Filtered	1136.21	3395.53	Filtered	Filtered	Filtered	Filtered	Filtered	2600.36	582.942	6684.64	Filtered	Filtered	630.938	Filtered	Filtered	Filtered	Filtered	Filtered	Filtered	Filtered	Filtered	Filtered	Filtered	Filtered	Filtered	Filtered	Filtered	Filtered	Filtered	Filtered	Filtered	6721.51	556.558	Filtered	Filtered	2193.56	Filtered	412.284	Filtered	Filtered	Filtered	Filtered	Filtered
Q02487	DSC2	Desmocollin-2	DSC2_HUMAN	Filtered	Filtered	Filtered	Filtered	Filtered	Filtered	Filtered	Filtered	Filtered	Filtered	Filtered	Filtered	Filtered	Filtered	Filtered	Filtered	Filtered	Filtered	Filtered	Filtered	Filtered	Filtered	Filtered	Filtered	Filtered	Filtered	Filtered	Filtered	Filtered	Filtered	Filtered	Filtered	Filtered	Filtered	Filtered	Filtered	Filtered	Filtered	Filtered	Filtered	Filtered	Filtered	Filtered	25303.8	Filtered	Filtered
Q02985	CFHR3	Complement factor H-related protein 3	FHR3_HUMAN	87428.7	101311	112205	146639	326856	789637	20798.2	77186.8	145169	105170	279662	106110	684292	120035	591821	123389	404686	126412	166337	665520	123669	68915.8	535431	494944	269141	187181	507545	249582	178790	673877	143615	805434	190559	398750	471930	138812	235648	652949	930963	894727	200384	713222	234030	439376	529155	159960
Q03591	CFHR1	Complement factor H-related protein 1	FHR1_HUMAN	62692.1	47829.8	56223.9	61668.6	196261	114189	44787.4	56579.2	49966.6	43450.8	103812	81108.9	145356	61784.4	175053	105110	68641.6	77398.5	72488.7	234416	56553	49662.9	184733	142840	111189	37995.2	128951	109458	83514.7	141315	44506.5	82084.6	114835	149149	140839	69861.8	55760.9	50409.1	136886	139143	37527.6	120697	60546.5	150845	143078	77340.1
Q04695	KRT17	Keratin, type I cytoskeletal 17	K1C17_HUMAN	6.74962e+06	6528606	Filtered	2.34063e+06	4166.91	1319124	5209987	7.49706e+06	17157724	8772473	708403	3.75768e+06	108219	2.09589e+06	196458	5.04243e+06	2.64063e+06	14317247	15638795	700359	3.16567e+06	3.52731e+06	479316	Filtered	4582022	14490010	215059	4268474	6.27214e+06	499885	4.32402e+06	548050	4.0653e+06	717488	207360	9981802	7.37055e+06	2.52963e+06	389297	634215	11232116	1.13473e+06	8685228	1.54266e+06	1.82549e+06	7924076
Q04756	HGFAC	Hepatocyte growth factor activator	HGFA_HUMAN	7347.48	4944.29	6573.64	10969.1	30979.1	19419.6	5700.39	9705.6	7956.71	7427.18	11477.5	15608.8	Filtered	5646.83	35647.8	12892.4	18216.8	13871	14495.8	103253	7233.57	5184.11	13546.3	15124.6	8053.83	11605	30847.2	7598.33	7049.27	38339.9	9794.63	34330.4	23274.7	27837.1	37185.7	8836.92	3231.82	18470.8	81158.9	57778	3133.89	27276.5	10560.3	3200.48	10391.4	8940.1
Q06033	ITIH3	Inter-alpha-trypsin inhibitor heavy chain H3	ITIH3_HUMAN	30482	22575.1	22413.9	26938.7	21307.2	32988.6	34797.4	16649.9	50650.8	16123.2	19851.7	27585	23880.2	29227.2	30118.3	51706.1	34192.5	55787.4	34795.8	17902.4	43274.2	43964.8	20754.3	26323	23305.9	32009.2	12664.6	33090.2	18056.2	21250	19320.2	33364.8	36740.4	26966.2	31638.3	15973.9	31421.1	23787.4	35707.5	49641.2	32636.6	36941.7	35870.9	25102	35919.6	28723.3
Q06141	REG3A	Regenerating islet-derived protein 3-alpha	REG3A_HUMAN	19575.9	20533.9	14622.6	43630.5	12260.3	28835.2	6520.1	4574.16	48244.5	20532.9	46031.1	14442	12083.1	24454.4	Filtered	21811.7	57541.2	36491.2	19928	Filtered	4761.32	24067.6	11655.4	Filtered	29614.7	86919.1	Filtered	41094.9	11616.2	13744.4	19742.3	8496.31	14151.5	29313.5	7782.93	14413.6	3829.58	55481.1	13996.7	Filtered	35206.9	34162.9	14209.7	Filtered	25903.9	15178.4
Q06830	PRDX1	Peroxiredoxin-1	PRDX1_HUMAN	1266.3	Filtered	Filtered	2006.07	5379.09	1.99951	Filtered	Filtered	Filtered	Filtered	Filtered	Filtered	2647.77	Filtered	Filtered	Filtered	Filtered	Filtered	Filtered	Filtered	Filtered	Filtered	Filtered	Filtered	Filtered	Filtered	Filtered	Filtered	Filtered	Filtered	Filtered	Filtered	Filtered	Filtered	11897.1	Filtered	Filtered	Filtered	1447.06	Filtered	Filtered	Filtered	Filtered	Filtered	Filtered	Filtered
Q07020	RPL18	60S ribosomal protein L18	RL18_HUMAN	2542.91	Filtered	Filtered	3031.65	6947.97	Filtered	Filtered	Filtered	Filtered	Filtered	3999.42	502.084	1653.32	Filtered	Filtered	Filtered	Filtered	Filtered	Filtered	Filtered	Filtered	Filtered	Filtered	Filtered	Filtered	Filtered	Filtered	Filtered	Filtered	Filtered	Filtered	Filtered	Filtered	Filtered	10990	Filtered	Filtered	Filtered	3078.8	Filtered	Filtered	Filtered	Filtered	Filtered	Filtered	Filtered
Q08380	LGALS3BP	Galectin-3-binding protein	LG3BP_HUMAN	11598.4	56763.8	14048.4	34822.5	73432.2	57669.4	16597.9	9940.69	19096.5	12599.2	38847.3	14425.7	158722	13906.2	88532.1	32084.5	36016.8	31339.5	28429.4	60315.6	15855.9	13209.8	35142.4	58798.2	20165.1	21077.3	94082.2	26774.2	21885.1	54563.2	15238.7	123142	49883.1	36393	57289.3	5577.96	18526.2	48112.7	103242	147866	48040.6	131516	18208.6	43599.2	43986.8	8720.98
Q10588	BST1	ADP-ribosyl cyclase/cyclic ADP-ribose hydrolase 2	BST1_HUMAN	Filtered	Filtered	Filtered	Filtered	Filtered	Filtered	863.687	Filtered	Filtered	Filtered	Filtered	Filtered	Filtered	Filtered	Filtered	Filtered	Filtered	Filtered	Filtered	Filtered	Filtered	Filtered	Filtered	Filtered	Filtered	Filtered	Filtered	Filtered	Filtered	Filtered	Filtered	Filtered	Filtered	Filtered	Filtered	Filtered	Filtered	904.704	Filtered	Filtered	Filtered	Filtered	Filtered	Filtered	1.11708	Filtered
Q12805	EFEMP1	EGF-containing fibulin-like extracellular matrix protein 1	FBLN3_HUMAN	8786.33	10635.7	8475.5	8056.85	28641.2	35267.7	6989.34	11106.6	7426.02	6503.38	12008.7	13954.7	33297.3	10520.9	22871.9	8622.09	10791	14307	13044.5	29656.2	7554.38	6521.07	15847.1	16971.9	5390.81	19368.3	19027.7	8327.82	6306.48	18416.5	9857.23	25959	11439.8	40420.8	11044.5	5162.24	6723.95	26386.7	33305.5	34178.3	18736.1	48267.4	7471.7	16058.4	9731.22	11809.9
Q12907	LMAN2	Vesicular integral-membrane protein VIP36	LMAN2_HUMAN	Filtered	Filtered	Filtered	Filtered	Filtered	Filtered	Filtered	Filtered	Filtered	Filtered	Filtered	Filtered	Filtered	Filtered	Filtered	Filtered	Filtered	Filtered	Filtered	Filtered	Filtered	Filtered	Filtered	Filtered	Filtered	Filtered	Filtered	Filtered	Filtered	Filtered	Filtered	Filtered	Filtered	Filtered	Filtered	Filtered	Filtered	Filtered	Filtered	Filtered	Filtered	Filtered	Filtered	Filtered	Filtered	Filtered
Q13093	PLA2G7	Platelet-activating factor acetylhydrolase	PAFA_HUMAN	Filtered	1768.79	3428.6	1674.76	2942.01	Filtered	4196.43	2408.05	3722.85	1512.95	Filtered	2652.23	5890.76	378.441	5110.07	3636.22	3725.12	1700.84	2528.72	8853.07	267.257	4074.56	2535.52	5714.17	2872.18	4121.65	13347.9	Filtered	987.864	Filtered	1961.83	2690.83	Filtered	Filtered	6370.3	1076.87	840.968	4102.32	12039	3010.94	1850.98	3608.26	3537.46	7130.55	Filtered	714.733
Q13103	SPP2	Secreted phosphoprotein 24	SPP24_HUMAN	Filtered	4064.66	2903.32	3901.55	4754.52	3149.85	Filtered	4441.54	4293.58	2549.12	5325.46	5363.54	Filtered	2089.49	Filtered	4094.81	7733.88	6901.02	4771.84	9124.24	4366.81	Filtered	4955.71	11240.3	4022.09	Filtered	7995.9	Filtered	3273.33	7378.44	2954.12	Filtered	7375.66	6921.42	6119.8	2534.34	2449.26	2920.25	23925.6	3946.66	Filtered	Filtered	5287.13	9680.55	9412.98	4323.2
Q13228	SELENBP1	Methanethiol oxidase	SBP1_HUMAN	Filtered	Filtered	Filtered	Filtered	Filtered	Filtered	Filtered	Filtered	Filtered	Filtered	Filtered	Filtered	Filtered	Filtered	Filtered	Filtered	Filtered	Filtered	Filtered	Filtered	Filtered	Filtered	Filtered	Filtered	Filtered	Filtered	Filtered	Filtered	Filtered	Filtered	Filtered	Filtered	Filtered	Filtered	Filtered	Filtered	Filtered	Filtered	Filtered	Filtered	Filtered	Filtered	Filtered	Filtered	Filtered	Filtered
Q13790	APOF	Apolipoprotein F	APOF_HUMAN	12694.1	11997.7	11108.6	6954	129.031	10633.1	14962.6	8799.58	8442.16	10497	5273.05	6694.95	2775.92	10679.9	5105.62	18548.4	9064.9	8870.99	11982.2	13875.7	14766.4	9705.95	4396.04	8892.73	8667.59	10748.9	8183.8	10634.8	7785.72	Filtered	10927.8	3678.22	4709.19	6616.86	8153.21	8987.47	15984	4402.34	8176.39	12281.9	5422.82	Filtered	10170.2	4198.25	1477.59	10825
Q13835	PKP1	Plakophilin-1	PKP1_HUMAN	Filtered	Filtered	Filtered	Filtered	Filtered	Filtered	Filtered	Filtered	Filtered	Filtered	Filtered	Filtered	Filtered	576.893	Filtered	Filtered	Filtered	Filtered	Filtered	Filtered	Filtered	Filtered	Filtered	Filtered	Filtered	Filtered	Filtered	Filtered	Filtered	Filtered	Filtered	Filtered	Filtered	Filtered	Filtered	Filtered	Filtered	Filtered	Filtered	Filtered	Filtered	Filtered	Filtered	Filtered	Filtered	Filtered
Q14520	HABP2	Hyaluronan-binding protein 2	HABP2_HUMAN	16851.7	21669.9	20767.8	18471.4	43023.8	44617.5	16699.6	21183.2	18532.6	18389.4	30124.4	44511.9	55909.8	18925.1	63306.2	21959.2	32976.1	25647.2	29428.1	101842	22207.3	22954.4	59480.8	57849.7	33200.8	21987.6	76223.6	32499.5	25953.3	94840.8	17970	50653	12898.8	74224	54791.1	17528.6	13573.7	33712.8	63253.1	94322.8	13960.9	38383.2	21945.5	57855	49834	21446.9
Q14624	ITIH4	Inter-alpha-trypsin inhibitor heavy chain H4	ITIH4_HUMAN	224918	232021	219724	263856	521351	668070	238783	291172	359982	199393	487595	333940	642728	224588	862098	511820	497836	358084	321817	1.20569e+06	317920	333082	815341	851434	392428	395484	805962	590235	307933	800065	180714	679087	426445	960517	930661	309544	176187	483126	1.10043e+06	1.27619e+06	189753	1.10685e+06	341176	782746	533132	267121
Q14790	CASP8	Caspase-8	CASP8_HUMAN	Filtered	5226.63	2120.3	830.075	9464.88	3918.6	536.76	1256.67	Filtered	Filtered	4720.79	5129.26	Filtered	2265.42	Filtered	Filtered	3250.39	Filtered	674.515	Filtered	1417.22	Filtered	Filtered	22257.2	2835.09	Filtered	18291.5	2790.65	2443.76	23019.1	1308.01	16445.6	Filtered	11700.4	7561.97	565.235	1893.54	4549.71	Filtered	40759.5	Filtered	Filtered	296.675	5705.84	1449.25	400.53
Q15113	PCOLCE	Procollagen C-endopeptidase enhancer 1	PCOC1_HUMAN	Filtered	Filtered	4689.34	Filtered	1105.37	Filtered	6626.76	Filtered	Filtered	7570.71	2.98096e+06	7870.79	Filtered	7191.86	Filtered	Filtered	Filtered	Filtered	7961.82	Filtered	3773.6	4371.54	Filtered	Filtered	Filtered	Filtered	Filtered	2497.81	Filtered	Filtered	Filtered	Filtered	474.318	12530.7	Filtered	12247.8	5542.14	Filtered	Filtered	Filtered	Filtered	Filtered	Filtered	Filtered	800.361	Filtered
Q15582	TGFBI	Transforming growth factor-beta-induced protein ig-h3	BGH3_HUMAN	4973.04	4672.28	3707.35	3999.39	9071.68	9847.82	4471.33	5671.36	3366.76	4377.15	2570.95	3949.24	16216	4671.21	14430.8	4567.89	3573.85	7582.82	7769.68	Filtered	5722.57	9447.08	4980.04	3359.08	3548.1	6531.76	5159.54	3739.77	3443.58	4349.14	5834.79	Filtered	4256.28	21025.3	18702.2	4704.55	2730.49	3062.29	13480.7	22106.1	7618.71	1291.52	3770.72	10260.6	8790.92	4928.41
Q15848	ADIPOQ	Adiponectin	ADIPO_HUMAN	1839.27	8273.35	3881.29	12579	9306.62	6189.57	6047.35	5230.44	6599.58	3042	Filtered	9445.66	14271.9	5481.58	Filtered	566.932	7274.98	6952.97	7394.83	Filtered	1607.33	7891.8	3496.18	1420.07	1613.12	8999.2	Filtered	3516.43	3620.36	Filtered	3586.41	Filtered	11844.9	6285.59	Filtered	4646.85	1637.17	2416.76	Filtered	Filtered	17564.6	4840.37	6630.1	Filtered	4751.91	4728.92
Q16610	ECM1	Extracellular matrix protein 1	ECM1_HUMAN	8945.78	20014.3	31055.8	8223.38	40610.5	32006.9	27138.5	38017.1	42257.2	27726.3	23831.2	5567.59	116622	9598.59	63468.4	18808.9	27079.6	50287.6	19620.7	45826.5	24763.6	8786.19	19035.2	32011.5	10046.6	69462.3	46077.8	22777.6	13446.2	27966.9	6875.45	45500.1	4995.4	53442.5	53263.4	45485.8	15088.4	44309.7	23935.6	22423.1	9812.05	45280.9	11494.3	56097.8	21415.7	12456.4
Q16819	MEP1A	Meprin A subunit alpha	MEP1A_HUMAN	Filtered	Filtered	Filtered	Filtered	Filtered	Filtered	Filtered	Filtered	Filtered	Filtered	Filtered	Filtered	Filtered	Filtered	Filtered	6569.51	Filtered	Filtered	Filtered	Filtered	Filtered	Filtered	Filtered	Filtered	Filtered	Filtered	Filtered	Filtered	Filtered	Filtered	Filtered	Filtered	Filtered	Filtered	Filtered	Filtered	Filtered	Filtered	Filtered	Filtered	Filtered	Filtered	Filtered	Filtered	5323.36	Filtered
Q5T7N2	L1TD1	LINE-1 type transposase domain-containing protein 1	LITD1_HUMAN	7.11243e+06	5201662	2788508	9012391	7122379	5.19476e+06	944192	5742691	15505653	6448551	2357349	3.79589e+06	9915163	4.63301e+06	8637886	9098094	2.9406e+06	10623667	10292914	16106958	4055085	902973	8.17946e+06	13901894	2365624	9334160	9095964	2.50393e+06	5.94008e+06	11361069	6.58115e+06	14605522	1.96902e+06	9245961	12561767	8455853	4721188	3.31569e+06	19752566	9458777	10124163	15842341	8439047	14036892	2.8224e+06	10982398
Q66K66	TMEM198	Transmembrane protein 198	TM198_HUMAN	1.75591e+06	393406	372920	2309108	819219	2.50581e+06	160547	502316	366467	216558	595115	1559828	738273	161297	2277689	893011	1.92842e+06	547524	1.33369e+06	2.74049e+06	142470	269342	1.281e+06	912444	603746	366598	1.12774e+06	1503823	2.6343e+06	898311	729103	1.67513e+06	614263	847192	1.30492e+06	1.08723e+06	112993	1.41496e+06	2.07338e+06	9206781	189221	1.87263e+06	995039	4.65917e+06	1.97198e+06	681406
Q6EMK4	VASN	Vasorin	VASN_HUMAN	7702.39	4429.92	5720.76	2582.28	Filtered	23655.6	Filtered	4223.42	5008.68	5083.79	Filtered	11077.1	Filtered	6202.97	Filtered	Filtered	Filtered	6855.65	8092.65	Filtered	4645.23	3868.21	Filtered	Filtered	4930.01	3161.15	Filtered	9788.52	2183.15	Filtered	3701.33	Filtered	Filtered	Filtered	Filtered	3342.12	4695.87	Filtered	Filtered	Filtered	5408.19	Filtered	3039.48	Filtered	10693.9	4413.38
Q6UX71	PLXDC2	Plexin domain-containing protein 2	PXDC2_HUMAN	1399.29	4244.82	Filtered	1773.21	23905.6	Filtered	Filtered	10054.3	1515.52	7960.46	Filtered	5726.35	34046.1	1126.44	50319.4	6852.5	6092.14	6276.9	Filtered	Filtered	4066.48	4455.56	13067.6	30147.5	Filtered	4246.67	31605.6	10130.8	1281.44	42526.5	4435.12	31336.3	6431.87	33899.2	30034.2	1729.17	3389.64	7231.04	41677.8	Filtered	3880.59	Filtered	2123.13	25320.1	10999	4992.34
Q6UXB8	PI16	Peptidase inhibitor 16	PI16_HUMAN	Filtered	391.99	1182.06	Filtered	Filtered	Filtered	Filtered	Filtered	2168.42	1788.15	Filtered	Filtered	Filtered	1319.42	Filtered	Filtered	Filtered	1420.08	Filtered	Filtered	Filtered	Filtered	Filtered	Filtered	Filtered	2712.37	Filtered	Filtered	Filtered	Filtered	Filtered	Filtered	Filtered	Filtered	Filtered	Filtered	Filtered	Filtered	Filtered	Filtered	Filtered	Filtered	Filtered	Filtered	Filtered	Filtered
Q76LX8	ADAMTS13	A disintegrin and metalloproteinase with thrombospondin motifs 13	ATS13_HUMAN	Filtered	Filtered	Filtered	Filtered	Filtered	Filtered	Filtered	Filtered	Filtered	Filtered	Filtered	Filtered	4417.41	Filtered	Filtered	Filtered	Filtered	Filtered	Filtered	Filtered	Filtered	1219.04	Filtered	Filtered	Filtered	Filtered	Filtered	Filtered	Filtered	Filtered	Filtered	Filtered	Filtered	Filtered	Filtered	Filtered	Filtered	Filtered	Filtered	Filtered	Filtered	Filtered	Filtered	5717207	Filtered	Filtered
Q7Z4W1	DCXR	L-xylulose reductase	DCXR_HUMAN	Filtered	Filtered	Filtered	Filtered	Filtered	Filtered	Filtered	Filtered	Filtered	Filtered	Filtered	Filtered	Filtered	Filtered	Filtered	Filtered	Filtered	Filtered	Filtered	Filtered	Filtered	Filtered	Filtered	Filtered	Filtered	Filtered	Filtered	Filtered	Filtered	Filtered	Filtered	Filtered	Filtered	Filtered	Filtered	Filtered	Filtered	Filtered	Filtered	Filtered	Filtered	Filtered	Filtered	Filtered	Filtered	Filtered
Q7Z7G0	ABI3BP	Target of Nesh-SH3	TARSH_HUMAN	Filtered	Filtered	4491.35	Filtered	Filtered	9691.8	Filtered	Filtered	Filtered	Filtered	812876	Filtered	Filtered	Filtered	26958.3	Filtered	241535	Filtered	Filtered	Filtered	Filtered	Filtered	Filtered	Filtered	239331	Filtered	Filtered	Filtered	Filtered	Filtered	Filtered	Filtered	Filtered	Filtered	Filtered	Filtered	Filtered	4490.46	Filtered	Filtered	Filtered	Filtered	Filtered	Filtered	4864.86	Filtered
Q86SQ4	ADGRG6	Adhesion G-protein coupled receptor G6	AGRG6_HUMAN	59682.7	10390.5	6988.36	238661	24124	50807.6	11779.8	25740.1	22840.6	Filtered	17311.1	Filtered	29628.6	13657.1	25056	30821.3	39998.5	14581.1	8324.68	248595	14659	5341.65	45261.3	21564.1	12304.7	Filtered	31473.9	17958.8	24001.9	23153.7	35504.8	31945.1	20246.8	10878.1	52754	23407.7	22469.3	19391.8	190662	34396.2	23226.8	50383	26941.2	17412	27831.5	25636.2
Q86TH1	ADAMTSL2	ADAMTS-like protein 2	ATL2_HUMAN	Filtered	Filtered	Filtered	Filtered	Filtered	20140.5	Filtered	Filtered	Filtered	Filtered	Filtered	1564.63	Filtered	5707.07	Filtered	Filtered	Filtered	Filtered	Filtered	Filtered	Filtered	895.972	Filtered	Filtered	Filtered	Filtered	Filtered	Filtered	Filtered	Filtered	Filtered	Filtered	Filtered	Filtered	Filtered	Filtered	644.431	22678.4	Filtered	Filtered	Filtered	Filtered	11125.2	Filtered	30504.8	11036.3
Q86VB7	CD163	Scavenger receptor cysteine-rich type 1 protein M130	C163A_HUMAN	Filtered	4183.18	5034.81	Filtered	3284.88	Filtered	4315.31	5235.54	Filtered	3359.35	4318.09	8011.2	31619.9	Filtered	22777.6	4708.85	Filtered	4073.27	2979.16	Filtered	3901.61	29030.9	5821.42	3482.83	Filtered	Filtered	Filtered	Filtered	Filtered	Filtered	3032.07	8845.34	20930.5	Filtered	Filtered	Filtered	2248.33	11584.1	Filtered	Filtered	7660.66	17873.1	Filtered	Filtered	10264.3	Filtered
Q86YW5	TREML1	Trem-like transcript 1 protein	TRML1_HUMAN	Filtered	Filtered	Filtered	Filtered	Filtered	Filtered	Filtered	Filtered	Filtered	Filtered	Filtered	Filtered	Filtered	Filtered	Filtered	Filtered	Filtered	Filtered	Filtered	Filtered	Filtered	Filtered	Filtered	Filtered	Filtered	Filtered	Filtered	Filtered	Filtered	Filtered	Filtered	Filtered	Filtered	Filtered	Filtered	Filtered	Filtered	Filtered	Filtered	Filtered	Filtered	Filtered	Filtered	Filtered	Filtered	Filtered
Q86YZ3	HRNR	Hornerin	HORN_HUMAN	826.685	Filtered	754.793	Filtered	Filtered	Filtered	Filtered	Filtered	Filtered	Filtered	Filtered	Filtered	Filtered	547.215	Filtered	Filtered	Filtered	Filtered	Filtered	Filtered	539.715	Filtered	Filtered	Filtered	Filtered	Filtered	Filtered	Filtered	Filtered	Filtered	Filtered	Filtered	Filtered	Filtered	Filtered	Filtered	Filtered	Filtered	Filtered	Filtered	Filtered	Filtered	Filtered	Filtered	Filtered	Filtered
Q8IYE0	CCDC146	Coiled-coil domain-containing protein 146	CC146_HUMAN	3.15619e+06	2.56027e+06	2.56036e+06	3.49646e+06	7561591	7622778	2.20715e+06	2.76001e+06	4.81579e+06	2.20484e+06	4.68419e+06	5.49886e+06	7781168	2789331	11648500	3.71091e+06	4.9707e+06	3.22817e+06	3.98689e+06	10349527	2.40334e+06	2.7149e+06	12044191	8572801	3.59248e+06	3.12757e+06	10952303	6.69416e+06	3.04793e+06	8417058	2.51729e+06	12749992	4.02836e+06	10582169	11425633	2.63677e+06	1.60035e+06	5.23884e+06	17453336	15596067	1.0551e+06	10679389	3.50712e+06	10462207	4413704	4.05449e+06
Q92954	PRG4	Proteoglycan 4	PRG4_HUMAN	7134.87	4406.23	4691.65	2854.5	8431.59	Filtered	2287.11	4291.63	Filtered	3961.96	4840.22	4456.73	Filtered	2518.09	Filtered	11595.6	5042.02	7015.65	1393.41	Filtered	10749.2	11644.5	7513.63	4857.93	3789.08	8698.35	19300.5	6736.08	4246	Filtered	4721.3	Filtered	5678.5	Filtered	Filtered	Filtered	5045.04	7250.77	Filtered	Filtered	Filtered	Filtered	14765.9	7181.21	11746.7	Filtered
Q96IY4	CPB2	Carboxypeptidase B2	CBPB2_HUMAN	12378.3	15200	15931.5	13168.2	30267.5	81264.2	10153.2	17059.5	27652.7	12836.3	51808	30447	29346.7	14279.1	42764.5	27303.5	36039.2	29663.7	8996.85	54497.7	12145	18305.1	63814.6	40828.6	30525	21844.9	44919.9	49044.5	15537.4	72827.7	11289.1	26306.7	24620.7	26880.7	39264.2	10124.4	10059.1	43741.7	153433	82768.3	5774.09	52941.6	17560.6	57269	42884.9	15083.9
Q96KN2	CNDP1	Beta-Ala-His dipeptidase	CNDP1_HUMAN	8965.15	Filtered	2344.31	Filtered	1470.46	Filtered	3668.93	Filtered	12461.4	6325.91	Filtered	3393.48	Filtered	5048.53	9231.76	Filtered	18812.5	Filtered	1916.47	Filtered	2804.29	5627.43	13437.1	3418.55	6460.15	8891.5	14558.2	Filtered	4257.03	Filtered	1789.64	Filtered	Filtered	4855.69	10503.5	5804.93	3343.87	Filtered	Filtered	Filtered	Filtered	Filtered	9707.51	7483.89	Filtered	3564.27
Q96PD5	PGLYRP2	N-acetylmuramoyl-L-alanine amidase	PGRP2_HUMAN	72904	54004.1	63429.3	78286.3	292234	132430	32397	95826.9	87910.3	71027.9	180181	160640	265425	64716.2	255651	144407	161674	94904.6	78869.5	803019	54496.8	53097.2	249193	434300	95917.7	181887	324230	142043	72933.6	220411	57122.4	550552	176124	363910	211084	66681.5	36101.8	154505	611018	556820	44986.7	416863	99690.6	296135	117625	60718
Q9BTY2	FUCA2	Plasma alpha-L-fucosidase	FUCO2_HUMAN	455904	610285	570346	476552	1.35964e+06	Filtered	166145	610793	334367	599166	2240717	1.97884e+06	2566602	533674	2535236	1.271e+06	Filtered	333890	246866	2.01665e+06	425615	268817	459560	1.61524e+06	Filtered	392545	1.47421e+06	Filtered	285063	1.72044e+06	486248	939692	858201	998440	2.03698e+06	439068	393560	Filtered	1.38662e+06	2133299	873727	1.23058e+06	293958	2.02555e+06	4489.73	380054
Q9BXR6	CFHR5	Complement factor H-related protein 5	FHR5_HUMAN	Filtered	Filtered	Filtered	Filtered	3645.6	Filtered	5599.99	Filtered	Filtered	Filtered	13989.5	Filtered	Filtered	Filtered	3430.21	129005	Filtered	Filtered	Filtered	Filtered	Filtered	Filtered	38419.4	Filtered	128657	Filtered	3451.3	47445.1	6900.45	3053.23	Filtered	Filtered	Filtered	Filtered	Filtered	6774.93	Filtered	Filtered	Filtered	Filtered	Filtered	Filtered	4794.46	Filtered	43605.3	Filtered
Q9HC84	MUC5B	Mucin-5B	MUC5B_HUMAN	34805.1	11626	10214.8	Filtered	Filtered	Filtered	6498.24	7096.29	49924.4	13945.5	11007.4	2389.98	Filtered	9152.8	Filtered	689119	Filtered	Filtered	Filtered	Filtered	8357.61	6442.78	Filtered	Filtered	Filtered	Filtered	Filtered	Filtered	Filtered	2101.91	Filtered	18142.2	70409.6	Filtered	46567.3	Filtered	14109	Filtered	Filtered	Filtered	Filtered	135821	Filtered	400787	Filtered	5415.06
Q9NPH3	IL1RAP	Interleukin-1 receptor accessory protein	IL1AP_HUMAN	2320.46	2236.26	2472.49	3709.73	1931.09	Filtered	2461.2	3459.98	3900.7	2252.67	Filtered	1574.4	Filtered	3481.78	Filtered	2109.65	2629.25	3825.34	2636.57	7717.86	4082.17	4220.66	3683.74	4590.21	3445.53	3170.22	2670.57	2863.35	3093.41	2666.93	2045.02	7753.39	3699.43	2979.68	5225.77	4351.24	1968.07	2853.59	3312.51	5115.85	1133.12	2485.92	3475.48	3693.47	5698.51	4941.26
Q9NZP8	C1RL	Complement C1r subcomponent-like protein	C1RL_HUMAN	7563.91	7308.38	21755.7	10458.2	31129.2	Filtered	9156.79	17212.6	7047.29	8681.01	18688.5	17844.9	Filtered	7994.43	Filtered	11472.6	18910.8	15062.7	34401.6	Filtered	12204.6	16233.1	14080.1	19763.7	13456.2	18085.9	16980.9	18027.5	14767.7	Filtered	7289.74	12478.3	20809	14679.5	18889.8	13388	14224.6	12615.7	Filtered	20658.1	14762.1	Filtered	12588.1	21953.1	4479.24	12133.2
Q9NZT1	CALML5	Calmodulin-like protein 5	CALL5_HUMAN	Filtered	Filtered	Filtered	Filtered	Filtered	Filtered	Filtered	Filtered	Filtered	16323.9	Filtered	Filtered	1.75155	Filtered	Filtered	Filtered	Filtered	Filtered	Filtered	Filtered	Filtered	Filtered	Filtered	Filtered	Filtered	Filtered	Filtered	Filtered	20211.2	Filtered	Filtered	Filtered	Filtered	Filtered	Filtered	Filtered	Filtered	Filtered	Filtered	Filtered	Filtered	Filtered	Filtered	Filtered	Filtered	Filtered
Q9UGM5	FETUB	Fetuin-B	FETUB_HUMAN	21211.5	7338.42	13822.3	16906.2	27597	29256	9770.58	14106.5	27894.9	14823.3	21582.9	21966.2	22539.2	12075.1	23656.4	8121.53	12788.1	37636.3	24099	22588.6	12329.3	23938.2	30533	20400.1	16186.5	28479.9	27839.8	18871.4	11933	21605.4	9383.79	26731.9	18624.5	56291.9	41816.5	15503.1	11275.1	24151	57927.4	65966.3	7887.23	56806.8	17549.3	25010.2	23555.6	18585.8
Q9UHG3	PCYOX1	Prenylcysteine oxidase 1	PCYOX_HUMAN	3298.64	7542.92	19559.6	Filtered	Filtered	54315.6	3665.08	Filtered	15143.8	14082.9	Filtered	18532.7	Filtered	2258.74	Filtered	22926.4	52904.2	10549.4	13835.6	Filtered	2936.88	9716.21	Filtered	Filtered	15810.3	Filtered	Filtered	19761.9	5980.4	Filtered	5560.85	Filtered	36010.2	Filtered	Filtered	7397.37	12896	42097.6	Filtered	Filtered	Filtered	Filtered	9075.8	Filtered	31884.5	6109.82
Q9UK55	SERPINA10	Protein Z-dependent protease inhibitor	ZPI_HUMAN	4142.12	3691.58	4015.76	Filtered	Filtered	21812.7	8937.15	6081.96	3279.68	4557.06	8753.18	9325.06	Filtered	4161.85	Filtered	9524.65	17327.4	5184.34	3952.29	Filtered	5955.91	8013.28	2116.49	13172.2	9808.13	7624.71	3610.5	21016.9	4150.03	2518.04	2197.22	Filtered	9554.08	Filtered	Filtered	6301.19	2413.28	10738.2	Filtered	Filtered	2103.42	Filtered	4632.27	Filtered	19998.3	4697.78
Q9UNN8	PROCR	Endothelial protein C receptor	EPCR_HUMAN	3333.95	1567.52	Filtered	6137.95	8637.82	Filtered	1766.75	Filtered	7378.18	2240.73	Filtered	4008.4	9250.96	5302.99	6485.93	Filtered	Filtered	5202.58	5601.44	Filtered	Filtered	2982.48	5070.15	6704.32	Filtered	8149.07	Filtered	12308.4	2593.21	Filtered	8945.96	5968.04	3671.11	7128.95	7047.83	4395.64	2128.9	Filtered	11404.3	20115.8	10074	6899.84	9163.91	Filtered	9885.63	6164.24
Q9UQ80	PA2G4	Proliferation-associated protein 2G4	PA2G4_HUMAN	133.805	Filtered	Filtered	1461.84	5410.56	1622.33	Filtered	Filtered	Filtered	Filtered	2831.54	232.175	2684.07	Filtered	2971.05	337.91	Filtered	Filtered	Filtered	3826.86	Filtered	Filtered	250.261	1863.88	466.027	Filtered	Filtered	Filtered	Filtered	Filtered	Filtered	Filtered	Filtered	423.005	9509.45	Filtered	Filtered	Filtered	4430.99	Filtered	Filtered	Filtered	Filtered	407.313	Filtered	Filtered
Q9Y279	VSIG4	V-set and immunoglobulin domain-containing protein 4	VSIG4_HUMAN	Filtered	Filtered	Filtered	Filtered	Filtered	Filtered	Filtered	Filtered	Filtered	Filtered	Filtered	Filtered	Filtered	Filtered	Filtered	Filtered	Filtered	Filtered	Filtered	Filtered	Filtered	Filtered	Filtered	Filtered	Filtered	Filtered	Filtered	Filtered	Filtered	Filtered	Filtered	Filtered	Filtered	Filtered	Filtered	Filtered	Filtered	Filtered	Filtered	Filtered	Filtered	Filtered	Filtered	Filtered	Filtered	Filtered
Q9Y4L1	HYOU1	Hypoxia up-regulated protein 1	HYOU1_HUMAN	Filtered	Filtered	Filtered	8021.16	Filtered	Filtered	Filtered	Filtered	Filtered	Filtered	Filtered	Filtered	Filtered	Filtered	Filtered	Filtered	Filtered	Filtered	26545.2	Filtered	Filtered	Filtered	Filtered	Filtered	Filtered	Filtered	Filtered	Filtered	Filtered	Filtered	11467.1	Filtered	Filtered	Filtered	Filtered	13809	12321.2	Filtered	Filtered	Filtered	Filtered	Filtered	14462.3	Filtered	7333.53	Filtered
Q9Y5Y7	LYVE1	Lymphatic vessel endothelial hyaluronic acid receptor 1	LYVE1_HUMAN	13332.9	8281.89	6501.67	5574.23	17114.6	11104.1	7451.74	15620.6	16448.2	6787.63	7335.42	6900.6	14727	7734.56	17487	4960.94	9176.74	8994.45	11397.1	30393.6	5594.62	7940.48	9631.19	7974.43	4854.16	25533.3	9581.66	Filtered	4370.63	35722.9	5753.58	13137	17860.8	19158.4	12889.4	6534.45	8600.15	8146.17	33976.2	15921.4	18323.6	24521.5	7199.43	13273	8787.11	6748.14
Q9Y6N7	ROBO1	Roundabout homolog 1	ROBO1_HUMAN	Filtered	Filtered	Filtered	Filtered	Filtered	Filtered	Filtered	Filtered	Filtered	Filtered	Filtered	Filtered	Filtered	Filtered	Filtered	Filtered	Filtered	Filtered	Filtered	Filtered	Filtered	Filtered	Filtered	Filtered	Filtered	Filtered	Filtered	Filtered	Filtered	Filtered	Filtered	Filtered	Filtered	Filtered	Filtered	Filtered	Filtered	Filtered	Filtered	Filtered	Filtered	440351	Filtered	341864	Filtered	Filtered
Q9Y6R7	FCGBP	IgGFc-binding protein	FCGBP_HUMAN	8043.18	6466.15	7297.65	10995.1	29454.1	41707.6	9066.49	14381.3	8616.39	4518.1	16364.5	17496.9	54070.7	6889.6	80487.6	13066.5	21357.5	12357.4	13635.7	98724.4	6574.67	12595.3	34809.8	23737.6	8495.06	18306.5	42584.8	13316	6575.38	31213.6	5850.82	61842.8	26941.4	61314.2	39808.6	4497.08	5513.86	34382.6	20564.7	73396.5	16094.2	30109.6	9316.94	45133.6	63188.1	11379.2
[truncated: 274 more columns]
