# Supplementary material for: Proteomics-driven noninvasive screening of circulating serum protein panels for the early diagnosis of hepatocellular carcinoma
Source: Nat Commun. 2023 Dec 18;14:8392. doi: 10.1038/s41467-023-44255-2 (PMC10728065; doi:10.1038/s41467-023-44255-2)
Supplement: Supplementary file 7 — Supplementary Data 4 [file 41467_2023_44255_MOESM7_ESM.xlsx]

## Sheet: Sheet1
Supplementary Data 4. List of HCC-related DEPs in serum proteomics
Protien Names	Protein Descriptions	Fold change (HCC/AsC)	Fold change (HCC/BLD)	Fold change (HCC/LC)	P-value (HCC/AsC)	P-value (HCC/BLD)	P-value (HCC/LC)
HYOU1	Hypoxia up-regulated protein 1	4206.89	3155.03	3854.3	0.008979	0.005931	0.004536
CTSD	Cathepsin D	3127.26	27.423	21.088	0.004433	0.009015	0.006963
AFP	Alpha-fetoprotein	79.294	13.906	47.687	2.28e-05	0.01083	0.0001374
SPARC	SPARC	38.28	2847.03	3478.04	0.0001735	3.854e-06	6.79e-06
VASN	Vasorin	34.244	30.036	6.007	8.78e-08	1.618e-09	0.0001237
F13A1	Coagulation factor XIII A chain	20.943	179.469	26.956	1.67e-06	8.826e-13	2.029e-07
ADGRG6	Adhesion G-protein coupled receptor G6	17.074	4.78	1.539	6.37e-19	3.111e-18	1.094e-10
CDH5	Cadherin-5	11.32	13.585	3.069	0.000677	5.127e-05	0.003188
CDH13	Cadherin-13	6.852	6.261	5.48	5.32e-27	8.905e-35	4.697e-27
GSR	Glutathione reductase, mitochondrial	5.738	4.115	2.063	0.0003747	0.0002799	0.0191
COL11A2	Collagen alpha-2(XI) chain	5.645	1.814	1.849	2.36e-09	6.572e-06	0.001172
KRT86	Keratin, type II cuticular Hb6	4.523	3.194	3.017	1.25e-22	3.917e-24	4.483e-18
CHL1	Neural cell adhesion molecule L1-like protein	4.004	129.156	5.517	5.35e-06	6.078e-15	2.344e-05
MASP1	Mannan-binding lectin serine protease 1	3.654	2.914	1.829	3e-11	3.612e-19	6.437e-12
LBP	Lipopolysaccharide-binding protein	2.838	2.093	1.706	3.6e-12	1.579e-09	4.373e-07
SERPINA10	Protein Z-dependent protease inhibitor	1.515	1.568	1.737	0.0004365	5.612e-05	3.081e-06
SHBG	Sex hormone-binding globulin	1.282	2.961	1.606	0.004383	1.054e-18	8.523e-07
CFP	Properdin	0.716	0.569	0.526	4.82e-05	4.528e-10	2.928e-10
QSOX1	Sulfhydryl oxidase 1	0.71	0.787	0.728	0.004454	0.0003249	1.837e-05
PLXDC2	Plexin domain-containing protein 2	0.612	0.544	0.529	1.73e-06	9.3e-10	0.00016
RECK	Reversion-inducing cysteine-rich protein with Kazal motifs	0.602	0.783	0.573	2.93e-10	0.0003507	2.754e-07
CASP8	Caspase-8	0.596	0.257	0.311	4.03e-06	3.917e-24	1.52e-13
GSN	Gelsolin	0.589	0.816	0.726	5.61e-15	0.001008	8.253e-07
CFHR1	Complement factor H-related protein 1	0.588	0.48	0.651	1.58e-15	2.833e-25	2.805e-08
CETP	Cholesteryl ester transfer protein	0.571	0.577	0.609	3.4e-09	7.599e-11	6.02e-09
CFHR3	Complement factor H-related protein 3	0.571	0.647	0.689	1.79e-10	9.587e-06	4.857e-06
VCAM1	Vascular cell adhesion protein 1	0.54	0.547	0.468	3.35e-08	2.15e-12	4.236e-14
CD163	Scavenger receptor cysteine-rich type 1 protein M130	0.536	0.559	0.552	6.94e-05	3.69e-13	1.145e-11
PLA2G7	Platelet-activating factor acetylhydrolase	0.536	0.658	0.753	3.64e-11	3.426e-08	0.01326
TF	Serotransferrin	0.536	0.686	0.767	9.15e-21	5.173e-12	0.0001817
HABP2	Hyaluronan-binding protein 2	0.517	0.518	0.749	5.23e-27	5.154e-30	2.964e-05
MBL2	Mannose-binding protein C	0.405	0.475	0.438	1.28e-12	3.946e-12	3.366e-14
DEFA1	Neutrophil defensin 1	0.375	0.538	0.502	6.77e-18	6.598e-08	3.746e-08
CAMP	Cathelicidin antimicrobial peptide	0.373	0.479	0.581	5.61e-13	8.418e-12	8.523e-07
Note: Significance was determined by two-sided t test with Benjamini-Hochberg multiple test adjustment.The standard for statistical difference in serum proteome is adjusted p-value< 0.05, Fold change>= 1.2 or =< 0.83.
