# Supplementary material for: Proteomics-driven noninvasive screening of circulating serum protein panels for the early diagnosis of hepatocellular carcinoma
Source: Nat Commun. 2023 Dec 18;14:8392. doi: 10.1038/s41467-023-44255-2 (PMC10728065; doi:10.1038/s41467-023-44255-2)
Supplement: Supplementary file 8 — Supplementary Data 5 [file 41467_2023_44255_MOESM8_ESM.xlsx]

## Sheet: Sheet2
Supplementary Data 5. Targeted proteomic expression profiles of 429 samples in the validation cohort
Sample ID	Group	CAMP (SSDANLYR, fg/μL)	HABP2 (RPGVYTQVTK, fg/μL)	CETP (ASYPDITGEK, fg/μL)	CD163 (TSYQVYSK, fg/μL)	MBL2 (FQASVATPR, fg/μL)	Clinical AFP (ng/mL)	Clinical PIVKA II (mAU/mL)	Data Set	Rawdata files
HCC_V1	HCC	247760	11476	7684.36	984.2	62925	220.4	2571	Training set	10057_serum_2003_PRM
HCC_V2	HCC	136864	13832	4392.8	596	36486.4	10.2	307	Training set	10061_serum_2007_PRM
HCC_V3	HCC	273930	16653	6007.3	1032.85	33070.7	1955	269	Training set	10063_serum_1739_PRM
HCC_V4	HCC	110479	8213.4	4855.11	2221.44	28839.7	67.2	43084	Training set	10065_serum_1634_1ug_formal19pep_PRM_57min
HCC_V5	HCC	140007	11038.9	3783.67	2063.23	31055.2	119	50	Training set	10066_serum_1637_1ug_formal19pep_PRM_57min
HCC_V6	HCC	137570	23316.8	3626.14	2196.57	18791.5	11.1	4327	Training set	10067_serum_1644_1ug_formal19pep_PRM_57min
HCC_V7	HCC	149726	9468.9	4117.68	862.47	24487.5	82.9	3426	Training set	10072_serum_1991_1ug_formal19pep_PRM_57min
HCC_V8	HCC	83279.2	27937.4	5380.84	890.52	17826	771	>75000	Training set	10074_serum_1999_1ug_formal19pep_PRM_57min
HCC_V9	HCC	314164	25316.1	7512.72	3672.18	40002.1	67	180	Training set	10078_serum_1757_1ug_formal19pep_PRM_57min
HCC_V10	HCC	176911	16789.6	3177.5	1628.74	43530.2	10270	12190	Training set	10082_serum_1631_1ug_formal19pep_PRM_57min
HCC_V11	HCC	86940.5	8962.6	2667.05	1196.79	10733	136658	5950	Training set	10084_serum_1656_1ug_formal19pep_PRM_57min
HCC_V12	HCC	152533	48324.3	7752.27	1711.93	19794.2	193.75	498	Training set	10087_serum_1829_1ug_formal19pep_PRM_57min
HCC_V13	HCC	303151	47742.8	5260.48	1122.68	22322.4	70.5	26	Training set	10088_serum_1783_1ug_formal19pep_PRM_57min
HCC_V14	HCC	352016	20576.8	6394.04	1598	42155.9	1144	2367	Training set	10091_serum_1835_1ug_formal19pep_PRM_57min
HCC_V15	HCC	182538	19418.4	3979.96	3590.78	14823.6	7800.2	7078	Training set	10093_serum_1845_1ug_formal19pep_PRM_57min
HCC_V16	HCC	1944432	48825	6513.3	1766.7	28955.7	290	320	Training set	10098_serum_1858_1ug_formal19pep_PRM_57min
HCC_V17	HCC	366774	12126	3045	3766.8	12908.4	10.4	212	Training set	10105_serum_1833_1ug_formal19pep_PRM_57min
HCC_V18	HCC	244121	11134.2	6309.6	882.42	23243.2	17.5	627	Training set	10108_serum_1718_1ug_formal19pep_PRM_57min
HCC_V19	HCC	298280	51539.6	3026.49	1207.12	24560.3	10.4	212	Training set	10113_serum_1925_1ug_formal19pep_PRM_57min
HCC_V20	HCC	196954	32991.6	5399.8	901.36	18127.5	14.25	1892	Training set	10115_serum_1756_1ug_formal19pep_PRM_57min
HCC_V21	HCC	87960	9450	2460	3816.6	14387.4	35.3	38149	Training set	10291_serum_1855_1ug_formal19pep_PRM_57min
HCC_V22	HCC	98275.2	13931.6	6027.36	1122.3	21961.7	16.4	575	Training set	10292_serum_1857_1ug_formal19pep_PRM_57min
HCC_V23	HCC	64265.6	10164	3919.44	619.92	22719.2	71.1	1902	Training set	10293_serum_1861_1ug_formal19pep_PRM_57min
HCC_V24	HCC	98178.4	13232.8	3921.56	1459.96	17180.9	>2000	3814	Training set	10295_serum_1869_1ug_formal19pep_PRM_57min
HCC_V25	HCC	58752	12593.6	4301	4728.72	27302	1.7	90	Training set	10296_serum_1877_1ug_formal19pep_PRM_57min
HCC_V26	HCC	187503	21529.2	3581.27	2801.26	15339.9	247.6	880	Training set	10297_serum_1885_1ug_formal19pep_PRM_57min
HCC_V27	HCC	117038	15044.2	2006.88	2524.14	13334.1	38.2	62741	Training set	10298_serum_1887_1ug_formal19pep_PRM_57min
HCC_V28	HCC	48389	12738	8200.5	2432.1	15337.9	8.7	38583	Training set	10303_serum_1898_1ug_formal19pep_PRM_57min
HCC_V29	HCC	79999.5	20787.9	9118.86	3035.82	10055.4	110.1	2428	Training set	10309_serum_1934_1ug_formal19pep_PRM_57min
HCC_V30	HCC	58474.8	18211.4	11727.5	3937.54	10721.9	15.8	20	Training set	10312_serum_1940_1ug_formal19pep_PRM_57min
HCC_V31	HCC	51646	14371.6	7415.2	1655.4	10316.8	5.8	22	Training set	10315_serum_1946_1ug_formal19pep_PRM_57min
HCC_V32	HCC	43576	9776	5094.7	3268.2	14554.1	18	56	Training set	10316_serum_1947_1ug_formal19pep_PRM_57min
HCC_V33	HCC	48273.7	10156.7	6973.39	1615.39	26637.2	3.6	76	Training set	10317_serum_1949_1ug_formal19pep_PRM_57min
HCC_V34	HCC	49351.5	11655	4910.4	1552.05	7972.2	7.5	213	Training set	10318_serum_1957_1ug_formal19pep_PRM_57min
HCC_V35	HCC	108545	15101.7	4641.98	2069.65	11093.8	4690.56	569	Training set	10321_serum_1962_1ug_formal19pep_PRM_57min
HCC_V36	HCC	230350	17186.4	5720.4	2229.12	10846.8	14.05	35	Training set	10322_serum_2010_1ug_formal19pep_PRM_57min
HCC_V37	HCC	34550.6	8885.6	6267.48	1672.72	22990.6	14.2	26	Training set	10324_serum_2074_1ug_formal19pep_PRM_57min
HCC_V38	HCC	197032	26460	8419.5	1504.5	27174.8	4.25	553	Training set	10326_serum_2081_1ug_formal19pep_PRM_57min
HCC_V39	HCC	52532.6	14005.8	9278.3	1527.68	24468.9	22.9	68	Training set	10328_serum_2083_1ug_formal19pep_PRM_57min
HCC_V40	HCC	50244.4	21782.8	8781.56	1996.56	36041.3	127.3	574	Training set	10331_serum_2119_1ug_formal19pep_PRM_57min
HCC_V41	HCC	43167.6	17963.4	8588.16	1564.08	6270.18	7.13	27	Training set	10335_serum_2146_1ug_formal19pep_PRM_57min
HCC_V42	HCC	34945.2	14541.8	6952.32	1266.16	5075.86	2.8	148	Training set	10336_serum_2150_1ug_formal19pep_PRM_57min
HCC_V43	HCC	56184.9	12186.6	3561.36	2295.39	10110.7	4.5	270	Training set	10337_serum_2154_1ug_formal19pep_PRM_57min
HCC_V44	HCC	92690	14563.8	3334.98	1013.08	5962.54	23.7	53	Training set	10338_serum_2155_1ug_formal19pep_PRM_57min
HCC_V45	HCC	14430	16722	10371.9	1810.2	8103.9	5.5	262	Training set	10339_serum_2158_1ug_formal19pep_PRM_57min
HCC_V46	HCC	134820	16974	3559.8	1356.9	6990.3	51.9	4615	Training set	10340_serum_2190_1ug_formal19pep_PRM_57min
HCC_V47	HCC	95244.6	13054.8	8673.06	1960.86	48038.4	3122	861	Training set	10342_serum_2196_1ug_formal19pep_PRM_57min
HCC_V48	HCC	54449.2	18363.1	6270.02	1546.6	13971.2	2.3	122	Training set	10343_serum_2200_1ug_formal19pep_PRM_57min
HCC_V49	HCC	31048.2	14602.9	7653.48	2237.2	27915.2	19	115	Training set	10344_serum_2202_1ug_formal19pep_PRM_57min
HCC_V50	HCC	63371.7	11936.4	3999.87	1526.35	17404.8	2610	6224	Training set	10348_serum_2239_1ug_formal19pep_PRM_57min
HCC_V51	HCC	59572.8	15627.6	7865.1	1668.6	23525.1	3.1	166	Training set	10350_serum_2282_1ug_formal19pep_PRM_57min
HCC_V52	HCC	41365	16215	4872.5	1613	27367	176090	>75000	Training set	10357_serum_2344_1ug_formal19pep_PRM_57min
HCC_V53	HCC	118207	15675	3002.19	1138.86	25391.8	31017.4	1668	Training set	10361_serum_2371_1ug_formal19pep_PRM_57min
HCC_V54	HCC	111318	19488.6	9513.45	3892.05	13860.7	15	12224	Training set	10370_serum_2542_1ug_formal19pep_PRM_57min
HCC_V55	HCC	97763.4	17759.7	5431.23	2400.93	14427	28.09	955	Training set	10371_serum_2543_1ug_formal19pep_PRM_57min
HCC_V56	HCC	88131.8	12046.6	4345.62	4022.01	16326.6	146.79	46	Training set	10373_serum_2545_1ug_formal19pep_PRM_57min
HCC_V57	HCC	79255.8	20687.4	11635.4	2018.52	47360.2	>2000	55972	Training set	10374_serum_2552_1ug_formal19pep_PRM_57min
HCC_V58	HCC	45066	11935	4372.2	1755.6	14030.1	4	>75000	Training set	10377_serum_2557_1ug_formal19pep_PRM_57min
HCC_V59	HCC	33382.8	8923.2	5133.15	1319.01	6638.61	312.96	34	Training set	10378_serum_2559_1ug_formal19pep_PRM_57min
HCC_V60	HCC	47866.1	12403	4608.86	1904.69	14499.7	7128.7	37	Training set	10382_serum_2634_1ug_formal19pep_PRM_57min
HCC_V61	HCC	22540	44674	5539.8	2863.7	4844.7	4.4	117	Training set	11549_serum_3026_1ug_formal19pep_PRM_57min
HCC_V62	HCC	118860	12635	4482.1	11749.5	4811.8	3.3	46	Training set	11556_serum_3057_1ug_formal19pep_PRM_57min
HCC_V63	HCC	145731	15980	6171	13043.8	42812.8	10	970	Training set	11557_serum_3059_1ug_formal19pep_PRM_57min
HCC_V64	HCC	80314.8	13171.6	1963.84	24172	16161.6	4	17	Training set	11558_serum_3062_1ug_formal19pep_PRM_57min
HCC_V65	HCC	81760	10955	1399.3	11153.8	30799.3	3.1	42	Training set	11563_serum_3097_1ug_formal19pep_PRM_57min
HCC_V66	HCC	163530	10747.5	4725	11242.5	6486.75	3.8	7469	Training set	11564_serum_3080_1ug_formal19pep_PRM_57min
HCC_V67	HCC	95019.4	12374.9	3331.24	15766.4	7440.35	1.6	3668	Training set	11567_serum_3085_1ug_formal19pep_PRM_57min
HCC_V68	HCC	57565.2	12566.4	12440.3	102728	23032.7	7.6	173	Training set	11569_serum_3091_1ug_formal19pep_PRM_57min
HCC_V69	HCC	188346	15829.7	10220.6	835.44	10825.3	4.4	3927	Training set	11570_serum_3092_1ug_formal19pep_PRM_57min
HCC_V70	HCC	159787	10999.8	3337.11	23260.2	5576.13	12229	19	Training set	11571_serum_3101_1ug_formal19pep_PRM_57min
HCC_V71	HCC	50265.6	26003.2	11696	22339.8	32950.4	197.3	34	Training set	11572_serum_3102_1ug_formal19pep_PRM_57min
HCC_V72	HCC	75398.4	12232.8	12543.1	24395.8	27923.8	16.5	11566	Training set	11573_serum_3104_1ug_formal19pep_PRM_57min
HCC_V73	HCC	94354.8	10803.1	6204.31	32084.8	9991.19	10.6	52	Training set	11574_serum_3105_1ug_formal19pep_PRM_57min
HCC_V74	HCC	55224	15264	3465	22572.6	8566.2	2.7	750	Training set	11578_serum_3119_1ug_formal19pep_PRM_57min
HCC_V75	HCC	233172	15945.9	11567.9	1713.27	41153.7	17.4	>75000	Training set	11583_serum_3132_1ug_formal19pep_PRM_57min
HCC_V76	HCC	55190	10460	4633	11351	19427.5	3.5	>75000	Training set	11585_serum_3137_1ug_formal19pep_PRM_57min
HCC_V77	HCC	96174.4	11043.2	6979.84	47590.5	16586.1	3.1	2890	Training set	11590_serum_3146_1ug_formal19pep_PRM_57min
HCC_V78	HCC	155418	17888	7393.28	1506.56	25016.3	18.5	2202	Training set	11592_serum_3155_1ug_formal19pep_PRM_57min
HCC_V79	HCC	59631.6	15965	2959.26	1347.26	42850.7	9.1	22419	Training set	11593_serum_3156_1ug_formal19pep_PRM_57min
HCC_V80	HCC	76907.2	10962.4	2146.33	550.25	3262.45	4.6	33	Training set	11598_serum_3174_1ug_formal19pep_PRM_57min
HCC_V81	HCC	76230.4	11302.4	5405.44	1944.96	19318.4	4.1	21	Training set	11599_serum_3176_1ug_formal19pep_PRM_57min
HCC_V82	HCC	27820	12714	5749.9	2557.75	7633.6	2.9	35	Training set	11600_serum_3178_1ug_formal19pep_PRM_57min
HCC_V83	HCC	248990	13989.6	5977.44	68480.6	30665.5	3.7	372	Training set	11601_serum_3180_1ug_formal19pep_PRM_57min
HCC_V84	HCC	69363	10533.6	4188.87	1830.15	6354.81	4.9	4703	Training set	11602_serum_3182_1ug_formal19pep_PRM_57min
HCC_V85	HCC	38827.9	15764.8	2277.99	1630.76	12660.8	2.5	130	Training set	11604_serum_3193_1ug_formal19pep_PRM_57min
HCC_V86	HCC	106576	16190.8	4217.36	492.32	15208.2	11	4580	Training set	11605_serum_3200_1ug_formal19pep_PRM_57min
HCC_V87	HCC	182960	18761	6637.89	2394.4	43619	>2000	593	Training set	9877_serum_H2_2_1ug_formal19pep_PRM_57min
HCC_V88	HCC	98278.4	28996	6270	7245.92	13201.8	7128.7	37	Training set	9881_serum_H4_3_1ug_formal19pep_PRM_57min
HCC_V89	HCC	153377	36046.8	10092.9	3085.5	29262.8	4.5	177	Training set	9888_serum_H8_2_1ug_formal19pep_PRM_57min
HCC_V90	HCC	78305.5	18206.5	6594.9	3517.8	16484.7	4.5	15	Training set	9896_serum_H12_2_1ug_formal19pep_PRM_57min
HCC_V91	HCC	140972	20289.9	17149.8	8042.64	40310.5	5578.15	18	Training set	9898_serum_H13_2_1ug_formal19pep_PRM_57min
HCC_V92	HCC	111289	25262	2535.72	3301.4	33437	2.8	140	Training set	9903_serum_H15_2_1ug_formal19pep_PRM_57min
HCC_V93	HCC	77056	28315	5939.5	11860.1	11861.5	198.73	19	Training set	9911_serum_H19_2_1ug_formal19pep_PRM_57min
LC_V1	LC	81883.2	22003.2	1141.92	3477.6	13656	2.9	18	Training set	10000_L44_1_1ug_formal19pep_PRM_57min
LC_V2	LC	53686.8	21697.2	1481.76	7535.16	26971.9	3.2	32	Training set	10004_L46_1_1ug_formal19pep_PRM_57min
LC_V3	LC	93916.8	44289.6	4521.6	7176	24192.5	1.9	18	Training set	10008_L48_1_1ug_formal19pep_PRM_57min
LC_V4	LC	273778	74923.2	3753.6	585.6	32043.8	1.5	15	Training set	10009_L48_2_1ug_formal19pep_PRM_57min
LC_V5	LC	70505	65270	14246.5	7519.5	17470.5	2.1	15	Training set	10011_L49_2_1ug_formal19pep_PRM_57min
LC_V6	LC	154879	50299.2	12065.1	6326.46	32082.1	6.2	20	Training set	10012_L50_1_1ug_formal19pep_PRM_57min
LC_V7	LC	275179	57548.8	10045	2728.25	49183.8	3.2	9	Training set	10015_L52_1_1ug_formal19pep_PRM_57min
LC_V8	LC	95018	48323	6584.05	9240	35355.7	3.2	13	Training set	10016_L52_2_1ug_formal19pep_PRM_57min
LC_V9	LC	56548.8	49704.6	6606.54	3718.92	28090.8	6.6	31	Training set	10019_L54_1_1ug_formal19pep_PRM_57min
LC_V10	LC	234247	38689.2	4453.68	1562.88	16316.5	4.8	24	Training set	10021_L55_1_1ug_formal19pep_PRM_57min
LC_V11	LC	157392	43048.6	6513.55	9093.75	12229.8	3.8	14	Training set	10022_L55_2_1ug_formal19pep_PRM_57min
LC_V12	LC	67707	27657	5120.55	1030.5	15760.8	5.3	67.45	Training set	10025_L57_1_1ug_formal19pep_PRM_57min
LC_V13	LC	86624	47513.6	6026.88	1898.24	26135	2.7	18	Training set	10029_L59_1_1ug_formal19pep_PRM_57min
LC_V14	LC	260002	29377	3375.02	4566.92	14175.2	6.6	19	Training set	10031_L60_1_1ug_formal19pep_PRM_57min
LC_V15	LC	63607.2	35480.7	4848.06	2049.69	24477.5	4.4	20	Training set	10035_L62_1_1ug_formal19pep_PRM_57min
LC_V16	LC	112328	47820	7959.75	2226	31358.2	4	17	Training set	10036_L62_2_1ug_formal19pep_PRM_57min
LC_V17	LC	104941	31859.2	4735.36	1575.68	10269.4	3.5	13	Training set	10037_L63_1_1ug_formal19pep_PRM_57min
LC_V18	LC	310669	31501.6	10015.2	3589.04	45974.2	1.4	26	Training set	10384_serum_L18_2_1ug_formal19pep_PRM_57min
LC_V19	LC	102449	16864.6	5533.2	9402.2	10842.7	5.4	31	Training set	10385_serum_L61_1_1ug_formal19pep_PRM_57min
LC_V20	LC	125072	24583.5	7624.53	1683.99	19478.9	0.9	19	Training set	9914_serum_L1_1_1ug_formal19pep_PRM_57min
LC_V21	LC	37090.9	20713	7940.24	1074.15	17666.1	2.3	37	Training set	9915_serum_L1_2_1ug_formal19pep_PRM_57min
LC_V22	LC	90732.4	32075.6	4310.52	1874.08	36151.5	4.6	13	Training set	9919_serum_L3_2_1ug_formal19pep_PRM_57min
LC_V23	LC	149830	18685.3	4533.56	1634.89	17780.8	2	203	Training set	9921_serum_L4_2_1ug_formal19pep_PRM_57min
LC_V24	LC	587514	35225.6	6478.08	2450.56	31608.3	3.3	22	Training set	9927_serum_L7_2_1ug_formal19pep_PRM_57min
LC_V25	LC	280374	25781.6	12031.8	1862.64	33277.4	42.7	17	Training set	9930_serum_L9_1_1ug_formal19pep_PRM_57min
LC_V26	LC	1.12904e+06	35481.3	5068.18	11968.5	54822.8	2	24	Training set	9933_serum_L10_2_1ug_formal19pep_PRM_57min
LC_V27	LC	211662	26307	9145.8	3739.5	17717.4	3.6	23	Training set	9940_serum_L14_1_1ug_formal19pep_PRM_57min
LC_V28	LC	193991	15143.2	8746.44	4501.56	21049.6	21.6	166	Training set	9942_serum_L15_1_1ug_formal19pep_PRM_57min
LC_V29	LC	201052	20728.9	5143.91	5241.88	37723.3	3.1	16	Training set	9944_serum_L16_1_1ug_formal19pep_PRM_57min
LC_V30	LC	108647	54175	11304.7	1058.2	63302.8	6.8	26	Training set	9951_serum_L19_2_1ug_formal19pep_PRM_57min
LC_V31	LC	233888	36225	13359	4861.5	18084	1.7	18	Training set	9952_serum_L20_1_1ug_formal19pep_PRM_57min
LC_V32	LC	88217.6	40857.6	26329.6	9580.8	15976.3	3.3	19	Training set	9960_serum_L24_1_1ug_formal19pep_PRM_57min
LC_V33	LC	18158.4	53409.6	13499	934.56	12760.8	3	15	Training set	9961_serum_L24_2_1ug_formal19pep_PRM_57min
LC_V34	LC	583132	105262	9792.75	990.75	4428	2.1	40	Training set	9963_serum_L25_2_1ug_formal19pep_PRM_57min
LC_V35	LC	252362	36772.8	15638.8	8866.08	82172	5.1	87	Training set	9967_serum_L27_2_1ug_formal19pep_PRM_57min
LC_V36	LC	59105.2	70239.2	2518.64	4095.64	35032.2	5.4	18	Training set	9969_L28_2_1ug_formal19pep_PRM_57min
LC_V37	LC	162004	38171	17284.3	3233.02	31440.8	2.3	19	Training set	9971_L29_2_1ug_formal19pep_PRM_57min
LC_V38	LC	137186	36429.9	4418.31	782.73	11501.5	2	19	Training set	9972_L30_1_1ug_formal19pep_PRM_57min
LC_V39	LC	157304	18459.9	7081.33	4046.55	16693.9	1.8	13	Training set	9973_L30_2_1ug_formal19pep_PRM_57min
LC_V40	LC	59306.5	32250.6	6356.23	2469.84	25133.8	3.1	24	Training set	9976_L32_1_1ug_formal19pep_PRM_57min
LC_V41	LC	149832	26409.6	6270.24	624.96	26973.1	2.4	12	Training set	9979_L33_2_1ug_formal19pep_PRM_57min
LC_V42	LC	104218	29292.2	4781.18	3428.81	19260.1	2.2	25	Training set	9981_L34_2_1ug_formal19pep_PRM_57min
LC_V43	LC	1048572	57180.9	10913.5	21928.5	50883.2	3.1	24	Training set	9984_L36_1_1ug_formal19pep_PRM_57min
LC_V44	LC	169282	36496.8	6295.18	4387.46	30767.7	3.3	20	Training set	9985_L36_2_1ug_formal19pep_PRM_57min
LC_V45	LC	160242	81022.7	10111.2	4680.76	62816.5	4.1	30	Training set	9988_L38_1_1ug_formal19pep_PRM_57min
LC_V46	LC	205332	78543.6	8959.68	8453.99	44200.6	5.1	28	Training set	9989_L38_2_1ug_formal19pep_PRM_57min
LC_V47	LC	331273	78315.3	11520.2	4620.42	18904.4	2.9	19	Training set	9991_L39_2_1ug_formal19pep_PRM_57min
HC014	HC	120619	31782.4	5946.72	19982.6	27176.2	1.6	18	Training set	13079_Serum_HC014_1ug_PRM
HC002	HC	117267	29723.4	4379.62	14944	5939.78	2.4	52	Training set	13144_Serum_HC002_1ug_PRM
HC092	HC	169549	36864	5939.2	7377.92	8476.16	3.5	22	Training set	13175_Serum_HC092_1ug_PRM
HC075	HC	250295	46386.4	7324.12	26714	10195.4	4.2	21	Training set	13158_Serum_HC075_1ug_PRM
HC027	HC	303905	65001.2	28704.7	11589.3	13905.6	6	19	Training set	13096_Serum_HC027_1ug_PRM
HC062	HC	632941	31299.3	2933.22	3875.27	6127.06	4.4	33	Training set	13145_Serum_HC062_1ug_PRM
HC053	HC	214260	49610	11140	22742	9718	3.8	25	Training set	13131_Serum_HC053_1ug_PRM
HC047	HC	85392	18440	6734.4	10448.8	1876.8	5.5	18	Training set	13116_Serum_HC047_1ug_PRM
HC006	HC	62526	27446.5	6889.25	16428.8	38046	2	26	Training set	13073_Serum_HC006_1ug_PRM
HC067	HC	158911	53541.6	10843.6	21052.9	14371.6	2.3	21	Training set	13150_Serum_HC067_1ug_PRM
HC022	HC	104578	25217.4	5402.16	12165.8	13193.1	2.8	19	Training set	13091_Serum_HC022_1ug_PRM
HC100	HC	194553	29655	10702.8	9160.2	7488.9	2.1	27	Training set	13183_Serum_HC100_1ug_PRM
HC074	HC	244729	40991.8	7237.32	13552.1	30459.7	1.4	14	Training set	13157_Serum_HC074_1ug_PRM
HC001	HC	280082	41480.1	23353.9	9428.4	43767.5	3.2	22	Training set	13071_Serum_HC001_1ug_PRM
HC090	HC	260280	34560	7668	4212	16848	3	14	Training set	13173_Serum_HC090_1ug_PRM
HC038	HC	258278	24448	7166.72	18263	2974.72	7.4	19	Training set	13107_Serum_HC038_1ug_PRM
HC024	HC	232028	20372.1	5176.41	55754.6	1132.51	2.7	20	Training set	13093_Serum_HC024_1ug_PRM
HC048	HC	257000	26360	7819	4937	34806	2.3	24	Training set	13117_Serum_HC048_1ug_PRM
HC095	HC	251341	24047.1	6778.53	30556.3	17448.8	1.9	24	Training set	13178_Serum_HC095_1ug_PRM
HC026	HC	90716.4	36612	3634.08	23443	21846.3	2.7	32	Training set	13095_Serum_HC026_1ug_PRM
HC050	HC	136908	16893	6534	7056.9	51271.2	6.5	23	Training set	13119_Serum_HC050_1ug_PRM
HC085	HC	157030	20897.1	4836.93	12371.8	7188.9	3.7	31	Training set	13168_Serum_HC085_1ug_PRM
HC043	HC	200936	27583.8	5529.78	2479.38	25341.6	2.2	33	Training set	13112_Serum_HC043_1ug_PRM
HC017	HC	74319.9	24501.9	3955.08	3692.88	6867.57	4.5	37	Training set	13086_Serum_HC017_1ug_PRM
HC004	HC	117447	31959.2	7261.28	9862.32	14684.8	3.3	27	Training set	13072_Serum_HC004_1ug_PRM
HC103	HC	198986	28399.8	4493.58	12359.1	7447.44	1.5	17	Training set	13186_Serum_HC103_1ug_PRM
HC039	HC	431404	34029	5992.6	12597	39357.6	3.6	23	Training set	13108_Serum_HC039_1ug_PRM
HC068	HC	225215	28615	4973.19	17395	14291	3.5	17	Training set	13151_Serum_HC068_1ug_PRM
HC088	HC	309400	31651.2	8841.28	15460.5	28229.6	3.6	16	Training set	13171_Serum_HC088_1ug_PRM
HC044	HC	109597	27979.2	6802.24	6091.16	23146.6	2.9	26	Training set	13113_Serum_HC044_1ug_PRM
HC064	HC	282561	39266.7	3906.23	14640.1	11382.9	3.4	30	Training set	13147_Serum_HC064_1ug_PRM
HC091	HC	274004	46766.5	6785.68	22152.7	11031.6	3	15	Training set	13174_Serum_HC091_1ug_PRM
HC093	HC	100441	28891.1	7607.94	2606.01	15876	1.9	23	Training set	13176_Serum_HC093_1ug_PRM
HC078	HC	328450	63943.8	5118.36	18726.2	20000.2	2.2	28	Training set	13161_Serum_HC078_1ug_PRM
HC011	HC	183361	32111.7	12683.7	81193.6	34348.5	6	20	Training set	13077_Serum_HC011_1ug_PRM
HC070	HC	113529	22668.9	5770.53	10384.8	9058.83	1	28	Training set	13153_Serum_HC070_1ug_PRM
HC096	HC	208944	23232	5030.4	11236.8	29100.6	0.5	18	Training set	13179_Serum_HC096_1ug_PRM
HC030	HC	229586	27589.2	8625.36	21046.3	8148.94	2.4	16	Training set	13099_Serum_HC030_1ug_PRM
HC102	HC	352050	187647	11484.7	22312.2	20412.1	2.5	21	Training set	13185_Serum_HC102_1ug_PRM
HC077	HC	190466	38006.1	5493.51	21315.7	43632.3	4.5	32	Training set	13160_Serum_HC077_1ug_PRM
HC018	HC	113042	32759	5682.25	2303.5	10315.6	4.4	30	Training set	13087_Serum_HC018_1ug_PRM
HC069	HC	255478	26775	1664.46	13493.3	10781.8	1.8	35	Training set	13152_Serum_HC069_1ug_PRM
HCC_V94	HCC	258440	18229.8	9820.77	3271.98	45260.6	590	6472	Testing set	10054_serum_1878_PRM
HCC_V95	HCC	148953	13293	4009.6	2601.2	16184	97.6	47	Testing set	10059_serum_1824_PRM
HCC_V96	HCC	168254	7530.6	2181.3	248.82	16544.9	11.6	154	Testing set	10070_serum_1982_1ug_formal19pep_PRM_57min
HCC_V97	HCC	381140	15912	9291.1	2612.35	54277.6	803.3	87	Testing set	10077_serum_1766_1ug_formal19pep_PRM_57min
HCC_V98	HCC	352268	30179.6	6106.6	3149.44	31424.5	566	130	Testing set	10081_serum_1746_1ug_formal19pep_PRM_57min
HCC_V99	HCC	191223	34843.2	4058.32	787.36	22397.8	1546.9	14	Testing set	10086_serum_1809_1ug_formal19pep_PRM_57min
HCC_V100	HCC	135852	9558	4159.8	1117.8	25072.2	3.8	33388	Testing set	10106_serum_1690_1ug_formal19pep_PRM_57min
HCC_V101	HCC	132811	19141.2	7264.92	3449.16	36566.4	2.6	920	Testing set	10283_serum_1796_1ug_formal19pep_PRM_57min
HCC_V102	HCC	53820.3	15530.6	6974.13	1802.55	39707.9	10108.5	12761	Testing set	10286_serum_1802_1ug_formal19pep_PRM_57min
HCC_V103	HCC	117722	11603.2	5673.6	2713.6	22026.9	9.3	14	Testing set	10294_serum_1863_1ug_formal19pep_PRM_57min
HCC_V104	HCC	88506	12174	4016.4	800.4	9499.2	2	56	Testing set	10301_serum_1895_1ug_formal19pep_PRM_57min
HCC_V105	HCC	83388.2	9701.6	3244.14	1647.53	24989.7	3320.75	108	Testing set	10306_serum_1909_1ug_formal19pep_PRM_57min
HCC_V106	HCC	52088.1	13068.6	1806.42	876.3	37918.9	79.25	82	Testing set	10310_serum_1936_1ug_formal19pep_PRM_57min
HCC_V107	HCC	32320.2	13787.4	4183.74	2964.72	16012.3	507050	6807	Testing set	10325_serum_2076_1ug_formal19pep_PRM_57min
HCC_V108	HCC	56855	16600	6306.5	754	13504	288.2	180	Testing set	10333_serum_2136_1ug_formal19pep_PRM_57min
HCC_V109	HCC	46740	12140.1	6189.36	574	16070	603.2	245	Testing set	10334_serum_2144_1ug_formal19pep_PRM_57min
HCC_V110	HCC	23675.8	18722.2	9072.57	3842.05	41452.9	39.4	650	Testing set	10341_serum_2191_1ug_formal19pep_PRM_57min
HCC_V111	HCC	76195	20055.7	3190.88	1110.83	11276.9	19	1047	Testing set	10359_serum_2364_1ug_formal19pep_PRM_57min
HCC_V112	HCC	105487	10250.1	4587.66	2126.88	16913.6	145.28	1184	Testing set	10360_serum_2370_1ug_formal19pep_PRM_57min
HCC_V113	HCC	68803.8	14788.8	9296.04	2829.84	34402.7	82.6	2090	Testing set	10362_serum_2376_1ug_formal19pep_PRM_57min
HCC_V114	HCC	85947.4	17178.7	4678.52	2129.82	14251.2	2.6	33	Testing set	10363_serum_2377_1ug_formal19pep_PRM_57min
HCC_V115	HCC	31368.6	7338.6	3989.52	1379.16	9677.34	19	849	Testing set	10364_serum_2388_1ug_formal19pep_PRM_57min
HCC_V116	HCC	79718.1	15464.4	4589.34	2093.77	20371.3	19	5946	Testing set	10366_serum_2535_1ug_formal19pep_PRM_57min
HCC_V117	HCC	241314	28731.6	10290	3108.45	18358.8	8799.9	8049	Testing set	10369_serum_2538_1ug_formal19pep_PRM_57min
HCC_V118	HCC	56345.7	9906.4	4909.89	44172.5	9609.33	3.2	318	Testing set	11551_serum_3039_1ug_formal19pep_PRM_57min
HCC_V119	HCC	106108	10218.9	3080.85	1048.11	11752.1	>2000	24	Testing set	11552_serum_3043_1ug_formal19pep_PRM_57min
HCC_V120	HCC	55628.8	12883.2	4271.36	7992.96	31100.8	7.3	1189	Testing set	11575_serum_3113_1ug_formal19pep_PRM_57min
HCC_V121	HCC	42510.6	12990.3	12449.4	12530.3	22702.5	1369.3	24	Testing set	11580_serum_3121_1ug_formal19pep_PRM_57min
HCC_V122	HCC	57642.6	34810.5	6085.11	2379.81	18919.8	8.8	38651	Testing set	11586_serum_3138_1ug_formal19pep_PRM_57min
HCC_V123	HCC	31603.2	53171.2	3875.84	11133.4	3880.96	4.6	2836	Testing set	11587_serum_3142_1ug_formal19pep_PRM_57min
HCC_V124	HCC	42489.6	11859.2	2647.68	575.36	6009.6	64.4	12	Testing set	11594_serum_3157_1ug_formal19pep_PRM_57min
HCC_V125	HCC	34802.2	11869.6	2605.54	2418.32	13349.6	4	16	Testing set	11595_serum_3168_1ug_formal19pep_PRM_57min
HCC_V126	HCC	57480.3	20624.1	7842.16	4398.71	48906.8	3.7	2702	Testing set	11607_serum_3202_1ug_formal19pep_PRM_57min
HCC_V127	HCC	58926	12620.1	4331.13	3429.3	18247.7	>2000	28	Testing set	9890_serum_H9_2_1ug_formal19pep_PRM_57min
HCC_V128	HCC	65810.5	36381.6	6839.96	4283.21	39673.8	8.527	1006	Testing set	9892_serum_H10_2_1ug_formal19pep_PRM_57min
HCC_V129	HCC	99046.4	12211.2	9124.48	10430.4	20668.9	595.988	46	Testing set	9894_serum_H11_2_1ug_formal19pep_PRM_57min
HCC_V130	HCC	143697	37047.8	17955.2	6958.71	10454	124.1	31	Testing set	9901_serum_H14_3_1ug_formal19pep_PRM_57min
LC_V48	LC	140204	56826	5320.92	3107.94	31452.3	2.7	39	Testing set	10002_L45_1_1ug_formal19pep_PRM_57min
LC_V49	LC	221110	52564.2	7709.37	5089.44	44424.3	2.6	34	Testing set	10003_L45_2_1ug_formal19pep_PRM_57min
LC_V50	LC	54116.2	31076.3	3043.25	4388.57	55581.4	2.5	28	Testing set	10005_L46_2_1ug_formal19pep_PRM_57min
LC_V51	LC	160549	73873	5033.78	1119.72	17446.8	2.2	33	Testing set	10010_L49_1_1ug_formal19pep_PRM_57min
LC_V52	LC	188904	54238.8	8028.79	15495.5	46520.3	3.8	16	Testing set	10027_L58_1_1ug_formal19pep_PRM_57min
LC_V53	LC	110081	55459.2	8357.57	7392.97	50618.7	2.2	16	Testing set	10028_L58_2_1ug_formal19pep_PRM_57min
LC_V54	LC	185316	21640	2094.4	4970.8	7731.2	2.9	42	Testing set	10034_L61_2_1ug_formal19pep_PRM_57min
LC_V55	LC	241679	31482	1912.02	3135	22064.5	1.8	29	Testing set	10039_L64_1_1ug_formal19pep_PRM_57min
LC_V56	LC	113504	14480	4545.6	1234.4	41470.4	4.7	17	Testing set	9918_serum_L3_1_1ug_formal19pep_PRM_57min
LC_V57	LC	274354	26384	6366.5	3556.4	33025.1	1.4	20	Testing set	9924_serum_L6_1_1ug_formal19pep_PRM_57min
LC_V58	LC	121591	34486.8	8392.89	2403.81	32093.4	1.4	20	Testing set	9925_serum_L6_2_1ug_formal19pep_PRM_57min
LC_V59	LC	184740	35736	11174.4	2132.4	36532.2	1.8	23	Testing set	9938_serum_L13_1_1ug_formal19pep_PRM_57min
LC_V60	LC	341234	37928.8	13737.4	2488.72	12057.8	2.9	15	Testing set	9941_serum_L14_2_1ug_formal19pep_PRM_57min
LC_V61	LC	77357.4	26505	7442.48	1533.26	26434.9	7.2	19	Testing set	9946_serum_L17_1_1ug_formal19pep_PRM_57min
LC_V62	LC	51710.6	45747.6	8184.72	8338.82	24373.3	159.65	21	Testing set	9956_serum_L22_1_1ug_formal19pep_PRM_57min
LC_V63	LC	107811	83819	14974.5	16403.6	21593.1	4	16	Testing set	9958_serum_L23_1_1ug_formal19pep_PRM_57min
LC_V64	LC	133397	41379.2	15400.6	2640.47	35721.7	2.3	3722	Testing set	9970_L29_1_1ug_formal19pep_PRM_57min
LC_V65	LC	363614	58261	9237.08	1684.32	58148.5	4.7	31	Testing set	9974_L31_1_1ug_formal19pep_PRM_57min
LC_V66	LC	271270	48748.6	9417.44	840.64	8781.99	2.4	21	Testing set	9986_L37_1_1ug_formal19pep_PRM_57min
LC_V67	LC	56844.6	51198.9	9186.63	6677.94	7703.04	2.5	18	Testing set	9987_L37_2_1ug_formal19pep_PRM_57min
LC_V68	LC	271552	53805	3651.75	6013.5	16764.8	2.9	30	Testing set	9996_L42_1_1ug_formal19pep_PRM_57min
HC058	HC	68596	17846.4	7427.2	11680.2	9229.44	3.6	16	Testing set	13136_Serum_HC058_1ug_PRM
HC028	HC	268397	30223.2	4570.44	8352.96	4833.36	2.2	33	Testing set	13097_Serum_HC028_1ug_PRM
HC045	HC	152766	17291.4	6153.42	9861.48	24208.7	3.7	16	Testing set	13114_Serum_HC045_1ug_PRM
HC042	HC	332438	68460.7	15192.7	62285.8	7306.6	13.7	33	Testing set	13111_Serum_HC042_1ug_PRM
HC055	HC	163532	42814.5	11319.5	20109.3	23077.5	3.7	24	Testing set	13133_Serum_HC055_1ug_PRM
HC104	HC	118322	34994.4	6826.68	14217	15697.9	2.6	13	Testing set	13187_Serum_HC104_1ug_PRM
HC073	HC	118472	28189.7	5642.56	15278.3	13932.4	2.3	16	Testing set	13156_Serum_HC073_1ug_PRM
HC065	HC	181630	36661.8	5243.49	3368.64	12191.3	2.7	20	Testing set	13148_Serum_HC065_1ug_PRM
HC041	HC	354754	69122.9	23619.8	18101.2	35749.6	3.8	18	Testing set	13110_Serum_HC041_1ug_PRM
HC031	HC	126916	28047.6	5419.68	14134.7	13986.8	4.3	33	Testing set	13100_Serum_HC031_1ug_PRM
HC054	HC	159160	20250	4690	26817	14765	4	17	Testing set	13132_Serum_HC054_1ug_PRM
HC008	HC	451895	22098	6556.32	58343.9	24483.5	2.9	20	Testing set	13075_Serum_HC008_1ug_PRM
HC029	HC	172733	23165	7683.4	15123.3	17990.8	1.9	17	Testing set	13098_Serum_HC029_1ug_PRM
HC036	HC	155905	29769.3	7288.38	5216.31	12840.3	2.8	21	Testing set	13105_Serum_HC036_1ug_PRM
HC009	HC	32720	23330	3845	7830	15892	2.9	34	Testing set	13083_Serum_HC009_1ug_PRM
HC010	HC	33299.6	46580	8822.32	12718	12620.8	3.3	24	Testing set	13076_Serum_HC010_1ug_PRM
HC025	HC	187950	35595	5756.1	6961.5	15720.6	5.3	30	Testing set	13094_Serum_HC025_1ug_PRM
HC076	HC	139870	21814.1	12299.2	4519.9	12149.1	3.1	23	Testing set	13159_Serum_HC076_1ug_PRM
HC046	HC	302574	64005	34451.3	14535	58160.4	4.2	25	Testing set	13115_Serum_HC046_1ug_PRM
HCC_V131	HCC	174960	13029.5	5441.15	1285.9	44405.9	>2000	25007	Validation set	10056_serum_1870_PRM
HCC_V132	HCC	146277	13174.6	3813.68	2728.78	16067.2	63823.7	12801	Validation set	10068_serum_1711_1ug_formal19pep_PRM_57min
HCC_V133	HCC	174742	19245.6	8127.68	376.64	21259.9	>2000	71	Validation set	10073_serum_1992_1ug_formal19pep_PRM_57min
HCC_V134	HCC	436182	20739	9951	2652.36	14472.7	4054.75	171	Validation set	10079_serum_1752_1ug_formal19pep_PRM_57min
HCC_V135	HCC	194790	15233.4	4832.73	1766.52	18643	362.75	210	Validation set	10080_serum_1748_1ug_formal19pep_PRM_57min
HCC_V136	HCC	177222	19126	12127.5	3003.95	15075.2	4.2	>75000	Validation set	10089_serum_1817_1ug_formal19pep_PRM_57min
HCC_V137	HCC	300527	22946.7	3860.22	2445.59	27720.8	801.2	6647	Validation set	10090_serum_1812_1ug_formal19pep_PRM_57min
HCC_V138	HCC	333459	18848	7431.04	9961.6	27248	54.4	2137	Validation set	10096_serum_1851_1ug_formal19pep_PRM_57min
HCC_V139	HCC	469236	42138.8	5203.3	3879.6	21043.8	26402.8	>75000	Validation set	10097_serum_1900_1ug_formal19pep_PRM_57min
HCC_V140	HCC	93123	24240.6	7672.86	523.8	42578.5	47.2	45	Validation set	10101_serum_1721_1ug_formal19pep_PRM_57min
HCC_V141	HCC	273972	22066	4954.48	930.24	46076.1	1168.3	790	Validation set	10102_serum_1998_1ug_formal19pep_PRM_57min
HCC_V142	HCC	68124	8416.8	2690.8	1547.28	25161.4	274.7	17	Validation set	10104_serum_1729_1ug_formal19pep_PRM_57min
HCC_V143	HCC	192656	12200	4327.95	2028.25	18018.2	317.3	185	Validation set	10112_serum_1666_1ug_formal19pep_PRM_57min
HCC_V144	HCC	60430.6	10017	7365.94	3975	17853.6	25.75	1507	Validation set	10285_serum_1801_1ug_formal19pep_PRM_57min
HCC_V145	HCC	63685.3	13151.6	3559.36	1717.45	20868.1	549.5	742	Validation set	10287_serum_1814_1ug_formal19pep_PRM_57min
HCC_V146	HCC	40846.4	8108.8	2382.24	1192.8	12458.3	367.3	61	Validation set	10289_serum_1841_1ug_formal19pep_PRM_57min
HCC_V147	HCC	64811.7	15794.1	2960.1	1275.12	16437.9	2	501	Validation set	10299_serum_1888_1ug_formal19pep_PRM_57min
HCC_V148	HCC	45767.7	14634.9	6265.89	2853.15	21078.1	58.3	788	Validation set	10300_serum_1893_1ug_formal19pep_PRM_57min
HCC_V149	HCC	82942.6	19637	8165.05	1687.03	37884.1	11.25	33	Validation set	10302_serum_1897_1ug_formal19pep_PRM_57min
HCC_V150	HCC	33285.6	10428.2	8489.76	1893.36	15113.8	9.7	5945	Validation set	10304_serum_1901_1ug_formal19pep_PRM_57min
HCC_V151	HCC	205643	14652.9	5908.06	1370.15	14084.7	37776.5	27	Validation set	10305_serum_1907_1ug_formal19pep_PRM_57min
HCC_V152	HCC	97982.5	12034	2434.85	1706.1	33706.2	1.75	347	Validation set	10308_serum_1928_1ug_formal19pep_PRM_57min
HCC_V153	HCC	35569.8	8215.2	2843.19	1108.8	9380.7	47.7	43	Validation set	10313_serum_1941_1ug_formal19pep_PRM_57min
HCC_V154	HCC	81054.3	16822.2	8722.29	2548.86	25361.6	4.8	104	Validation set	10314_serum_1942_1ug_formal19pep_PRM_57min
HCC_V155	HCC	36498	12322.2	2523.84	1836.78	23088.8	9.5	33	Validation set	10319_serum_1958_1ug_formal19pep_PRM_57min
HCC_V156	HCC	65691	19282.5	7942.5	3199.5	36615.6	27.4	5635	Validation set	10320_serum_1960_1ug_formal19pep_PRM_57min
HCC_V157	HCC	48330	11326.5	5640.3	1263.6	12067.6	108.1	37	Validation set	10323_serum_2038_1ug_formal19pep_PRM_57min
HCC_V158	HCC	64870	15262	4406.35	1131.65	40789.4	29.7	2305	Validation set	10327_serum_2082_1ug_formal19pep_PRM_57min
HCC_V159	HCC	82983.6	17791.2	5881.05	2761.92	31267.5	10650	9018	Validation set	10329_serum_2089_1ug_formal19pep_PRM_57min
HCC_V160	HCC	113714	21352.8	9081.76	2488.06	14974.9	1811.6	1533	Validation set	10330_serum_2094_1ug_formal19pep_PRM_57min
HCC_V161	HCC	39505.5	14494.5	4076.55	1543.05	25618	4.1	1186	Validation set	10345_serum_2213_1ug_formal19pep_PRM_57min
HCC_V162	HCC	95243	23107.6	5309.5	2426.38	7962.2	18.1	2781	Validation set	10346_serum_2117_1ug_formal19pep_PRM_57min
HCC_V163	HCC	101192	14917.5	2142.4	1322.1	13924.3	28879.1	3972	Validation set	10347_serum_2221_1ug_formal19pep_PRM_57min
HCC_V164	HCC	137632	12774.4	5826.56	2197.76	19766.4	129.6	>75000	Validation set	10349_serum_2248_1ug_formal19pep_PRM_57min
HCC_V165	HCC	51768.5	13965	4278.19	1396.01	13784.2	3360.94	18324	Validation set	10351_serum_2283_1ug_formal19pep_PRM_57min
HCC_V166	HCC	57327.6	13292.4	8966.76	2141.7	16571.3	70.3	31	Validation set	10353_serum_2297_1ug_formal19pep_PRM_57min
HCC_V167	HCC	64949.7	13282.5	6819.96	1795.38	11843.2	2.4	57	Validation set	10354_serum_2309_1ug_formal19pep_PRM_57min
HCC_V168	HCC	186297	15655.5	6648.39	4683.42	43431.6	200000	29378	Validation set	10355_serum_2319_1ug_formal19pep_PRM_57min
HCC_V169	HCC	88419.5	17165.4	13767.1	2724.26	21681.8	187.1	23	Validation set	10365_serum_2396_1ug_formal19pep_PRM_57min
HCC_V170	HCC	208599	20354.6	9818.94	1306.96	15227.8	114.9	10747	Validation set	10367_serum_2536_1ug_formal19pep_PRM_57min
HCC_V171	HCC	81810	22469.4	3029.4	4902.12	17681.2	5	286	Validation set	10368_serum_2537_1ug_formal19pep_PRM_57min
HCC_V172	HCC	146152	13327.5	4119	1215.75	51155.2	185.1	531	Validation set	10372_serum_2544_1ug_formal19pep_PRM_57min
HCC_V173	HCC	305820	22570	9895.28	2796.46	31495.9	5596.03	27327	Validation set	10375_serum_2554_1ug_formal19pep_PRM_57min
HCC_V174	HCC	22487.6	20515.6	9805.6	2142.68	9519.32	12	323	Validation set	10376_serum_2555_1ug_formal19pep_PRM_57min
HCC_V175	HCC	126836	12765	4629.21	1743.63	14131.9	10.6	75	Validation set	10379_serum_2564_1ug_formal19pep_PRM_57min
HCC_V176	HCC	192549	20923	8905.4	2330.3	21900.9	1.3	917	Validation set	10380_serum_2565_1ug_formal19pep_PRM_57min
HCC_V177	HCC	143561	16709.8	5130.86	2166.78	17429.4	5218.28	2022	Validation set	10383_serum_2735_1ug_formal19pep_PRM_57min
HCC_V178	HCC	45554.4	10260	5870.16	68110.6	23030.6	12.242	46	Validation set	11548_serum_3029_1ug_formal19pep_PRM_57min
HCC_V179	HCC	50274	9758.4	3260.4	1540.52	33373.9	4.7	224	Validation set	11550_serum_3030_1ug_formal19pep_PRM_57min
HCC_V180	HCC	57195	11594	1796.76	1454.52	28481.6	107.1	19	Validation set	11553_serum_3045_1ug_formal19pep_PRM_57min
HCC_V181	HCC	62670.5	8628.6	2117	4553.74	25240.5	2.8	19	Validation set	11554_serum_3048_1ug_formal19pep_PRM_57min
HCC_V182	HCC	65968	17934	2112.6	9946.3	23984.1	13	98	Validation set	11555_serum_3050_1ug_formal19pep_PRM_57min
HCC_V183	HCC	44163	8460.9	5421.15	40068	8469.72	4.8	1155	Validation set	11559_serum_3066_1ug_formal19pep_PRM_57min
HCC_V184	HCC	28691	13123.5	3343.6	4928.3	24945.7	3.4	4009	Validation set	11560_serum_3068_1ug_formal19pep_PRM_57min
HCC_V185	HCC	99762	9625.2	2342.34	3350.88	4668.3	11.5	54	Validation set	11561_serum_3070_1ug_formal19pep_PRM_57min
HCC_V186	HCC	118832	6534.3	4631.28	756.24	7772.16	3.1	135	Validation set	11562_serum_3075_1ug_formal19pep_PRM_57min
HCC_V187	HCC	110334	11780.8	5247.34	2091.98	22470.8	>2000	27	Validation set	11565_serum_3083_1ug_formal19pep_PRM_57min
HCC_V188	HCC	117802	13927.2	4323.48	3291.96	5036.64	10.6	926	Validation set	11566_serum_3084_1ug_formal19pep_PRM_57min
HCC_V189	HCC	166042	16700.6	10305.5	23999.4	33432.8	3	49	Validation set	11568_serum_3089_1ug_formal19pep_PRM_57min
HCC_V190	HCC	41475.9	16070.1	17604	113242	24960.1	7	158	Validation set	11576_serum_3114_1ug_formal19pep_PRM_57min
HCC_V191	HCC	138687	11531.1	11180.5	1815.45	25660.3	219.7	35	Validation set	11577_serum_3117_1ug_formal19pep_PRM_57min
HCC_V192	HCC	180462	12360	3768	1602.6	13152	2.3	304	Validation set	11579_serum_3120_1ug_formal19pep_PRM_57min
HCC_V193	HCC	42607.5	14517.9	3185.73	4864.38	14359.4	6.2	420	Validation set	11581_serum_3123_1ug_formal19pep_PRM_57min
HCC_V194	HCC	162782	14370.4	6749.97	2251.41	20364.9	15.6	103	Validation set	11582_serum_3128_1ug_formal19pep_PRM_57min
HCC_V195	HCC	32011.2	8791.2	2687.04	2177.28	10858.3	4.3	11517	Validation set	11584_serum_3135_1ug_formal19pep_PRM_57min
HCC_V196	HCC	59554.8	11750.5	6737.9	22899.6	9558.73	12.8	1424	Validation set	11588_serum_3143_1ug_formal19pep_PRM_57min
HCC_V197	HCC	74460.4	17545	6455.4	3739.84	46904	4.9	5862	Validation set	11589_serum_3144_1ug_formal19pep_PRM_57min
HCC_V198	HCC	171244	19527	6130.65	5683.53	9962.22	1.8	1115	Validation set	11591_serum_3153_1ug_formal19pep_PRM_57min
HCC_V199	HCC	56851.2	13401.6	4023.04	929.28	22007.7	10.4	276	Validation set	11596_serum_3170_1ug_formal19pep_PRM_57min
HCC_V200	HCC	35521.2	17809.2	5396.22	6451.92	8556.3	4.7	6028	Validation set	11597_serum_3171_1ug_formal19pep_PRM_57min
HCC_V201	HCC	61058.4	8800.8	9071.36	1259.32	34681.8	2.5	3390	Validation set	11603_serum_3183_1ug_formal19pep_PRM_57min
HCC_V202	HCC	65028.9	14959.7	7791.54	2056.16	28531.3	10.8	56	Validation set	11606_serum_3201_1ug_formal19pep_PRM_57min
HCC_V203	HCC	108029	9835.8	9106.36	8771.71	43619.9	5.1	17	Validation set	9875_serum_H1_2_1ug_formal19pep_PRM_57min
HCC_V204	HCC	184835	26646.4	11042.2	6999.52	19576.5	3.1	33	Validation set	9879_serum_H3_2_1ug_formal19pep_PRM_57min
HCC_V205	HCC	134434	28694.4	7549.08	3407.04	39102.8	64.145	137	Validation set	9883_serum_H5_2_1ug_formal19pep_PRM_57min
HCC_V206	HCC	117866	23261	9711.1	4195.1	21590.8	3.1	25	Validation set	9886_serum_H7_2_1ug_formal19pep_PRM_57min
HCC_V207	HCC	119885	34857.6	3430.08	2979.84	27574.1	8.2	53	Validation set	9905_serum_H16_2_1ug_formal19pep_PRM_57min
HCC_V208	HCC	63801	12423.6	3267.06	1895.67	29587.1	9.7	25	Validation set	9907_serum_H17_2_1ug_formal19pep_PRM_57min
HCC_V209	HCC	60264	16506	6801.3	1089.9	34373.7	12.5	89	Validation set	9909_serum_H18_2_1ug_formal19pep_PRM_57min
HCC_V210	HCC	89029	17408	5600.65	1862.35	25181.2	1702.9	22	Validation set	9913_serum_H20_2_1ug_formal19pep_PRM_57min
LC_V69	LC	46244.1	38454.4	6286.05	7329.76	36073	3.1	26	Validation set	10001_L44_2_1ug_formal19pep_PRM_57min
LC_V70	LC	165539	42346.2	4941.3	2927.34	14784.9	4.2	26	Validation set	10006_L47_1_1ug_formal19pep_PRM_57min
LC_V71	LC	65550.6	42693.9	5048.97	2732.19	13825	4.2	17	Validation set	10007_L47_2_1ug_formal19pep_PRM_57min
LC_V72	LC	115357	23409.9	8848.68	2523.96	8600.16	4.5	16	Validation set	10013_L50_2_1ug_formal19pep_PRM_57min
LC_V73	LC	110046	50495.2	8273.44	11047.7	11258.8	2.5	14	Validation set	10014_L51_1_1ug_formal19pep_PRM_57min
LC_V74	LC	84403.2	41277.6	6063.12	4268.88	25944.2	1.6	28	Validation set	10017_L53_1_1ug_formal19pep_PRM_57min
LC_V75	LC	149929	41505.5	5022.65	8811.25	23954.2	2.2	27	Validation set	10018_L53_2_1ug_formal19pep_PRM_57min
LC_V76	LC	259115	39364.7	7631.75	6184.61	35012.6	6	37	Validation set	10020_L54_2_1ug_formal19pep_PRM_57min
LC_V77	LC	160877	45824.4	7578.36	7529.76	10896.1	3.1	31	Validation set	10023_L56_1ug_formal19pep_PRM_57min
LC_V78	LC	245062	65755.2	6380.64	2138.64	11529	3.1	25	Validation set	10024_L56_2_1ug_formal19pep_PRM_57min
LC_V79	LC	74927.6	43458.8	6953.76	6912.84	14798.1	5	396	Validation set	10026_L57_2_1ug_formal19pep_PRM_57min
LC_V80	LC	126881	29661.6	6447.76	2739.04	15031.4	4.9	13	Validation set	10032_L60_2_1ug_formal19pep_PRM_57min
LC_V81	LC	101542	26369	3894.1	3492.3	12427.1	3.7	17	Validation set	10038_L63_2_1ug_formal19pep_PRM_57min
LC_V82	LC	89360.8	26558.2	3269.52	4566.08	3862.7	2	21	Validation set	10040_L64_2_1ug_formal19pep_PRM_57min
LC_V83	LC	126776	18376.8	3165.76	6055.92	47147.4	8.1	35	Validation set	9916_serum_L2_1_1ug_formal19pep_PRM_57min
LC_V84	LC	137319	25142.4	3122.55	7020.27	41737.7	5.3	37	Validation set	9917_serum_L2_2_1ug_formal19pep_PRM_57min
LC_V85	LC	173342	20690.1	9537.67	766.3	36109.3	1.6	19	Validation set	9920_serum_L4_1_1ug_formal19pep_PRM_57min
LC_V86	LC	212472	36582	7143.24	1862.64	15262.3	2.8	26	Validation set	9922_serum_L5_1_1ug_formal19pep_PRM_57min
LC_V87	LC	204130	32680	8548.4	3374.64	15213.4	25	25	Validation set	9923_serum_L5_2_1ug_formal19pep_PRM_57min
LC_V88	LC	241250	23291.4	5479.98	1048.08	40779.4	5.3	18	Validation set	9926_serum_L7_1_1ug_formal19pep_PRM_57min
LC_V89	LC	359814	20740.4	16930.5	2169.04	46274.9	55.4	30	Validation set	9928_serum_L8_1_1ug_formal19pep_PRM_57min
LC_V90	LC	556628	14473	4091.39	3199.23	24520.5	2	13	Validation set	9929_serum_L8_2_1ug_formal19pep_PRM_57min
LC_V91	LC	260258	24307.2	10972.8	1053.36	30668.4	3.8	27	Validation set	9931_serum_L9_2_1ug_formal19pep_PRM_57min
LC_V92	LC	272256	12136	3285.74	9496.42	35584.7	2.2	23	Validation set	9932_serum_L10_1_1ug_formal19pep_PRM_57min
LC_V93	LC	76296.6	19575	13152.8	1476.36	34642.6	2.3	13	Validation set	9936_serum_L12_1_1ug_formal19pep_PRM_57min
LC_V94	LC	142025	11365.8	5374.72	791.92	18777.3	1.8	14	Validation set	9937_serum_L12_2_1ug_formal19pep_PRM_57min
LC_V95	LC	222832	47092.5	9980.25	2764.5	41242.5	1.7	1161	Validation set	9939_serum_L13_2_1ug_formal19pep_PRM_57min
LC_V96	LC	227282	32624.8	10597.6	2134.08	40923	3.1	11	Validation set	9945_serum_L16_2_1ug_formal19pep_PRM_57min
LC_V97	LC	78202.1	34657.3	9602.45	3401.74	35064.9	3.5	22	Validation set	9947_serum_L17_2_1ug_formal19pep_PRM_57min
LC_V98	LC	73035	31057.5	7197	1752.75	42951.8	3.5	11624	Validation set	9948_serum_L18_1_1ug_formal19pep_PRM_57min
LC_V99	LC	226714	54086.4	15868.4	5050.08	108086	9.6	22	Validation set	9950_serum_L19_1_1ug_formal19pep_PRM_57min
LC_V100	LC	315978	34115.4	14231.2	8975.34	24986.6	2.3	22	Validation set	9953_serum_L20_2_1ug_formal19pep_PRM_57min
LC_V101	LC	62775	54256.2	15603.5	9353.94	42044.4	3.9	18	Validation set	9954_serum_L21_1_1ug_formal19pep_PRM_57min
LC_V102	LC	323616	65394.7	23281.1	9109.32	30515.8	3.8	21	Validation set	9955_serum_L21_2_1ug_formal19pep_PRM_57min
LC_V103	LC	148909	35049.4	11903.9	14134	20385.3	3.8	17	Validation set	9959_serum_L23_2_1ug_formal19pep_PRM_57min
LC_V104	LC	112058	54129.3	9872.45	2222.39	14657.6	2.3	35	Validation set	9962_serum_L25_1_1ug_formal19pep_PRM_57min
LC_V105	LC	153758	116312	18602.1	3976.07	66974.6	303.25	39	Validation set	9964_serum_L26_1_1ug_formal19pep_PRM_57min
LC_V106	LC	338163	45710	5229	8423.1	53589.2	4.8	28	Validation set	9975_L31_2_1ug_formal19pep_PRM_57min
LC_V107	LC	74008	39902.5	8918.25	1979.45	39698.4	2.1	13	Validation set	9978_L33_1_1ug_formal19pep_PRM_57min
LC_V108	LC	94346.4	41252.8	6982.88	3350.84	25163.6	2.5	20	Validation set	9980_L34_1_1ug_formal19pep_PRM_57min
LC_V109	LC	145511	56474.3	3512.81	3019.69	33788.8	2.3	24	Validation set	9982_L35_1_1ug_formal19pep_PRM_57min
LC_V110	LC	807714	175167	24829.2	12819.6	58089.6	2.2	27	Validation set	9983_L35_2_1ug_formal19pep_PRM_57min
LC_V111	LC	323352	67701.6	9802.08	3720.96	17150.4	4.1	37	Validation set	9992_L40_1_1ug_formal19pep_PRM_57min
LC_V112	LC	50985	48708	3348.4	5418.05	29572.4	1.2	14	Validation set	9994_L41_1_1ug_formal19pep_PRM_57min
LC_V113	LC	298387	31648	2018.56	2732.8	15168	3	25	Validation set	9997_L42_1ug_formal19pep_PRM_57min
LC_V114	LC	258999	59631	11877.8	4275.18	39193.4	1.8	17	Validation set	9998_L43_1_1ug_formal19pep_PRM_57min
LC_V115	LC	166061	20732.8	5475.84	752.68	24395.8	1.5	15	Validation set	9999_L43_2_1ug_formal19pep_PRM_57min
HC003	HC	384132	29606	7192.45	4336.94	22635	3.8	30	Validation set	13081_Serum_HC003_1ug_PRM
HC005	HC	127755	40731.6	7669.48	39911.7	23779.2	1.4	21	Validation set	13082_Serum_HC005_1ug_PRM
HC007	HC	65854.4	81409.5	7522.38	3227.94	7462.34	3.1	26	Validation set	13074_Serum_HC007_1ug_PRM
HC012	HC	171083	26708.4	4889.16	10130.4	15145.9	2.2	20	Validation set	13084_Serum_HC012_1ug_PRM
HC013	HC	253607	18735.7	5092.32	29083.1	7279.01	2.1	19	Validation set	13078_Serum_HC013_1ug_PRM
HC015	HC	80866.9	21853.9	4489.47	7697.42	13273.4	3.3	16	Validation set	13080_Serum_HC015_1ug_PRM
HC016	HC	261320	39830	8388	8701	10933	2.5	24	Validation set	13085_Serum_HC016_1ug_PRM
HC019	HC	296630	42887.6	8155.64	60042.6	25067.9	2.5	18	Validation set	13088_Serum_HC019_1ug_PRM
HC020	HC	209694	34596.1	7884.8	1499.19	5005.77	3.1	23	Validation set	13089_Serum_HC020_1ug_PRM
HC021	HC	210193	50748.6	10276.1	14071.3	2548.18	5.2	33	Validation set	13090_Serum_HC021_1ug_PRM
HC023	HC	365215	32204	7499.07	3174.81	14799.3	3.4	19	Validation set	13092_Serum_HC023_1ug_PRM
HC032	HC	317316	38615.2	5188.8	5350.48	30471	7.6	23	Validation set	13101_Serum_HC032_1ug_PRM
HC033	HC	151963	30702	6345.25	13606	6029.05	4.3	34	Validation set	13102_Serum_HC033_1ug_PRM
HC034	HC	135854	23387	4676.49	4766.58	36194.3	5.6	26	Validation set	13103_Serum_HC034_1ug_PRM
HC035	HC	119514	47690.4	5720.43	44382.4	14267.1	3.9	30	Validation set	13104_Serum_HC035_1ug_PRM
HC037	HC	191774	35346.4	4798.72	12727.3	5416.04	2.5	25	Validation set	13106_Serum_HC037_1ug_PRM
HC040	HC	101040	42746.5	10362.4	39042.2	7173.15	3.6	35	Validation set	13109_Serum_HC040_1ug_PRM
HC049	HC	104172	19044	5168.4	14500.8	2137.2	2.2	27	Validation set	13118_Serum_HC049_1ug_PRM
HC051	HC	77917.5	23835	6270	4170.75	31380.8	0.8	21	Validation set	13120_Serum_HC051_1ug_PRM
HC052	HC	171494	44116.8	6230.28	8914.08	13749.1	2.3	18	Validation set	13130_Serum_HC052_1ug_PRM
HC056	HC	237346	34314.5	8109	21650.3	12867.3	4.8	19	Validation set	13134_Serum_HC056_1ug_PRM
HC057	HC	192518	29692.8	4634.88	11244.5	15718.1	4.9	21	Validation set	13135_Serum_HC057_1ug_PRM
HC059	HC	102448	29450.1	6845.88	6928.65	7896.97	1.6	23	Validation set	13137_Serum_HC059_1ug_PRM
HC060	HC	396991	25327.4	6214.93	37582.7	23734.8	4.9	19	Validation set	13138_Serum_HC060_1ug_PRM
HC061	HC	379088	52400	8655	2725	19558.8	3.5	29	Validation set	13139_Serum_HC061_1ug_PRM
HC063	HC	201178	25548.6	8316.77	16811.4	9802.1	4.1	32	Validation set	13146_Serum_HC063_1ug_PRM
HC066	HC	312992	39822.6	14614	30520.7	27155.1	4.9	17	Validation set	13149_Serum_HC066_1ug_PRM
HC071	HC	191104	24144	5144.8	5656.8	26105.6	2.7	23	Validation set	13154_Serum_HC071_1ug_PRM
HC072	HC	156217	28005.3	5423.58	6748.59	6891.27	4.3	30	Validation set	13155_Serum_HC072_1ug_PRM
HC079	HC	328495	31508.4	7116.36	9211.65	43432.9	2.4	19	Validation set	13162_Serum_HC079_1ug_PRM
HC080	HC	209336	31369.8	7215.83	21058.7	21393.3	2.8	21	Validation set	13163_Serum_HC080_1ug_PRM
HC081	HC	192902	36174.6	8199.18	24448	10600.9	2.7	37	Validation set	13164_Serum_HC081_1ug_PRM
HC082	HC	139493	25963.2	5388.12	11571.1	15858.7	1.9	20	Validation set	13165_Serum_HC082_1ug_PRM
HC083	HC	260887	24570.8	4706.4	35634	5632.84	4.3	19	Validation set	13166_Serum_HC083_1ug_PRM
HC084	HC	199573	26598	3905	13092.2	15026	3	20	Validation set	13167_Serum_HC084_1ug_PRM
HC086	HC	65307.2	31920	6666.24	44514.4	9572.64	3.7	19	Validation set	13169_Serum_HC086_1ug_PRM
HC087	HC	163961	30824.8	4562.24	13919.9	16702.4	5.5	20	Validation set	13170_Serum_HC087_1ug_PRM
HC089	HC	148792	32687.6	8642.48	18500.3	7662.68	2.1	20	Validation set	13172_Serum_HC089_1ug_PRM
HC094	HC	336800	41986.5	13488.4	18917.5	4720.75	1.4	24	Validation set	13177_Serum_HC094_1ug_PRM
HC097	HC	53597.6	23868	8377.6	3486.36	14685.3	1.6	20	Validation set	13180_Serum_HC097_1ug_PRM
HC098	HC	178799	29732.9	7516.08	8473.11	19811.5	2.2	24	Validation set	13181_Serum_HC098_1ug_PRM
HC099	HC	114595	45110.4	6136.32	18712.3	15773.8	1.5	23	Validation set	13182_Serum_HC099_1ug_PRM
HC101	HC	98107.8	28459.2	7664.58	6628.72	49017.6	2.9	20	Validation set	13184_Serum_HC101_1ug_PRM
