# Supplementary material for: Proteomics-driven noninvasive screening of circulating serum protein panels for the early diagnosis of hepatocellular carcinoma
Source: Nat Commun. 2023 Dec 18;14:8392. doi: 10.1038/s41467-023-44255-2 (PMC10728065; doi:10.1038/s41467-023-44255-2)
Supplement: Supplementary file 9 — Supplementary Data 6 [file 41467_2023_44255_MOESM9_ESM.xlsx]

## Sheet: Sheet2
Supplementary Data 6. Targeted proteomic expression profiles of 253 patients in the prospective validation cohort
Sample ID	Group	HABP2 (RPGVYTQVTK, fg/μL)	CD163 (TSYQVYSK, fg/μL)	Clinical AFP (ng/mL)	Clinical PIVKA II (mAU/mL)	aMAP scores	ASAP scores	Sampling date	Data of HCC diagnosis	Time from sampling to HCC diagnosis (Days)	Data set	Corresponding samples before HCC developed	Rawdata files
P01	LC with HCC developed	32710.5	5877.9	13.65	22	63.6774	0.224973	2019-06-11	2021-02-03	603	Prospective Validation Set		12801_Serum_Preca0605_0011_1ug_PRM
P02	LC with HCC developed	29205	1427.8	6.1	27	56.7254	0.151339	2018-08-24	2019-09-16	388	Prospective Validation Set		9880_serum_H4_1_1ug_formal19pep_PRM_57min
P03	LC with HCC developed	18190.2	3734.42	2.9	28	62.2524	0.274589	2020-04-18	2021-02-18	306	Prospective Validation Set		12792_Serum_Preca0605_0002_1ug_PRM
P04	LC with HCC developed	25611.3	1746.36	8.6	625	69.9419	0.964197	2019-08-27	2020-01-08	134	Prospective Validation Set		9891_serum_H10_1_1ug_formal19pep_PRM_57min
P05	LC with HCC developed	29227	16601.2	4.7	21	51.2944	0.149476	2020-12-04	2022-04-21	503	Prospective Validation Set		12828_Serum_Preca0605_0038_1ug_PRM
P06	LC with HCC developed	19513.2	3711.51	279.73	38	63.6438	0.821936	2018-07-31	2019-08-14	379	Prospective Validation Set		10041_H2_1ug_formal19pep_PRM_57min
P07	LC with HCC developed	16156.8	4716.36	39.61	16	72.1307	0.42583	2019-06-12	2020-07-17	401	Prospective Validation Set		9893_serum_H11_1_1ug_formal19pep_PRM_57min
P08	LC with HCC developed	11858.1	3247.71	22.1	128	67.1372	0.827233	2020-07-20	2020-11-04	107	Prospective Validation Set		9908_serum_H18_1_1ug_formal19pep_PRM_57min
P09	LC with HCC developed	23439	4256.2	11.5	34	46.1001	0.284645	2018-07-05	2019-08-17	408	Prospective Validation Set		9882_serum_H5_1_1ug_formal19pep_PRM_57min
P10	LC with HCC developed	23779	751.1	22.664	32	68.3975	0.603	2019-10-31	2020-02-28	120	Prospective Validation Set		9900_serum_H14_2_1ug_formal19pep_PRM_57min
P11	LC with HCC developed	17447.4	2637.36	107.2	23	67.1861	0.605742	2020-04-16	2021-05-24	403	Prospective Validation Set		9912_serum_H20_1_1ug_formal19pep_PRM_57min
P12	LC without HCC developed	28365.7	10690.4	5.2	19	69.4414	0.433711	2021-04-03			Prospective Validation Set		13059_Serum_Preca0605_0048_1ug_PRM_REP
P13	LC without HCC developed	32040	6891.6	6.9	28	64.4235	0.374734	2019-11-15			Prospective Validation Set		12840_Serum_Preca0605_0050_1ug_PRM
P14	LC without HCC developed	33129.6	9692.55	4	21	59.9459	0.263139	2020-07-08			Prospective Validation Set		12842_Serum_Preca0605_0052_1ug_PRM
P15	LC without HCC developed	31824.3	15265.9	4.9	30	60.2852	0.307119	2019-11-13			Prospective Validation Set		12844_Serum_Preca0605_0054_1ug_PRM
P16	LC without HCC developed	42786.2	15640.5	2.4	20	33.3933	0.0718009	2019-09-03			Prospective Validation Set		12845_Serum_Preca0605_0055_1ug_PRM
P17	LC without HCC developed	32653.6	19883.7	4.5	21	58.4957	0.215776	2019-08-20			Prospective Validation Set		12854_Serum_Preca0605_0064_1ug_PRM
P18	LC without HCC developed	22921.6	5673.56	3.7	3506	64.6187	0.992869	2022-07-16			Prospective Validation Set		12856_Serum_Preca0605_0066_1ug_PRM
P19	LC without HCC developed	38577	7317.45	4.6	20	54.1914	0.176841	2020-05-27			Prospective Validation Set		12858_Serum_Preca0605_0068_1ug_PRM
P20	LC without HCC developed	22499.7	147559	2.1	27	55.0131	0.172505	2020-07-13			Prospective Validation Set		12860_Serum_Preca0605_0070_1ug_PRM
P21	LC without HCC developed	34000.8	10563.6	12.4	37	52.9351	0.395812	2019-10-16			Prospective Validation Set		12872_Serum_Preca0605_0082_1ug_PRM
P22	LC without HCC developed	36863.4	14892.1	2.9	13	63.3425	0.205415	2021-08-04			Prospective Validation Set		12874_Serum_Preca0605_0084_1ug_PRM
P23	LC without HCC developed	41013	12097.3	2.6	33	61.3789	0.273687	2019-05-14			Prospective Validation Set		12875_Serum_Preca0605_0085_1ug_PRM
P24	LC without HCC developed	58308.1	25732.3	3.2	56	48.0289	0.206433	2019-07-26			Prospective Validation Set		12882_Serum_Preca0605_0092_1ug_PRM
P25	LC without HCC developed	28556	7471.75	3.8	28	59.2996	0.234347	2020-06-24			Prospective Validation Set		12884_Serum_Preca0605_0094_1ug_PRM
P26	LC without HCC developed	28050	37439.9	3	21	65.4149	0.16774	2019-03-20			Prospective Validation Set		12885_Serum_Preca0605_0095_1ug_PRM
P27	LC without HCC developed	61158.4	4549.12	4	23	47.3146	0.273718	2020-06-02			Prospective Validation Set		12894_Serum_Preca0605_0104_1ug_PRM
P28	LC without HCC developed	96187.5	23727.5	3.4	23	59.4254	0.118337	2020-04-07			Prospective Validation Set		12900_Serum_Preca0605_0110_1ug_PRM
P29	LC without HCC developed	52138.2	173061	3.6	31	55.4571	0.225435	2019-10-25			Prospective Validation Set		12901_Serum_Preca0605_0111_1ug_PRM
P30	LC without HCC developed	31684.8	8985.15	5.6	19	74.5545	0.373928	2019-01-04			Prospective Validation Set		12903_Serum_Preca0605_0113_1ug_PRM
P31	LC without HCC developed	81314.8	58091	5.9	18	66.8589	0.376026	2019-11-06			Prospective Validation Set		12906_Serum_Preca0605_0116_1ug_PRM
P32	LC without HCC developed	51696	5279.4	1.8	18	51.6059	0.0503397	2021-04-05			Prospective Validation Set		12908_Serum_Preca0605_0118_1ug_PRM
P33	LC without HCC developed	29778.1	12219.8	9.6	48	63.4574	0.485818	2019-08-20			Prospective Validation Set		12910_Serum_Preca0605_0120_1ug_PRM
P34	LC without HCC developed	57052	14088.2	3.8	25	52.8796	0.197419	2021-11-25			Prospective Validation Set		12917_Serum_Preca0605_0127_1ug_PRM
P35	LC without HCC developed	96514.2	12369.6	3.5	31	50.5177	0.239971	2022-07-05			Prospective Validation Set		12918_Serum_Preca0605_0128_1ug_PRM
P36	LC without HCC developed	46806	6067.96	3.9	33	57.3826	0.299144	2020-09-23			Prospective Validation Set		12919_Serum_Preca0605_0129_1ug_PRM
P37	LC without HCC developed	60232.9	7300.93	1.9	17	65.4607	0.225319	2019-10-10			Prospective Validation Set		12932_Serum_Preca0605_0132_1ug_PRM
P38	LC without HCC developed	35267.9	3195.32	3.53	29.45	57.5902	0.26517	2019-02-27			Prospective Validation Set		12934_Serum_Preca0605_0134_1ug_PRM
P39	LC without HCC developed	21810	9152	7.25	30	65.2121	0.354009	2019-02-03			Prospective Validation Set		12937_Serum_Preca0605_0137_1ug_PRM
P40	LC without HCC developed	19666.4	5107.44	3.7	25	73.1085	0.438518	2019-09-17			Prospective Validation Set		12940_Serum_Preca0605_0140_1ug_PRM
P41	LC without HCC developed	40486.4	50630.4	2.6	35	63.1729	0.336787	2019-09-19			Prospective Validation Set		12941_Serum_Preca0605_0141_1ug_PRM
P42	LC without HCC developed	66091	10086.1	6.5	18	43.285	0.145279	2019-04-24			Prospective Validation Set		12944_Serum_Preca0605_0144_1ug_PRM
P43	LC without HCC developed	27765	3118.5	2.4	24	56.4344	0.203954	2020-12-07			Prospective Validation Set		12948_Serum_Preca0605_0148_1ug_PRM
P44	LC without HCC developed	35424.4	10389.7	7.5	10	67.2422	0.151338	2020-10-16			Prospective Validation Set		12949_Serum_Preca0605_0149_1ug_PRM
P45	LC without HCC developed	36801.6	55092.4	2.8	25	51.2582	0.140458	2019-11-18			Prospective Validation Set		12952_Serum_Preca0605_0152_1ug_PRM
P46	LC without HCC developed	29006.1	271043	3.8	27	50.2991	0.168341	2019-10-17			Prospective Validation Set		12954_Serum_Preca0605_0154_1ug_PRM
P47	LC without HCC developed	31689.9	11245.4	82.6	91	64.8412	0.774298	2018-12-26			Prospective Validation Set		12955_Serum_Preca0605_0155_1ug_PRM
P48	LC without HCC developed	63014	17094	3.6	14	53.5003	0.0724976	2018-09-28			Prospective Validation Set		12959_Serum_Preca0605_0159_1ug_PRM
P49	LC without HCC developed	54564.2	13665.1	7.55	13.3	66.7197	0.140641	2019-03-19			Prospective Validation Set		12961_Serum_Preca0605_0161_1ug_PRM
P50	LC without HCC developed	49017.2	64050.7	2.6	22	50.4153	0.157947	2020-04-18			Prospective Validation Set		12965_Serum_Preca0605_0165_1ug_PRM
P51	LC without HCC developed	22666.5	5189.95	12.3	29	68.2894	0.364561	2021-06-15			Prospective Validation Set		12968_Serum_Preca0605_0168_1ug_PRM
P52	LC without HCC developed	25511.6	2777.48	5.8	24	57.7062	0.261986	2020-03-17			Prospective Validation Set		12970_Serum_Preca0605_0170_1ug_PRM
P53	LC without HCC developed	25222.4	128715	3.2	17	53.9928	0.105775	2021-11-08			Prospective Validation Set		12974_Serum_Preca0605_0174_1ug_PRM
P54	LC without HCC developed	27724.8	12654.7	3.2	26	55.7308	0.248784	2019-09-11			Prospective Validation Set		12982_Serum_Preca0605_0182_1ug_PRM
P55	LC without HCC developed	17503.2	21811.7	14.57	17	52.0711	0.19766	2018-09-10			Prospective Validation Set		12983_Serum_Preca0605_0183_1ug_PRM
P56	LC without HCC developed	67491.2	140960	98.69	43	56.4895	0.526499	2019-03-05			Prospective Validation Set		12987_Serum_Preca0605_0187_1ug_PRM
P57	LC without HCC developed	40375	93457.2	9.8	28	47.2674	0.214667	2019-10-08			Prospective Validation Set		12988_Serum_Preca0605_0188_1ug_PRM
P58	LC without HCC developed	37695.6	20489.1	2.3	18	61.7066	0.288147	2020-04-28			Prospective Validation Set		12990_Serum_Preca0605_0190_1ug_PRM
P59	LC without HCC developed	35907.1	9135.94	2.1	18	54.748	0.132837	2020-05-03			Prospective Validation Set		12997_Serum_Preca0605_0197_1ug_PRM
P60	LC without HCC developed	76577.6	51681.5	3.2	36	54.8483	0.26397	2019-10-16			Prospective Validation Set		13000_Serum_Preca0605_0200_1ug_PRM
P61	LC without HCC developed	24660	60902.4	25.8	25	73.986	0.650189	2019-05-30			Prospective Validation Set		13003_Serum_Preca0605_0203_1ug_PRM
P62	LC without HCC developed	26367.6	5291.58	1.5	6	72.6549	0.107889	2020-04-23			Prospective Validation Set		13004_Serum_Preca0605_0204_1ug_PRM
P63	LC without HCC developed	36566.2	58410.3	3.8	29	65.3295	0.336594	2019-08-19			Prospective Validation Set		13005_Serum_Preca0605_0205_1ug_PRM
P64	LC without HCC developed	25768.2	58899.7	4.7	36	65.2052	0.529189	2019-10-08			Prospective Validation Set		13008_Serum_Preca0605_0208_1ug_PRM
P65	LC without HCC developed	25527.6	1547.28	6.3	29	58.9862	0.311827	2019-10-11			Prospective Validation Set		13014_Serum_Preca0605_0214_1ug_PRM
P66	LC without HCC developed	18327.4	3016.44	3	38	58.0107	0.360551	2019-05-13			Prospective Validation Set		13015_Serum_Preca0605_0215_1ug_PRM
P67	LC without HCC developed	27304.1	2734.52	3.4	38	48.7845	0.271558	2019-12-04			Prospective Validation Set		13022_Serum_Preca0605_0222_1ug_PRM
P68	LC without HCC developed	25538	25967.4	6	41	52.6714	0.394246	2019-05-16			Prospective Validation Set		13023_Serum_Preca0605_0223_1ug_PRM
P69	LC without HCC developed	22919.4	31882.1	3.9	39	51.9958	0.315133	2019-05-15			Prospective Validation Set		13025_Serum_Preca0605_0225_1ug_PRM
P70	LC without HCC developed	44264.9	10737.6	5.2	21	59.0994	0.200123	2020-07-14			Prospective Validation Set		13028_Serum_Preca0605_0228_1ug_PRM
P71	LC without HCC developed	25038	59383.8	8.3	18	62.6519	0.256885	2019-09-23			Prospective Validation Set		13035_Serum_Preca0605_0235_1ug_PRM
P72	LC without HCC developed	25102	13482.7	5.5	21	69.4525	0.265216	2021-03-18			Prospective Validation Set		13038_Serum_Preca0605_0238_1ug_PRM
P73	LC without HCC developed	41307	14548.1	3.3	22	47.8438	0.135538	2019-06-17			Prospective Validation Set		13044_Serum_Preca0605_0244_1ug_PRM
P74	LC without HCC developed	24975.5	8616.5	4.1	24	56.4986	0.161266	2020-01-21			Prospective Validation Set		13049_Serum_Preca0605_0249_1ug_PRM
P75	LC without HCC developed	24093.8	107264	4.2	16	62.4949	0.22325	2020-07-06			Prospective Validation Set		13052_Serum_Preca0605_0252_1ug_PRM
P76	LC without HCC developed	39055	16727.2	5.5	19	53.0671	0.196294	2020-07-14			Prospective Validation Set		13056_Serum_Preca0605_0256_1ug_PRM
P77	LC with HCC developed	28068	5641.2	3.5	17	52.9638	0.0802032	2020-09-23	2021-11-01	404	Prospective Training Set		12794_Serum_Preca0605_0004_1ug_PRM
P78	LC with HCC developed	56536.2	3955.77	56.8	26	51.8582	0.488461	2019-01-16	2019-05-22	126	Prospective Training Set		12796_Serum_Preca0605_0006_1ug_PRM
P79	LC with HCC developed	34912.8	6138.99	3.72	22.8	70.7838	0.348262	2019-02-13	2019-11-19	279	Prospective Training Set		12797_Serum_Preca0605_0007_1ug_PRM
P80	LC with HCC developed	29251.2	7710.12	160.1	31	48.6616	0.510542	2019-01-03	2020-07-15	559	Prospective Training Set		12799_Serum_Preca0605_0009_1ug_PRM
P81	LC with HCC developed	48885	12063	8.2	21	59.2877	0.319301	2018-07-09	2020-03-21	621	Prospective Training Set		12803_Serum_Preca0605_0013_1ug_PRM
P82	LC with HCC developed	31500.4	7646.96	11.8	25	65.1522	0.284176	2019-08-16	2021-01-18	521	Prospective Training Set		12805_Serum_Preca0605_0015_1ug_PRM
P83	LC with HCC developed	23328	10247.9	5.9	14	61.3846	0.0970212	2018-09-07	2019-06-20	286	Prospective Training Set		12807_Serum_Preca0605_0017_1ug_PRM
P84	LC with HCC developed	32669	8895.9	20.4	15	58.9901	0.205793	2019-02-15	2020-09-27	590	Prospective Training Set		12809_Serum_Preca0605_0019_1ug_PRM
P85	LC with HCC developed	27413.1	12633.4	2.5	37	57.1283	0.315876	2021-06-22	2021-08-26	65	Prospective Training Set		12812_Serum_Preca0605_0022_1ug_PRM
P86	LC with HCC developed	40273.4	7111.86	6.1	600	63.2201	0.960698	2019-07-10	2019-12-30	173	Prospective Training Set		12814_Serum_Preca0605_0024_1ug_PRM
P87	LC with HCC developed	16816.5	5206.55	2	29	63.8469	0.234519	2019-06-14	2021-04-21	677	Prospective Training Set		12815_Serum_Preca0605_0025_1ug_PRM
P88	LC with HCC developed	30525	5561.6	3.4	20	66.6768	0.24303	2020-07-20	2022-05-13	662	Prospective Training Set		12818_Serum_Preca0605_0028_1ug_PRM
P89	LC with HCC developed	30441.9	7504.02	13.1	29	62.0526	0.519396	2019-05-05	2021-08-25	843	Prospective Training Set		12820_Serum_Preca0605_0030_1ug_PRM
P90	LC with HCC developed	41886	8047	2.5	23	63.3252	0.17105	2019-11-05	2020-05-18	195	Prospective Training Set		12822_Serum_Preca0605_0032_1ug_PRM
P91	LC with HCC developed	33466.5	15032.7	1.4	31	55.155	0.145141	2019-11-06	2020-01-17	72	Prospective Training Set		12824_Serum_Preca0605_0034_1ug_PRM
P92	LC with HCC developed	26299	3948.42	6.8	21	51.7875	0.229811	2020-08-04	2022-08-15	741	Prospective Training Set		12826_Serum_Preca0605_0036_1ug_PRM
P93	LC with HCC developed	33549.5	12927.6	12.242	46	69.6115	0.569276	2020-08-21	2020-11-20	91	Prospective Training Set		9874_serum_H1_1_1ug_formal19pep_PRM_57min
P94	LC with HCC developed	23953.8	2041.8	25.8	29	71.564	0.686521	2018-06-12	2019-07-08	391	Prospective Training Set		9878_serum_H3_1_1ug_formal19pep_PRM_57min
P95	LC with HCC developed	26637.7	4690.3	4.5	27	66.0055	0.538395	2020-04-11	2021-04-19	373	Prospective Training Set		9887_serum_H8_1_1ug_formal19pep_PRM_57min
P96	LC with HCC developed	22996.8	2929.68	4.5	23	61.2049	0.265142	2019-05-27	2020-06-20	390	Prospective Training Set		9895_serum_H12_1_1ug_formal19pep_PRM_57min
P97	LC with HCC developed	15686.6	4098.36	1804.5	18	53.0965	0.472153	2019-04-10	2020-04-02	358	Prospective Training Set		9897_serum_H13_1_1ug_formal19pep_PRM_57min
P98	LC with HCC developed	28162.5	5693.25	4.3	41	65.1563	0.450927	2020-03-06	2021-06-08	459	Prospective Training Set		9902_serum_H15_1_1ug_formal19pep_PRM_57min
P99	LC with HCC developed	19876.8	1388.26	7.6	49	54.2944	0.571342	2020-10-29	2021-01-21	84	Prospective Training Set		9906_serum_H17_1_1ug_formal19pep_PRM_57min
P100	LC with HCC developed	20653.8	3985.18	61.81	26	61.8461	0.397888	2020-06-06	2020-09-23	109	Prospective Training Set		9910_serum_H19_1_1ug_formal19pep_PRM_57min
P101	LC with HCC developed	28148.4	647.01	3.4	34	64.2298	0.313671	2019-10-14	2021-11-23	771	Prospective Training Set		9935_serum_L11_2_1ug_formal19pep_PRM_57min
P102	LC without HCC developed	25492.8	5414.96	20	19	66.3898	0.32291	2019-11-14			Prospective Training Set		12829_Serum_Preca0605_0039_1ug_PRM
P103	LC without HCC developed	34283.9	6742.54	10.5	13	65.9659	0.200148	2020-08-27			Prospective Training Set		12830_Serum_Preca0605_0040_1ug_PRM
P104	LC without HCC developed	25092.9	4005.75	14.4	18	57.8727	0.19215	2019-09-23			Prospective Training Set		12831_Serum_Preca0605_0041_1ug_PRM
P105	LC without HCC developed	38912.7	8644.75	4.2	16	60.1539	0.115056	2021-04-23			Prospective Training Set		12832_Serum_Preca0605_0042_1ug_PRM
P106	LC without HCC developed	33070.8	4326.36	17.9	26	61.9033	0.417959	2019-11-07			Prospective Training Set		12833_Serum_Preca0605_0043_1ug_PRM
P107	LC without HCC developed	27033.8	6623.34	3.2	28	59.3144	0.28295	2020-08-17			Prospective Training Set		12834_Serum_Preca0605_0044_1ug_PRM
P108	LC without HCC developed	27927.6	2528.58	4.8	32.3	59.7341	0.274082	2019-03-04			Prospective Training Set		12835_Serum_Preca0605_0045_1ug_PRM
P109	LC without HCC developed	46987.2	14082.1	5.4	35	62.8457	0.322522	2020-11-17			Prospective Training Set		12836_Serum_Preca0605_0046_1ug_PRM
P110	LC without HCC developed	27379.8	2585.46	5.1	17	64.688	0.390665	2019-12-04			Prospective Training Set		12837_Serum_Preca0605_0047_1ug_PRM
P111	LC without HCC developed	34734.7	9660.42	3.2	27.55	67.2997	0.288821	2019-03-21			Prospective Training Set		12839_Serum_Preca0605_0049_1ug_PRM
P112	LC without HCC developed	31500.4	26298.3	4.9	17	61.1419	0.2272	2019-11-19			Prospective Training Set		12841_Serum_Preca0605_0051_1ug_PRM
P113	LC without HCC developed	51053.4	6709.94	14.7	16	62.1689	0.251444	2018-09-28			Prospective Training Set		12843_Serum_Preca0605_0053_1ug_PRM
P114	LC without HCC developed	30610.2	5643.66	2.6	11	36.6321	0.0415032	2020-10-17			Prospective Training Set		12846_Serum_Preca0605_0056_1ug_PRM
P115	LC without HCC developed	39798.5	26591.7	82.2	30	60.5419	0.570596	2019-01-16			Prospective Training Set		12847_Serum_Preca0605_0057_1ug_PRM
P116	LC without HCC developed	25106.4	47274.5	47.83	30	62.7403	0.525527	2019-07-02			Prospective Training Set		12848_Serum_Preca0605_0058_1ug_PRM
P117	LC without HCC developed	31217	15065.8	3.2	14	71.4827	0.226304	2018-07-05			Prospective Training Set		12849_Serum_Preca0605_0059_1ug_PRM
P118	LC without HCC developed	30024	15716.4	3.7	13	71.6197	0.222722	2018-10-08			Prospective Training Set		12850_Serum_Preca0605_0060_1ug_PRM
P119	LC without HCC developed	56054.9	18457.9	6.1	36	54.0846	0.290512	2019-11-06			Prospective Training Set		12851_Serum_Preca0605_0061_1ug_PRM
P120	LC without HCC developed	30310.5	5321.58	5.8	37	51.3033	0.292366	2020-05-05			Prospective Training Set		12852_Serum_Preca0605_0062_1ug_PRM
P121	LC without HCC developed	37920.4	11221.8	9.79	8.55	63.1564	0.119006	2019-02-12			Prospective Training Set		12853_Serum_Preca0605_0063_1ug_PRM
P122	LC without HCC developed	29381.1	8540.63	2.1	2395	63.0974	0.986289	2022-03-07			Prospective Training Set		12855_Serum_Preca0605_0065_1ug_PRM
P123	LC without HCC developed	44155.6	8072.38	6.96	34.2	67.2975	0.306465	2019-02-27			Prospective Training Set		12857_Serum_Preca0605_0067_1ug_PRM
P124	LC without HCC developed	26990.5	8470.9	2.5	33	55.905	0.218822	2019-09-09			Prospective Training Set		12859_Serum_Preca0605_0069_1ug_PRM
P125	LC without HCC developed	37388	12509.9	3.46	31	57.9501	0.365616	2018-12-10			Prospective Training Set		13060_Serum_Preca0605_0071_1ug_PRM_REP
P126	LC without HCC developed	30884	10050.6	3.6	28	57.6132	0.34371	2019-05-31			Prospective Training Set		12862_Serum_Preca0605_0072_1ug_PRM
P127	LC without HCC developed	51422.7	23439.8	7.81	26	54.8666	0.246447	2019-01-25			Prospective Training Set		12863_Serum_Preca0605_0073_1ug_PRM
P128	LC without HCC developed	46794	7442.16	8.6	30	57.7374	0.294812	2019-10-28			Prospective Training Set		12864_Serum_Preca0605_0074_1ug_PRM
P129	LC without HCC developed	33000	12080	2.8	30	55.7512	0.25922	2019-10-08			Prospective Training Set		12865_Serum_Preca0605_0075_1ug_PRM
P130	LC without HCC developed	37177.8	46471	2.4	20	56.0489	0.179963	2020-12-07			Prospective Training Set		12866_Serum_Preca0605_0076_1ug_PRM
P131	LC without HCC developed	37035.3	34991	2.7	21	64.866	0.235124	2019-08-30			Prospective Training Set		12867_Serum_Preca0605_0077_1ug_PRM
P132	LC without HCC developed	20359.2	5663.04	2.4	20	62.8526	0.225026	2020-06-04			Prospective Training Set		12868_Serum_Preca0605_0078_1ug_PRM
P133	LC without HCC developed	47420.1	17299.6	20.5	17	55.2998	0.163824	2019-01-09			Prospective Training Set		12869_Serum_Preca0605_0079_1ug_PRM
P134	LC without HCC developed	31285.2	3324.44	2.8	24	52.8925	0.119561	2020-08-19			Prospective Training Set		12870_Serum_Preca0605_0080_1ug_PRM
P135	LC without HCC developed	43456.2	13962.8	8.9	29	51.002	0.30316	2019-06-11			Prospective Training Set		12871_Serum_Preca0605_0081_1ug_PRM
P136	LC without HCC developed	38060	6510.9	4.2	19	64.2614	0.305003	2020-04-15			Prospective Training Set		12873_Serum_Preca0605_0083_1ug_PRM
P137	LC without HCC developed	43359	10085.1	2.3	37	64.2877	0.298452	2019-11-28			Prospective Training Set		12876_Serum_Preca0605_0086_1ug_PRM
P138	LC without HCC developed	30258.6	7548	2.1	49	65.2584	0.358321	2019-09-02			Prospective Training Set		12877_Serum_Preca0605_0087_1ug_PRM
P139	LC without HCC developed	25630.2	10765.4	1.8	376	70.7344	0.839027	2020-06-16			Prospective Training Set		12878_Serum_Preca0605_0088_1ug_PRM
P140	LC without HCC developed	45867.6	16523	6.24	19	64.1471	0.331146	2019-01-30			Prospective Training Set		12879_Serum_Preca0605_0089_1ug_PRM
P141	LC without HCC developed	27338.5	7401.19	7.5	21	62.4448	0.385081	2020-09-14			Prospective Training Set		12880_Serum_Preca0605_0090_1ug_PRM
P142	LC without HCC developed	60711	6633.96	4.1	1245	42.2375	0.894661	2018-12-31			Prospective Training Set		12881_Serum_Preca0605_0091_1ug_PRM
P143	LC without HCC developed	38788.2	6899.31	274.13	55	64.5838	0.789678	2019-01-17			Prospective Training Set		12883_Serum_Preca0605_0093_1ug_PRM
P144	LC without HCC developed	24162.3	11152.9	4.5	40	68.8792	0.338129	2020-04-17			Prospective Training Set		12886_Serum_Preca0605_0096_1ug_PRM
P145	LC without HCC developed	33466	45617	3.6	29	48.5545	0.176348	2019-12-04			Prospective Training Set		12887_Serum_Preca0605_0097_1ug_PRM
P146	LC without HCC developed	21678.8	1930.5	3.4	27	47.6257	0.168296	2020-12-16			Prospective Training Set		12888_Serum_Preca0605_0098_1ug_PRM
P147	LC without HCC developed	18232	12030.5	2.3	15	68.9996	0.119992	2020-03-25			Prospective Training Set		12889_Serum_Preca0605_0099_1ug_PRM
P148	LC without HCC developed	18220	4925	2.3	10	71.0207	0.0872809	2021-09-06			Prospective Training Set		12890_Serum_Preca0605_0100_1ug_PRM
P149	LC without HCC developed	55476	52909.9	1.9	25	55.3544	0.210485	2019-04-17			Prospective Training Set		12891_Serum_Preca0605_0101_1ug_PRM
P150	LC without HCC developed	44702.4	3619.56	1.9	25	59.4779	0.218344	2019-09-04			Prospective Training Set		12892_Serum_Preca0605_0102_1ug_PRM
P151	LC without HCC developed	52076.8	9802.32	4.4	24	54.1667	0.28187	2019-09-09			Prospective Training Set		12893_Serum_Preca0605_0103_1ug_PRM
P152	LC without HCC developed	26543.4	22343.4	2.5	13	63.9667	0.0975349	2018-12-11			Prospective Training Set		12895_Serum_Preca0605_0105_1ug_PRM
P153	LC without HCC developed	31391.1	3890.25	2.9	23	62.2811	0.177751	2019-06-19			Prospective Training Set		12896_Serum_Preca0605_0106_1ug_PRM
P154	LC without HCC developed	48278.8	8121.36	4.4	29	58.3479	0.252899	2019-03-29			Prospective Training Set		12897_Serum_Preca0605_0107_1ug_PRM
P155	LC without HCC developed	41736.6	4067.55	3.6	35	56.8722	0.286287	2019-10-17			Prospective Training Set		12898_Serum_Preca0605_0108_1ug_PRM
P156	LC without HCC developed	30714.9	1411.26	3.3	24	60.1491	0.117066	2019-09-17			Prospective Training Set		12899_Serum_Preca0605_0109_1ug_PRM
P157	LC without HCC developed	49480.2	2082.84	2.9	19	50.3393	0.13393	2020-05-15			Prospective Training Set		12902_Serum_Preca0605_0112_1ug_PRM
P158	LC without HCC developed	34256.5	29020.4	3.3	21	74.6888	0.358581	2019-12-23			Prospective Training Set		12904_Serum_Preca0605_0114_1ug_PRM
P159	LC without HCC developed	73716	19047.6	6.3	16	67.6963	0.341735	2019-04-07			Prospective Training Set		12905_Serum_Preca0605_0115_1ug_PRM
P160	LC without HCC developed	43684.8	9960.56	1.8	21	51.6555	0.0565933	2020-05-11			Prospective Training Set		12907_Serum_Preca0605_0117_1ug_PRM
P161	LC without HCC developed	43980.8	7450.88	6.7	29	64.6857	0.32763	2020-05-26			Prospective Training Set		12909_Serum_Preca0605_0119_1ug_PRM
P162	LC without HCC developed	49413.2	6606.33	3.4	15	55.0446	0.144213	2019-04-19			Prospective Training Set		12911_Serum_Preca0605_0121_1ug_PRM
P163	LC without HCC developed	40563.7	16558.2	3.3	21	56.3502	0.19443	2019-10-25			Prospective Training Set		12912_Serum_Preca0605_0122_1ug_PRM
P164	LC without HCC developed	28846.4	4544.76	3.9	41	70.7003	0.533733	2018-08-13			Prospective Training Set		12913_Serum_Preca0605_0123_1ug_PRM
P165	LC without HCC developed	47502	7709.94	2.1	15	70.3321	0.224844	2018-12-26			Prospective Training Set		12914_Serum_Preca0605_0124_1ug_PRM
P166	LC without HCC developed	39240.3	7564.92	2.8	41	61.6011	0.373288	2021-05-20			Prospective Training Set		12915_Serum_Preca0605_0125_1ug_PRM
P167	LC without HCC developed	47130	10552.5	3	50	59.6577	0.432989	2022-03-11			Prospective Training Set		12916_Serum_Preca0605_0126_1ug_PRM
P168	LC without HCC developed	61290.7	19400.9	3.6	23	59.5031	0.233107	2021-04-19			Prospective Training Set		12920_Serum_Preca0605_0130_1ug_PRM
P169	LC without HCC developed	51830.5	7236.95	1.8	16	64.4326	0.217872	2020-06-16			Prospective Training Set		12931_Serum_Preca0605_0131_1ug_PRM
P170	LC without HCC developed	32702.5	41916.3	2.6	36	53.2215	0.283636	2019-09-05			Prospective Training Set		12933_Serum_Preca0605_0133_1ug_PRM
P171	LC without HCC developed	99541.7	15627.9	4.1	17	59.7059	0.259222	2020-04-13			Prospective Training Set		12935_Serum_Preca0605_0135_1ug_PRM
P172	LC without HCC developed	29612.8	2002.56	3.5	13	57.5492	0.203158	2020-10-27			Prospective Training Set		12936_Serum_Preca0605_0136_1ug_PRM
P173	LC without HCC developed	25091.4	5096.4	4.7	39	65.0374	0.389851	2020-03-13			Prospective Training Set		12938_Serum_Preca0605_0138_1ug_PRM
P174	LC without HCC developed	30552	8905.68	2.5	20	74.0011	0.351434	2020-08-12			Prospective Training Set		12939_Serum_Preca0605_0139_1ug_PRM
P175	LC without HCC developed	46176	11221.6	2.8	17	61.386	0.19817	2020-12-10			Prospective Training Set		12942_Serum_Preca0605_0142_1ug_PRM
P176	LC without HCC developed	55720.5	7239.43	5.8	22	41.7372	0.161768	2018-06-22			Prospective Training Set		12943_Serum_Preca0605_0143_1ug_PRM
P177	LC without HCC developed	69971.2	37570.1	1.9	21.85	64.8509	0.259058	2018-06-03			Prospective Training Set		12945_Serum_Preca0605_0145_1ug_PRM
P178	LC without HCC developed	56222.1	3342.24	1.8	37	64.3985	0.390568	2019-08-30			Prospective Training Set		12946_Serum_Preca0605_0146_1ug_PRM
P179	LC without HCC developed	54704.6	76725.8	2	34	57.5749	0.249647	2019-09-06			Prospective Training Set		12947_Serum_Preca0605_0147_1ug_PRM
P180	LC without HCC developed	39567.8	8593.62	5.4	8	71.5535	0.112759	2021-12-07			Prospective Training Set		12950_Serum_Preca0605_0150_1ug_PRM
P181	LC without HCC developed	87759	96317.6	3.4	27	48.6496	0.155634	2019-01-25			Prospective Training Set		12951_Serum_Preca0605_0151_1ug_PRM
P182	LC without HCC developed	40380	20798	5.7	27	50.3633	0.1937	2019-04-16			Prospective Training Set		12953_Serum_Preca0605_0153_1ug_PRM
P183	LC without HCC developed	28230.8	8407.02	12.2	24	61.2599	0.25957	2019-08-06			Prospective Training Set		12956_Serum_Preca0605_0156_1ug_PRM
P184	LC without HCC developed	40107.2	66657.9	2.75	20	53.2851	0.0664942	2018-06-28			Prospective Training Set		12957_Serum_Preca0605_0157_1ug_PRM
P185	LC without HCC developed	4237	12255	3.5	17	52.5567	0.0645911	2019-07-16			Prospective Training Set		12958_Serum_Preca0605_0158_1ug_PRM
P186	LC without HCC developed	54788.4	4377.24	3.3	19	54.1685	0.0955054	2019-07-12			Prospective Training Set		12960_Serum_Preca0605_0160_1ug_PRM
P187	LC without HCC developed	28059	23957.8	7.3	19	65.5117	0.200472	2019-08-06			Prospective Training Set		12962_Serum_Preca0605_0162_1ug_PRM
P188	LC without HCC developed	38413	12183	2.5	22	49.9218	0.143874	2018-06-03			Prospective Training Set		12963_Serum_Preca0605_0163_1ug_PRM
P189	LC without HCC developed	36883	10712.9	2.6	21	51.5344	0.151229	2019-12-12			Prospective Training Set		12964_Serum_Preca0605_0164_1ug_PRM
P190	LC without HCC developed	46116	3143.7	2.8	22	50.1996	0.168596	2021-04-07			Prospective Training Set		12966_Serum_Preca0605_0166_1ug_PRM
P191	LC without HCC developed	22510.6	3729.88	7.7	15	65.3836	0.178178	2020-05-28			Prospective Training Set		12967_Serum_Preca0605_0167_1ug_PRM
P192	LC without HCC developed	105379	25345	6.8	19	47.3531	0.181436	2018-12-29			Prospective Training Set		12971_Serum_Preca0605_0171_1ug_PRM
P193	LC without HCC developed	44894.4	8286.1	7.6	220	46.649	0.784793	2019-08-09			Prospective Training Set		12972_Serum_Preca0605_0172_1ug_PRM
P194	LC without HCC developed	22411.2	5869.02	3.2	14	54.0004	0.0834867	2020-10-06			Prospective Training Set		12973_Serum_Preca0605_0173_1ug_PRM
P195	LC without HCC developed	32401.2	50712	61.6	19	54.5446	0.226357	2018-10-25			Prospective Training Set		12975_Serum_Preca0605_0175_1ug_PRM
P196	LC without HCC developed	35995.8	5058.18	4.3	21	54.3078	0.100086	2019-11-13			Prospective Training Set		12976_Serum_Preca0605_0176_1ug_PRM
P197	LC without HCC developed	27508.2	97022	2.1	30	65.012	0.271921	2018-09-13			Prospective Training Set		12977_Serum_Preca0605_0177_1ug_PRM
P198	LC without HCC developed	26275.2	89480.1	2.6	21	63.0222	0.232269	2020-11-30			Prospective Training Set		12978_Serum_Preca0605_0178_1ug_PRM
P199	LC without HCC developed	22026.8	16134.3	18.9	21	65.2604	0.314848	2019-03-04			Prospective Training Set		12979_Serum_Preca0605_0179_1ug_PRM
P200	LC without HCC developed	53427.1	3907.64	8.6	31	61.6778	0.357457	2020-11-25			Prospective Training Set		12980_Serum_Preca0605_0180_1ug_PRM
P201	LC without HCC developed	65259.3	27995.5	13.5	72	54.0732	0.64154	2018-10-29			Prospective Training Set		12981_Serum_Preca0605_0181_1ug_PRM
P202	LC without HCC developed	24903.1	29899.4	16	20	50.6428	0.243211	2019-09-25			Prospective Training Set		12984_Serum_Preca0605_0184_1ug_PRM
P203	LC without HCC developed	26868.1	572114	2.9	14	57.3183	0.174961	2020-10-07			Prospective Training Set		12985_Serum_Preca0605_0185_1ug_PRM
P204	LC without HCC developed	39382.8	337200	3.1	15	59.3753	0.197851	2021-10-22			Prospective Training Set		12986_Serum_Preca0605_0186_1ug_PRM
P205	LC without HCC developed	38736.6	6277.62	2.4	30	61.5608	0.408897	2019-04-03			Prospective Training Set		12989_Serum_Preca0605_0189_1ug_PRM
P206	LC without HCC developed	26884	11075	5.6	27	68.0855	0.355792	2019-05-20			Prospective Training Set		12991_Serum_Preca0605_0191_1ug_PRM
P207	LC without HCC developed	73986	19723.1	3	17	67.6642	0.210492	2020-07-11			Prospective Training Set		12992_Serum_Preca0605_0192_1ug_PRM
P208	LC without HCC developed	28315.2	13499.4	6.7	26	58.7185	0.321632	2019-05-17			Prospective Training Set		12993_Serum_Preca0605_0193_1ug_PRM
P209	LC without HCC developed	33707.5	14126.6	5.1	23	58.7015	0.269522	2019-11-08			Prospective Training Set		12994_Serum_Preca0605_0194_1ug_PRM
P210	LC without HCC developed	37069.2	337756	1.5	14	52.8088	0.0901222	2021-03-10			Prospective Training Set		12995_Serum_Preca0605_0195_1ug_PRM
P211	LC without HCC developed	43939.2	182495	1.6	18	52.7185	0.123417	2022-06-29			Prospective Training Set		12996_Serum_Preca0605_0196_1ug_PRM
P212	LC without HCC developed	41180	16363	2.2	20	52.1474	0.155337	2021-11-12			Prospective Training Set		12998_Serum_Preca0605_0198_1ug_PRM
P213	LC without HCC developed	29362.4	12747.3	3.8	27	53.7415	0.211244	2019-01-04			Prospective Training Set		12999_Serum_Preca0605_0199_1ug_PRM
P214	LC without HCC developed	21832.2	24045.8	35.7	35	63.4828	0.513914	2018-10-31			Prospective Training Set		13001_Serum_Preca0605_0201_1ug_PRM
P215	LC without HCC developed	35467.2	7547.04	4	37	60.5824	0.318451	2019-07-20			Prospective Training Set		13002_Serum_Preca0605_0202_1ug_PRM
P216	LC without HCC developed	33662.2	7445.13	3.9	204	65.672	0.82276	2020-04-22			Prospective Training Set		13006_Serum_Preca0605_0206_1ug_PRM
P217	LC without HCC developed	21891.3	7385.25	64.45	22.8	68.954	0.672201	2019-03-18			Prospective Training Set		13007_Serum_Preca0605_0207_1ug_PRM
P218	LC without HCC developed	36585.9	50962.9	6.8	20	60.6114	0.20217	2018-10-11			Prospective Training Set		13009_Serum_Preca0605_0209_1ug_PRM
P219	LC without HCC developed	25212	5833.2	5.5	26	60.8635	0.244939	2019-12-31			Prospective Training Set		13010_Serum_Preca0605_0210_1ug_PRM
P220	LC without HCC developed	27900	2948.72	3	20	54.7522	0.0942958	2019-10-31			Prospective Training Set		13011_Serum_Preca0605_0211_1ug_PRM
P221	LC without HCC developed	30357.2	5478.68	2.4	17	52.3822	0.0799647	2020-06-27			Prospective Training Set		13012_Serum_Preca0605_0212_1ug_PRM
P222	LC without HCC developed	28333.9	94118.3	6.9	28	57.6545	0.301828	2019-03-12			Prospective Training Set		13013_Serum_Preca0605_0213_1ug_PRM
P223	LC without HCC developed	31825.1	83057.6	1	20	54.2282	0.13708	2018-09-28			Prospective Training Set		13017_Serum_Preca0605_0217_1ug_PRM
P224	LC without HCC developed	35038.4	7983.68	1.2	33	60.6517	0.23819	2020-01-02			Prospective Training Set		13018_Serum_Preca0605_0218_1ug_PRM
P225	LC without HCC developed	20801.2	49644.9	6.1	23	63.469	0.355542	2019-10-10			Prospective Training Set		13020_Serum_Preca0605_0220_1ug_PRM
P226	LC without HCC developed	25060.3	451481	2.3	22	49.0032	0.141541	2018-10-26			Prospective Training Set		13021_Serum_Preca0605_0221_1ug_PRM
P227	LC without HCC developed	44113.3	6246.31	5.5	27	53.0466	0.292915	2019-12-17			Prospective Training Set		13024_Serum_Preca0605_0224_1ug_PRM
P228	LC without HCC developed	36062	4786.6	3.1	22	50.2063	0.188576	2019-12-03			Prospective Training Set		13026_Serum_Preca0605_0226_1ug_PRM
P229	LC without HCC developed	37143.2	20766.3	5.4	21	59.5248	0.202688	2019-11-19			Prospective Training Set		13027_Serum_Preca0605_0227_1ug_PRM
P230	LC without HCC developed	14979.6	11622.3	15.1	79	65.0992	0.622128	2019-06-05			Prospective Training Set		13029_Serum_Preca0605_0229_1ug_PRM
P231	LC without HCC developed	23423.4	21600.2	5	29	57.1029	0.263237	2020-06-29			Prospective Training Set		13030_Serum_Preca0605_0230_1ug_PRM
P232	LC without HCC developed	39228.8	22487.7	3.6	24	53.5942	0.157989	2019-10-15			Prospective Training Set		13031_Serum_Preca0605_0231_1ug_PRM
P233	LC without HCC developed	30381	9653.52	3.4	15	52.1727	0.102459	2020-06-05			Prospective Training Set		13032_Serum_Preca0605_0232_1ug_PRM
P234	LC without HCC developed	32085	58342.9	2.4	17	58.6635	0.121725	2019-07-24			Prospective Training Set		13033_Serum_Preca0605_0233_1ug_PRM
P235	LC without HCC developed	49739.2	60032	1.9	17	62.6425	0.116272	2020-02-25			Prospective Training Set		13034_Serum_Preca0605_0234_1ug_PRM
P236	LC without HCC developed	24775.6	12116.4	4.1	20	62.6729	0.232001	2020-07-15			Prospective Training Set		13036_Serum_Preca0605_0236_1ug_PRM
P237	LC without HCC developed	36808	32663.9	5.7	75	67.0774	0.588136	2020-10-17			Prospective Training Set		13037_Serum_Preca0605_0237_1ug_PRM
P238	LC without HCC developed	17681.4	10119.6	76.62	112.35	61.0085	0.834874	2019-03-20			Prospective Training Set		13039_Serum_Preca0605_0239_1ug_PRM
P239	LC without HCC developed	22161.5	5196.84	5.2	19	59.7757	0.192582	2019-10-25			Prospective Training Set		13040_Serum_Preca0605_0240_1ug_PRM
P240	LC without HCC developed	19404	24357.9	453.5	16	73.0532	0.742236	2018-09-05			Prospective Training Set		13041_Serum_Preca0605_0241_1ug_PRM
P241	LC without HCC developed	22709.7	9207.9	3.2	30	69.4161	0.427107	2019-09-19			Prospective Training Set		13042_Serum_Preca0605_0242_1ug_PRM
P242	LC without HCC developed	64116	28553.2	3.9	19	50.1079	0.120154	2018-08-23			Prospective Training Set		13043_Serum_Preca0605_0243_1ug_PRM
P243	LC without HCC developed	30866	27338.3	6.5	14	67.9619	0.210918	2019-01-15			Prospective Training Set		13045_Serum_Preca0605_0245_1ug_PRM
P244	LC without HCC developed	17794.4	30555.6	9.4	22	68.1891	0.339834	2019-07-23			Prospective Training Set		13046_Serum_Preca0605_0246_1ug_PRM
P245	LC without HCC developed	16700.3	31516.8	3.8	25	62.9457	0.2692	2019-05-28			Prospective Training Set		13047_Serum_Preca0605_0247_1ug_PRM
P246	LC without HCC developed	30290.4	30096.4	3.8	14	67.8278	0.168986	2020-03-05			Prospective Training Set		13048_Serum_Preca0605_0248_1ug_PRM
P247	LC without HCC developed	36702.4	8806.56	2.5	24	55.186	0.134958	2020-10-19			Prospective Training Set		13050_Serum_Preca0605_0250_1ug_PRM
P248	LC without HCC developed	30067.2	12678.4	7	15	60.0439	0.240666	2019-05-20			Prospective Training Set		13051_Serum_Preca0605_0251_1ug_PRM
P249	LC without HCC developed	37856.6	47236	3.53	25.65	63.6174	0.196981	2019-03-12			Prospective Training Set		13053_Serum_Preca0605_0253_1ug_PRM
P250	LC without HCC developed	21184.5	41133.6	2.8	19	65.8296	0.137666	2019-10-09			Prospective Training Set		13054_Serum_Preca0605_0254_1ug_PRM
P251	LC without HCC developed	35250.6	62520.6	5.7	22	58.1654	0.217691	2020-01-14			Prospective Training Set		13055_Serum_Preca0605_0255_1ug_PRM
P252	LC without HCC developed	32217.6	6969.6	1.8	22	61.0032	0.365203	2019-04-26			Prospective Training Set		13057_Serum_Preca0605_0257_1ug_PRM
P253	LC without HCC developed	34720.8	26700.9	1.5	16	64.7553	0.27253	2019-09-30			Prospective Training Set		13058_Serum_Preca0605_0258_1ug_PRM
PHCC01	HCC developed	28996	7245.92	7128.7	37	58.9498	0.946237	2021-02-03	2021-02-03	0	Prospective Validation Set	P01	9881_serum_H4_3_1ug_formal19pep_PRM_57min
PHCC02	HCC developed	16506	1089.9	12.5	89	67.7166	0.734413	2019-09-16	2019-09-16	0	Prospective Validation Set	P02	9909_serum_H18_2_1ug_formal19pep_PRM_57min
PHCC03	HCC developed	18761	2394.4	2000	593	62.5671	0.984283	2021-02-18	2021-02-18	0	Prospective Validation Set	P03	9877_serum_H2_2_1ug_formal19pep_PRM_57min
PHCC04	HCC developed	15912	4788.05	4.4	36	56.2541	0.220249	2020-01-08	2020-01-08	0	Prospective Validation Set	P04	12791_Serum_Preca0605_0001_1ug_PRM
PHCC05	HCC developed	28694.4	3407.04	64.145	137	47.5615	0.955694	2022-04-21	2022-04-21	0	Prospective Validation Set	P05	9883_serum_H5_2_1ug_formal19pep_PRM_57min
PHCC06	HCC developed	37047.8	6958.71	124.1	31	68.3163	0.713922	2019-08-14	2019-08-14	0	Prospective Validation Set	P06	9901_serum_H14_3_1ug_formal19pep_PRM_57min
PHCC07	HCC developed	24601.8	5380.17	7	59	62.0078	0.241426	2020-07-17	2020-07-17	0	Prospective Validation Set	P07	12802_Serum_Preca0605_0012_1ug_PRM
PHCC08	HCC developed	36381.6	4283.21	8.527	1006	68.6799	0.974145	2020-11-04	2020-11-04	0	Prospective Validation Set	P08	9892_serum_H10_2_1ug_formal19pep_PRM_57min
PHCC09	HCC developed	17408	1862.35	1702.9	22	66.3166	0.844028	2019-08-17	2019-08-17	0	Prospective Validation Set	P09	9913_serum_H20_2_1ug_formal19pep_PRM_57min
PHCC10	HCC developed	34518.5	7911.09	251.7	271	50.6448	0.965425	2020-02-28	2020-02-28	0	Prospective Validation Set	P10	12827_Serum_Preca0605_0037_1ug_PRM
PHCC11	HCC developed	12211.2	10430.4	595.988	46	72.8277	0.932148	2021-05-24	2021-05-24	0	Prospective Validation Set	P11	9894_serum_H11_2_1ug_formal19pep_PRM_57min
PHCC12	HCC developed	53877.6	13302.2	55.91	15	52.5124	0.490511	2021-11-01	2021-11-01	0	Prospective Validation Set	P77	12793_Serum_Preca0605_0003_1ug_PRM
PHCC13	HCC developed	50107.2	12358.9	1349.3	27	50.2316	0.827364	2019-05-22	2019-05-22	0	Prospective Validation Set	P78	12795_Serum_Preca0605_0005_1ug_PRM
PHCC14	HCC developed	36019.2	3438.08	4.7	18	70.2923	0.292663	2019-06-20	2019-06-20	0	Prospective Validation Set	P79	12798_Serum_Preca0605_0008_1ug_PRM
PHCC15	HCC developed	28578	3325.3	15.9	24	44.639	0.395797	2020-07-15	2020-07-15	0	Prospective Validation Set	P80	12800_Serum_Preca0605_0010_1ug_PRM
PHCC16	HCC developed	29495.4	13148.7	9.9	21	62.929	0.194032	2020-03-21	2020-03-21	0	Prospective Validation Set	P81	12804_Serum_Preca0605_0014_1ug_PRM
PHCC17	HCC developed	27188.4	3266.5	6.4	27	63.8857	0.358028	2021-01-18	2021-01-18	0	Prospective Validation Set	P82	12806_Serum_Preca0605_0016_1ug_PRM
PHCC18	HCC developed	24664.5	9963.45	5.2	32	61.2345	0.210183	2019-06-20	2019-06-20	0	Prospective Validation Set	P83	12808_Serum_Preca0605_0018_1ug_PRM
PHCC19	HCC developed	48209.2	13957.6	10.6	18	57.4198	0.208795	2020-09-27	2020-09-27	0	Prospective Validation Set	P84	12810_Serum_Preca0605_0020_1ug_PRM
PHCC20	HCC developed	40157.4	14476.7	2.8	71	60.9775	0.498851	2021-08-26	2021-08-26	0	Prospective Validation Set	P85	12811_Serum_Preca0605_0021_1ug_PRM
PHCC21	HCC developed	56876.2	9245.38	3.9	322	66.8558	0.914217	2019-12-30	2019-12-30	0	Prospective Validation Set	P86	12813_Serum_Preca0605_0023_1ug_PRM
PHCC22	HCC developed	33831	4064.85	1.7	68	63.4637	0.446101	2021-04-21	2021-04-21	0	Prospective Validation Set	P87	12816_Serum_Preca0605_0026_1ug_PRM
PHCC23	HCC developed	41262.4	10009.6	3.9	27	66.6651	0.342273	2022-05-13	2022-05-13	0	Prospective Validation Set	P88	12817_Serum_Preca0605_0027_1ug_PRM
PHCC24	HCC developed	26312	4268.8	18.5	97	68.1052	0.83905	2021-08-25	2021-08-25	0	Prospective Validation Set	P89	12819_Serum_Preca0605_0029_1ug_PRM
PHCC25	HCC developed	24433.5	5453.7	2.5	21	64.5504	0.163545	2020-05-18	2020-05-18	0	Prospective Validation Set	P90	12821_Serum_Preca0605_0031_1ug_PRM
PHCC26	HCC developed	31121.6	8883.86	1.4	25	53.9236	0.123002	2020-01-17	2020-01-17	0	Prospective Validation Set	P91	12823_Serum_Preca0605_0033_1ug_PRM
PHCC27	HCC developed	34034	13005.2	4.8	26	52.3237	0.263637	2022-08-15	2022-08-15	0	Prospective Validation Set	P92	12825_Serum_Preca0605_0035_1ug_PRM
PHCC28	HCC developed	9835.8	8771.71	5.1	17	68.0316	0.233056	2019-08-14	2019-08-14	0	Prospective Validation Set	P93	9875_serum_H1_2_1ug_formal19pep_PRM_57min
PHCC29	HCC developed	18206.5	3517.8	4.5	15	66.5805	0.183649	2020-06-20	2020-06-20	0	Prospective Validation Set	P96	9896_serum_H12_2_1ug_formal19pep_PRM_57min
PHCC30	HCC developed	20289.9	8042.64	5578.15	18	53.0508	0.59031	2020-04-02	2020-04-02	0	Prospective Validation Set	P97	9898_serum_H13_2_1ug_formal19pep_PRM_57min
PHCC31	HCC developed	25262	3301.4	2.8	140	48.3698	0.72693	2021-06-08	2021-06-08	0	Prospective Validation Set	P98	9903_serum_H15_2_1ug_formal19pep_PRM_57min
PHCC32	HCC developed	12423.6	1895.67	9.7	25	64.4665	0.412573	2021-01-21	2021-01-21	0	Prospective Validation Set	P99	9907_serum_H17_2_1ug_formal19pep_PRM_57min
PHCC33	HCC developed	28315	11860.1	198.73	19	55.3908	0.433503	2020-09-23	2020-09-23	0	Prospective Validation Set	P100	9911_serum_H19_2_1ug_formal19pep_PRM_57min
PHCC34	HCC developed	26646.4	6999.52	3.1	33	72.1939	0.507894	2019-07-08	2019-07-08	0	Prospective Validation Set	P94	9879_serum_H3_2_1ug_formal19pep_PRM_57min
PHCC35	HCC developed	36046.8	3085.5	4.5	177	62.7352	0.903085	2021-04-19	2021-04-19	0	Prospective Validation Set	P95	9888_serum_H8_2_1ug_formal19pep_PRM_57min
PHCC36	HCC developed	22183.2	216.06	20	32	63.894	0.474652	2021-11-23	2021-11-23	0	Prospective Validation Set	P101	9934_serum_L11_1_1ug_formal19pep_PRM_57min
