# Supplementary material for: Proteomics-driven noninvasive screening of circulating serum protein panels for the early diagnosis of hepatocellular carcinoma
Source: Nat Commun. 2023 Dec 18;14:8392. doi: 10.1038/s41467-023-44255-2 (PMC10728065; doi:10.1038/s41467-023-44255-2)
Supplement: Supplementary file 10 — Supplementary Table 1 [file 41467_2023_44255_MOESM10_ESM.xlsx]

## Sheet: Sheet1
Supplementary Table 1. List of 11 peptides targeted in the PRM analysis
Peptides	Sequence	Corresponding protein	m/z	Charge (z)	Probability	RT (min)
Peptide 1	DSDLLSPSDFK	MASP1	612.294	2	1	55.7576
Peptide 2	SSDANLYR	CAMP	463.222	2	1	11.9008
Peptide 3	DLHPNTDPFK	CDH13	592.29	2	1	32.7879
Peptide 4	RPGVYTQVTK	HABP2	574.825	2	1	13.3093
Peptide 5	NDGIIYR	ADGRG6	425.724	2	1	19.6331
Peptide 6	ASYPDITGEK	CETP	540.765	2	1	25.2126
Peptide 7	TSYQVYSK	CD163	488.244	2	1	13.7488
Peptide 8	FQASVATPR	MBL2	488.764	2	1	22.4555
Peptide 9	IETTPESR	VCAM1	466.738	2	1	9.7477
Peptide 10	VQLYDLGLQIHK	LBP	713.906	2	1	58.2628
Peptide 11	VGLSDAFVVVHR	PLXDC2	433.577	3	1	57.6918
The retention time of peptide was extracted from a 70 min gradient in shotgun proteomics analysis.
