# Supplementary material for: Proteomics-driven noninvasive screening of circulating serum protein panels for the early diagnosis of hepatocellular carcinoma
Source: Nat Commun. 2023 Dec 18;14:8392. doi: 10.1038/s41467-023-44255-2 (PMC10728065; doi:10.1038/s41467-023-44255-2)
Supplement: Supplementary file 11 — Supplementary Table 2 [file 41467_2023_44255_MOESM11_ESM.xlsx]

## Sheet: Sheet1
Supplementary Table 2. Performance of 5 potential biomarkers and different combinations of permutations in the validation set between HCC and LC patients
Panel	Sensitivity	Specificity	AUC (95%CI)
HABP2+CD163	0.838	0.872	0.935 (0.89-0.98)
HABP2+CD163+MBL2+CAMP	0.925	0.738448	0.932 (0.89-0.98)
HABP2+CD163+CAMP	0.9	0.804158	0.930 (0.89-0.97)
HABP2+CD163+MBL2+CETP+CAMP	0.913	0.717588	0.930 (0.89-0.97)
HABP2+CAMP	0.763	0.934533	0.925 (0.87-0.98)
HABP2+CD163+MBL2+CETP	0.875	0.868824	0.925 (0.88-0.97)
HABP2+MBL2+CAMP	0.975	0.673782	0.925 (0.88-0.97)
HABP2+MBL2+CETP+CAMP	0.963	0.738448	0.925 (0.88-0.97)
HABP2+CD163+CETP	0.85	0.890727	0.922 (0.87-0.97)
HABP2+CD163+MBL2	0.875	0.847964	0.921 (0.87-0.97)
HABP2+CETP+CAMP	0.8	0.91263	0.921 (0.87-0.97)
HABP2+MBL2+CETP	0.975	0.695685	0.912 (0.86-0.97)
HABP2+MBL2	0.9	0.760351	0.909 (0.86-0.96)
HBAP2	0.825	0.934533	0.902 (0.84-0.96)
HABP2+CETP	0.925	0.695685	0.901 (0.84-0.96)
CD163+CAMP	0.713	0.651879	0.727 (0.64-0.82)
CD163+CETP	0.725	0.651879	0.726 (0.64-0.82)
CD163	0.738	0.521503	0.710 (0.62-0.80)
CD163+MBL2+CETP+CAMP	0.363	0.956436	0.691 (0.60-0.78)
MBL2+CETP+CAMP	0.588	0.673782	0.672 (0.58-0.77)
MBL2+CETP	0.7	0.521503	0.665 (0.57-0.76)
CD163+MBL2+CETP	0.488	0.760351	0.662 (0.57-0.72)
CD163+MBL2+CAMP	0.713	0.565309	0.654 (0.55-0.75)
CAMP	0.2	0.890727	0.650 (0.55-0.75)
CETP+CAMP	0.388	0.782254	0.647 (0.55-0.75)
MBL2+CAMP	0.538	0.673782	0.607 (0.51-0.71)
CETP	0.738	0.391127	0.606 (0.50-0.71)
CD163+MBL2	0.813	0.347321	0.601 (0.50-0.71)
MBL2	0.95	0.0438062	0.515 (0.41-0.62)
