# Supplementary material for: Proteomics-driven noninvasive screening of circulating serum protein panels for the early diagnosis of hepatocellular carcinoma
Source: Nat Commun. 2023 Dec 18;14:8392. doi: 10.1038/s41467-023-44255-2 (PMC10728065; doi:10.1038/s41467-023-44255-2)
Supplement: Supplementary file 12 — Supplementary Table 3 [file 41467_2023_44255_MOESM12_ESM.xlsx]

## Sheet: Sheet1
Supplementary Table 3. Performance of P4 panel for different clinical stages in the validation set between HCC and LC patients
Clinical stages	HABP2+CD163+AFP+PIVKA-II			AFP+PIVKA-II
	Sensitivity (95% CI)	Specificity (95% CI)	AUC (95% CI)	Sensitivity (95% CI)	Specificity (95% CI)	AUC (95% CI)
TNM I	0.875 (0.69-0.96)	0.915 (0.80-0.97)	0.965 (0.92-1.00)	0.750 (0.55-0.88)	0.915 (0.80-0.97)	0.889 (0.80-0.98)
TNM II	0.929 (0.81-0.98)	0.915 (0.80-0.97)	0.982 (0.96-1.00)	0.786 (0.64-0.88)	0.915 (0.80-0.97)	0.936 (0.89-0.99)
TNM III	1.000 (0.68-1.00)	0.915 (0.80-0.97)	0.992 (0.97-1.00)	0.875 (0.53-0.99)	0.915 (0.80-0.97)	0.957 (0.90-1.00)
TNM IV	1.000 (0.51-1.00)	0.915 (0.80-0.97)	0.984 (0.95-1.00)	1.000 (0.51-1.00)	0.915 (0.80-0.97)	0.984 (0.95-1.00)
BCLC 0-A	0.902 (0.80-0.95)	0.915 (0.80-0.97)	0.975 (0.95-1.00)	0.754 (0.63-0.85)	0.915 (0.80-0.97)	0.914 (0.86-0.97)
BCLC B	1.000 (0.51-1.00)	0.915 (0.80-0.97)	0.995 (0.98-1.00)	1.000 (0.51-1.00)	0.915 (0.80-0.97)	0.984 (0.95-1.00)
BCLC C	1.000 (0.77-1.00)	0.915 (0.80-0.97)	0.990 (0.97-1.00)	0.846 (0.58-0.97)	0.915 (0.80-0.97)	0.962 (0.92-1.00)
CNLC Ia	0.878 (0.74-0.95)	0.915 (0.80-0.97)	0.968 (0.94-1.00)	0.683 (0.53-0.80)	0.915 (0.80-0.97)	0.889 (0.82-0.96)
CNLC Ib	0.950 (0.73-1.00)	0.915 (0.80-0.97)	0.998 (0.97-1.00)	0.950 (0.76-1.00)	0.915 (0.80-0.97)	0.970 (0.94-1.00)
CNLC II	1.000 (0.51-1.00)	0.915 (0.80-0.97)	1.000 (1.00-1.00)	1.000 (0.51-1.00)	0.915 (0.80-0.97)	0.984 (0.95-1.00)
CNLC III	1.000 (0.77-1.00)	0.915 (0.80-0.97)	0.989 (0.97-1.00)	0.846 (0.58-0.97)	0.915 (0.80-0.97)	0.956 (0.91-1.00)
