# Supplementary material for: Proteomics-driven noninvasive screening of circulating serum protein panels for the early diagnosis of hepatocellular carcinoma
Source: Nat Commun. 2023 Dec 18;14:8392. doi: 10.1038/s41467-023-44255-2 (PMC10728065; doi:10.1038/s41467-023-44255-2)
Supplement: Supplementary file 13 — Supplementary Table 4 [file 41467_2023_44255_MOESM13_ESM.xlsx]

## Sheet: Sheet1
Supplementary Table 4. Performance of P4 model for HCC risk prediction in the prospective validation cohort
Panel	Prospective Training Set			Prospective Validation Set
	Sensitivity	Specificity	AUC (95% CI)	Sensitivity	Specificity	AUC (95% CI)
P4	1	1	1.000 (1.00-1.00)	0.909	0.877	0.890 (0.74-1.00)
AFP	0.24	0.934	0.661 (0.54-0.78)	0.455	0.954	0.835 (0.69-0.98)
PIVKA-II	0.182	0.908	0.609 (0.50-0.72)	0.182	0.908	0.626 (0.45-0.80)
AFP+PIVKA-II	1	0.967	0.999 (0.99-1.00)	0.818	0.738	0.778 (0.61-0.94)
ASAP	0.545	0.877	0.665 (0.55-0.78)	0.545	0.877	0.711 (0.52-0.90)
aMAP	0.727	0.6	0.545 (0.43-0.67)	0.727	0.6	0.662 (0.47-0.85)
