# Supplementary material for: Proteomics-driven noninvasive screening of circulating serum protein panels for the early diagnosis of hepatocellular carcinoma
Source: Nat Commun. 2023 Dec 18;14:8392. doi: 10.1038/s41467-023-44255-2 (PMC10728065; doi:10.1038/s41467-023-44255-2)
Supplement: Supplementary file 15 — Source Data [file 41467_2023_44255_MOESM15_ESM.xlsx]

## Sheet: Fig. 2b
Fig. 2b	Proteins of serum proteome	Proteins of spectral library
	A0A075B6H7	P0DOX5
	A0A075B6H9	P0DOX6
	A0A075B6I0	P06454
	A0A075B6I4	P01701
	A0A075B6I9	P00736
	A0A075B6J9	P82970
	A0A075B6K0	P00738
	A0A075B6K2	P05155
	A0A075B6K4	P05090
	A0A075B6K5	P00747
	A0A075B6P	P36955
	A0A075B6R2	P43652
	A0A075B6R9	P35542
	A0A075B6S2	P02790
	A0A075B6S5	P01023
	A0A075B6S6	P01024
	A0A087WSX0	P08697
	A0A0A0MRZ8	P03952
	A0A0A0MS15	P01042
	A0A0A0MT36	Q66K66
	A0A0A0MT89	P08185
	A0A0B4J1U7	P25311
	A0A0B4J1V0	O43866
	A0A0B4J1V2	A0A0B4J1U7
	A0A0B4J1V6	Q9HC84
	A0A0B4J1V7	P04114
	A0A0B4J1X5	P00734
	A0A0B4J1X8	Q14624
	A0A0B4J1Y8	P02533
	A0A0B4J1Y9	P02743
	A0A0B4J2D9	P01031
	A0A0C4DH24	P19823
	A0A0C4DH25	A0A075B6I9
	A0A0C4DH29	P02768
	A0A0C4DH31	P04004
	A0A0C4DH32	P01009
	A0A0C4DH34	Q9BTY2
	A0A0C4DH35	P0C0L4
	A0A0C4DH36	P00751
	A0A0C4DH38	P01019
	A0A0C4DH67	P01833
	A0A0J9YX35	P05543
	A0M8Q6	P02771
	A2NJV5	A0A0A0MT89
	O00187	P01871
	O00237	P06727
	O00391	A0A075B6H9
	O00533	P00450
	O14791	P02749
	O43175	P23142
	O43707	P04003
	O43790	P13942
	O43866	P02751
	O60814	A0A0B4J1X5
	O75369	P06733
	O75531	P06748
	O75636	P08670
	O75874	P02787
	O75882	P05783
	O95180	P09651
	O95445	P62805
	O95479	P60709
	O95980	P07437
	P00338	P05388
	P00390	P60174
	P00450	P0DMV8
	P00488	P14618
	P00558	P12956
	P00734	P31327
	P00736	P26038
	P00738	Q06830
	P00739	Q99832
	P00740	P31949
	P00742	P04075
	P00746	P23528
	P00747	P07195
	P00748	P10809
	P00751	P12235
	P00915	P19338
	P01008	O43852
	P01009	P31943
	P01011	P00558
	P01019	P21333
	P01023	Q04695
	P01024	Q04837
	P01031	P68036
	P01033	P63104
	P01042	Q9NQC3
	P01344	P11021
	P01591	P32004
	P01593	Q9UK55
	P01597	P69905
	P01599	P68871
	P01601	P0DOX7
	P01602	P02647
	P01619	P02763
	P01624	P62937
	P01700	P04406
	P01701	P14625
	P01703	P68363
	P01706	P25705
	P01714	P21796
	P01715	P0CG47
	P01717	P11142
	P01718	P05787
	P01721	P08238
	P01742	P68104
	P01766	P30041
	P01768	O75369
	P01780	P39019
	P01782	P28074
	P01833	P01861
	P01834	P01599
	P01859	P02679
	P01860	P35527
	P01861	O95445
	P01871	P01706
	P01876	P01011
	P02042	P0DOX3
	P02533	P04217
	P02538	P02774
	P02647	P06331
	P02649	P02766
	P02652	A0A0C4DH38
	P02654	A0A075B6S2
	P02655	A0A0A0MRZ8
	P02656	P02538
	P02671	P08779
	P02675	Q03591
	P02679	P19827
	P02741	P10909
	P02743	P07225
	P02745	P08603
	P02746	P0DOX8
	P02747	P19652
	P02748	P27169
	P02749	P04275
	P02750	P02652
	P02751	P02741
	P02753	P02765
	P02760	P22792
	P02763	P05546
	P02765	P15169
	P02766	P06681
	P02768	P01008
	P02771	O75882
	P02774	P09871
	P02775	P01859
	P02776	Q15582
	P02786	A0A0C4DH35
	P02787	P01860
	P02788	P02649
	P02790	Q02985
	P03951	P05452
	P03952	P07358
	P04003	P20851
	P04004	A0A0C4DH29
	P04040	P01602
	P04070	P01780
	P04075	P00748
	P04114	Q08380
	P04179	P18428
	P04180	A0A0A0MS15
	P04196	A0A075B6S9
	P04211	P00739
	P04217	P07996
	P04264	P02745
	P04275	A0A0B4J2D9
	P04278	A0A0C4DH67
	P04406	P07357
	P04424	Q92954
	P04430	P13671
	P04439	P05154
	P04792	P49913
	P04908	O00391
	P05062	A0A075B6R9
	P05090	P01591
	P05109	P35858
	P05154	A0A0J9YX35
	P05155	P01876
	P05156	O14791
	P05160	Q14520
	P05164	P02654
	P05198	P01834
	P05362	P32119
	P05386	P0DOX2
	P05452	A0A0C4DH34
	P05543	P15814
	P05546	P01619
	P05783	P10643
	P05787	P14151
	P06276	A0A0B4J1Y9
	P06312	Q9NZT1
	P06331	A2NJV5
	P06396	P04264
	P06576	P13647
	P06681	P13645
	P06702	P14923
	P06727	P20930
	P06733	Q13835
	P06744	P04792
	P06748	P02786
	P07148	P35908
	P07195	P0C0L5
	P07225	P05156
	P07237	P22352
	P07339	P02748
	P07355	P08571
	P07357	Q16819
	P07358	P05062
	P07359	P0DJI9
	P07360	P20742
	P07437	A0A0C4DH24
	P07737	A0A075B6K2
	P07814	P01742
	P07942	P06396
	P07996	P0DJI8
	P08174	P06702
	P08185	Q13790
	P08238	P08519
	P08246	P04196
	P08294	P04430
	P08319	A0A075B6S5
	P08493	O95267
	P08519	P00488
	P08567	O43175
	P08571	P26599
	P08603	P18621
	P08637	P01700
	P08670	P12259
	P08697	Q5T7N2
	P08729	P02753
	P08779	P55058
	P09172	P02656
	P09211	P07148
	P09486	Q7Z7G0
	P09651	Q06141
	P09871	A0A075B6H7
	P0C0L4	P23083
	P0C0L5	P11597
	P0CG47	P04278
	P0DJI8	Q86SQ4
	P0DJI9	P00746
	P0DMV8	P01721
	P0DOX2	P29622
	P0DOX3	P07360
	P0DOX4	P01624
	P0DOX5	A0A075B6K4
	P0DOX6	A0M8Q6
	P0DOX7	P02750
	P0DOX8	P07355
	P0DOY3	P04070
	P0DP01	P04040
	P10124	P43251
	P10599	P02655
	P10643	P02760
	P10809	P51884
	P10909	Q16610
	P11021	P02042
	P11142	Q96PD5
	P11226	Q86VB7
	P11597	P01597
	P12109	P01601
	P12235	P01593
	P12259	Q04756
	P12318	A0A0B4J1V2
	P12830	A0A075B6P5
	P12955	P02675
	P12956	P02671
	P13473	Q00839
	P13591	Q9BQE3
	P13639	P15880
	P13645	P13667
	P13647	P61978
	P13671	P29401
	P13796	P30050
	P13942	Q9UQ80
	P14151	P32969
	P14543	P06576
	P14618	P23246
	P14625	Q96IY4
	P14780	P04908
	P14923	P05386
	P15144	P07737
	P15169	P61247
	P15814	P23921
	P15880	P30101
	P16070	P08729
	P16930	P36952
	P16989	P13639
	P17936	A0A075B6K6
	P18065	Q86YZ3
	P18428	P22626
	P18621	P18669
	P18669	P00338
	P19320	P62081
	P19338	P63241
	P19652	Q07020
	P19823	P46940
	P19827	P22314
	P20160	Q00610
	P20742	P46782
	P20851	P35637
	P20930	P62820
	P21333	P27797
	P22105	P07237
	P22314	Q15056
	P22352	A0A0B4J1V6
	P22692	P05109
	P22792	Q4LDE5
	P22891	P80511
	P23083	P62266
	P23142	P07900
	P23528	P43243
	P23921	A0A075B6S6
	P24298	Q9UGM5
	P25311	P04211
	P25705	O75636
	P25787	P02747
	P26038	A0A075B6K5
	P26599	P69891
	P26927	P01768
	P27169	P01766
	P27487	A0A0C4DH36
	P27918	P01703
	P28074	P01717
	P29622	Q9Y6R7
	P30044	P10412
	P30050	P61626
	P31146	P61769
	P31327	O95980
	P31949	P0DOX4
	P32119	P0DOY3
	P32969	A0A075B6I4
	P33151	P05160
	P33908	P27918
	P34897	Q7Z4W1
	P35443	Q15063
	P35527	A0A0B4J1V7
	P35542	P13796
	P35637	P08294
	P35858	P78563
	P35908	P59665
	P35916	A0A075B6R2
	P36222	P62829
	P36955	O75531
	P36980	O60814
	P37802	P05387
	P39019	P80748
	P39687	A0A0C4DH32
	P40197	A0A087WSX0
	P43121	P06310
	P43251	P01715
	P43652	P01714
	P48740	A0A0C4DH31
	P49747	A0A0B4J1Y8
	P49908	P0DP01
	P49913	P02775
	P50895	P04180
	P51884	P35237
	P54108	P08246
	P55056	P63244
	P55058	P10599
	P55290	P26641
	P59665	P18206
	P60174	A0A0B4J1V0
	P60709	P17936
	P61247	A0A0C4DH25
	P61626	P01782
	P61769	Q15485
	P61978	P01743
	P62081	P01817
	P62266	P04259
	P62805	A0A075B6I0
	P62820	Q06033
	P62899	P30530
	P62937	P80188
	P63244	Q13231
	P68036	Q6UX71
	P68104	P18065
	P68363	P16070
	P68871	O75023
	P69891	Q99435
	P69905	P39060
	P78371	Q9Y251
	P78563	O75874
	P80108	P17174
	P80188	P48637
	P80748	P98160
	P98160	P36980
	Q00839	P40197
	Q02487	P34096
	Q02985	Q8WWZ8
	Q03591	O00533
	Q04695	Q08257
	Q04756	P80108
	Q06033	P40189
	Q06141	P55290
	Q06830	Q9UHG3
	Q07020	P03951
	Q08380	P13591
	Q10588	Q92859
	Q12805	P07998
	Q12907	P02746
	Q13093	P05362
	Q13103	Q9NPG4
	Q13228	P00505
	Q13790	A1L4H1
	Q13835	P15151
	Q14520	P27487
	Q14624	Q76LX8
	Q14790	P06276
	Q15113	P09486
	Q15582	P17813
	Q15848	P02788
	Q16610	Q14126
	Q16819	Q13822
	Q5T7N2	O75019
	Q66K66	P28062
	Q6EMK4	Q92820
	Q6UX71	Q13201
	Q6UXB8	P01034
	Q76LX8	P00533
	Q7Z4W1	Q6EMK4
	Q7Z7G0	Q9Y6N7
	Q86SQ4	Q16853
	Q86TH1	P02794
	Q86VB7	Q12860
	Q86YW5	P07942
	Q86YZ3	P00915
	Q8IYE0	P02776
	Q92954	Q8NBP7
	Q96IY4	Q8WZ75
	Q96KN2	O95479
	Q96PD5	Q9H4A9
	Q9BTY2	O60462
	Q9BXR6	Q16627
	Q9HC84	Q9ULI3
	Q9NPH3	Q6UWP8
	Q9NZP8	P07339
	Q9NZT1	Q16706
	Q9UGM5	Q92743
	Q9UHG3	P54289
	Q9UK55	P33908
	Q9UNN8	P20160
	Q9UQ80	Q6YHK3
	Q9Y279	Q14766
	Q9Y4L1	Q9UBQ6
	Q9Y5Y7	P22105
	Q9Y6N7	P21549
	Q9Y6R7	Q02487
		Q9BWD1
		Q07954
		P28799
		Q9Y5C1
		P14543
		P04179
		Q9HCL0
		P09211
		Q86TH1
		A6NHG4
		P19021
		P23284
		P08253
		Q9Y4L1
		Q07075
		P09172
		P12111
		Q9NPH3
		Q86U17
		Q9HDC9
		Q15848
		P15144
		P00742
		P13473
		P03950
		P48740
		Q00796
		P36871
		P02792
		P25789
		P40925
		Q99969
		P04745
		P23141
		P12955
		P60900
		P00918
		P05067
		P10586
		Q8IWV2
		Q9NZK5
		P08174
		Q13103
		P78509
		Q12805
		Q99784
		P29279
		P06744
		Q15113
		O00187
		P35590
		P30043
		P33151
		Q12866
		P01130
		Q96NZ9
		O14786
		P09972
		Q9Y5Y7
		Q14790
		A0A0C4DH30
		P61586
		A0A0A0MS14
		P27824
		P05198
		P25787
		O95180
		P30044
		Q13093
		Q8IXL6
		Q9H8L6
		O94985
		Q9Y490
		Q9UBX5
		P00740
		P26927
		P55774
		P06731
		P14207
		P00451
		P10645
		P55103
		Q96KN2
		O95497
		P20774
		P07359
		P13501
		Q9BXT8
		P24821
		Q9Y6Z7
		P55056
		P35916
		Q9P232
		P11226
		Q9NZP8
		Q07654
		Q7Z7M0
		P43121
		Q9NZ08
		Q9HBR0
		P50914
		P62899
		P07814
		Q15149
		P34897
		P78371
		P61513
		P19320
		Q9NSC7
		P09668
		P80723
		P25774
		P11717
		Q6UXB8
		Q8IZF2
		P05019
		Q9BYE9
		P12821
		P28827
		P07333
		Q14515
		Q10588
		P49908
		Q14112
		P16989
		Q9BTT0
		Q7L1Q6
		Q16719
		A0A075B6J9
		Q14376
		P06312
		P23470
		Q13740
		Q9BXR6
		Q86UX7
		P55060
		Q14956
		Q9NPY3
		P35443
		P22897
		P49747
		Q9UBX1
		Q02818
		Q8TDY8
		Q96BZ4
		P24043
		P05164
		Q15828
		Q9UM47
		Q8NBJ4
		P13987
		Q86UD1
		P36222
		O94769
		P09960
		P03973
		O95428
		Q8TER0
		Q9NR34
		P20023
		P07858
		P99999
		Q8N6C8
		Q86UN3
		P62258
		P28300
		P01344
		O43505
		P09603
		Q12913
		Q9NQ79
		P50895
		Q13332
		Q12907
		P07911
		P04066
		Q8IUK5
		Q9Y646
		Q6E0U4
		P14780
		P11279
		Q08174
		P55285
		P00390
		P04080
		Q6UY14
		Q9NPR2
		O14960
		P13727
		P09619
		Q9BUD6
		Q9NQ76
		P19022
		Q13228
		P35555
		Q10471
		P12814
		Q9HCU0
		P21399
		P08637
		P35579
		Q9UNN8
		Q9UNW1
		Q9NY97
		O43157
		P12109
		P24592
		P61981
		P78417
		Q9UJJ9
		P23381
		Q9HCB6
		O43278
		P22891
		P22692
		O94919
		P10721
		P42126
		P07384
		P27930
		P04156
		P00325
		Q3SYC2
		P07711
		P08123
		P01889
		Q86YW5
		P54108
		Q14393
		P53634
		O14498
		O75594
		P06865
		P24593
		O43790
		Q8IYE0
		Q9BWP8
		Q01518
		O15394
		P50552
		Q8NCC3
		P52209
		P67936
		Q99650
		Q9H4G4
		P31146
		P07602
		P11362
		P47755
		P51452
		P16109
		P08311
		Q8TEU8
		Q8NI99
		Q93063
		P10124
		P08567
		Q15904
		Q14847
		P52566
		Q16270
		P07477
		P13489
		P41222
		P13798
		P19256
		Q9HBW9
		O14793
		Q9UEW3
		P00491
		Q96RD9
		Q12841
		P08709
		Q96KG7
		Q13642
		Q9NZD4
		P16112
		P35754
		P46531
		Q03167
		P37837
		P17900
		O75083
		P24387
		Q99941
		P39687
		O60437
		A0A0A0MT36
		Q68DL7
		P01718
		P41271
		P04424
		O43493
		P24298
		P16930
		Q9Y617
		P11684
		P37802
		P32942
		P05556
		P25786
		Q9P121
		P16581
		Q9UJU6
		P81605
		P54802
		P60022
		Q9UIB8
		P05121
		P16035
		Q05682
		Q15942
		P62942
		P14314
		Q68BL7
		Q3ZCW2
		Q14697
		Q13449
		Q9UBR2
		Q14019
		P26447
		Q96H15
		Q9NY15
		Q9H4B7
		Q6UVK1
		P55287
		Q9UKJ1
		P20933
		Q8N149
		O95897
		Q8NCL4
		P01033
		O15204
		P00352
		P20062
		Q9HCN6
		O00237
		P04439
		Q7Z7M9
		Q14314
		O75326
		Q16394
		O00585
		P42785
		Q03154
		P30740
		Q8TBY8
		O95998
		P38571
		Q6UXD5
		Q969E1
		O95633
		P61916
		P62328
		P10646
		Q86WI1
		P16233
		Q96AP7
		P19971
		O15143
		P02461
		P17301
		P12830
		P02810
		P28072
		O43895
		P02452
		P32754
		Q9BY67
		Q13508
		P06280
		P12318
		P25788
		O00151
		Q96S96
		P78324
		Q01469
		O15144
		O00468
		P48723
		P20333
		P10451
		P08195
		Q9H299
		P62491
		Q9BQ51
		P15085
		P08319
		Q9Y279
		P10912
		Q5SQ64
		Q8WUJ3
		A6NH11
		Q3LXA3
		Q9UBG0
		P23526
		Q8N423
		P07478
		P07686
		Q86YT9
		Q9NRN5
		Q6UXH0
		O75821
		P25815
		P02795
		Q9H9E3
		P21695
		P21291
		O95274
		A0A0B4J1X8
		A0A075B6K0
		A0A0G2JS06
		Q9NQZ6
		P09382
		P10619
		Q9BXJ4
		P08493
		P40227
		P31946
		P50454
		P52292
		P62701
		O43707
		A0A075B6P

## Sheet: Fig. 2c
Fig. 2c	Identified proteins
	AsC	BLD	LC	HCC
	338	309	362	339
	355	282	365	304
	322	282	304	311
	307	286	288	322
	283	284	352	318
	302	281	304	285
	286	352	327	286
	288	281	270	279
	271	291	277	315
	293	285	297	298
	343	279	271	336
	349	333	267	312
	283	276	350	350
	319	271	311	299
	297	275	296	308
	286	285	280	301
	295	306	285	274
	246	293	269	286
	283	268	344	295
	292	256	272	302
	352	233	280	368
	352	307	261	294
	328	308	293	340
	297	258	296	349
	285	261	260	326
	277	260	251	314
	292	267	269	342
	277	282	322	291
	293	264	307	304
	274	255	263	304
	355	257	240	314
	311	252	250	302
	297	267	337	367
	284	249	315	301
	293	326	268	330
	292	299	272	339
	285	272	271	305
	272	286	265	293
	275	280	256	283
	280	258	259	294
		249	268	343
		293	329	290
		271	307	291
		290	288	326
		266	294	286
		261	263	312
		245	261	307
		260	241	271
		258	259	288
		329	249	313
		313	332	315
		272	349	299
		270	264	268
		264		301
		260		308
		306		276
		298		305
		278		325
		261		296
		270		284
		267		278
		260		282
		257		266
		255		248
				313
				281
				287
				309
				313
				327
				283
				274
				282
				298
				291
				310
				272
				302
				317
				293
				284
				292
				290
				283
				285
				301
				311
				265
				296
				261
				299
				276
				328
				319
				307
				296
				319
				358
				275
				310
				281
				308
				285
				295
				310
				275
				273
				357
				353
				260
				287
				267
				341
				311
				264
				321
				378
				299
				357
				296
				320
				296
				313
				321
				294
				304
				295
				289
				306
				303
				316
				268
				365
				275
				360
				262
				274
				304
				306
				264
				332
				296
				337
				307
				364
				338
				273
				334
				272
				324
				276
				318
				302
				358
				276
				265
				312
				301
				352
				321
				335
				272
				300

## Sheet: Fig. 2d
Fig. 2d	AsC				BLD				LC				HCC
	Rank	Protein	Median abundance (log10)		Rank	Protein	Median abundance (log10)		Rank	Protein	Median abundance (log10)		Rank	Protein	Median abundance (log10)
	1	P02768	8.79227		1	P02768	8.34459		1	P02768	8.35054		1	P02768	8.37329
	2	P0DOX5	7.61061		2	P0DOX5	7.24793		2	P0DOX5	7.5315		2	P0DOX5	7.40042
	3	P0DOY3	7.44742		3	P0DOY3	7.22994		3	P0DOY3	7.35686		3	P0DOY3	7.18983
	4	P01859	7.23609		4	P01876	6.99487		4	P01876	7.22562		4	P01859	6.95904
	5	P01876	7.20769		5	P01859	6.88986		5	P01859	7.11908		5	P01876	6.93062
	6	P01023	7.03318		6	P0DOX8	6.82613		6	P0DOX8	6.98315		6	P01023	6.88564
	7	P02787	7.01051		7	Q5T7N2	6.79824		7	P01023	6.98215		7	Q5T7N2	6.83681
	8	P00738	6.99169		8	P02787	6.79474		8	P0DOX2	6.79282		8	P0DOX8	6.76232
	9	P0DOX8	6.9406		9	P02647	6.73504		9	Q5T7N2	6.78085		9	P02647	6.74804
	10	P02647	6.93762		10	P01023	6.62667		10	P02787	6.77081		10	P00738	6.72337
	11	Q5T7N2	6.93594		11	P0DOX7	6.60742		11	P02647	6.72348		11	P02787	6.64971
	12	Q8IYE0	6.90356		12	Q8IYE0	6.60302		12	P01860	6.69704		12	Q8IYE0	6.62218
	13	P0DOX2	6.82912		13	P00738	6.593		13	P0DOX7	6.65423		13	P02652	6.56477
	14	P02652	6.74946		14	P02652	6.55052		14	P01009	6.62766		14	P01009	6.55984
	15	P01860	6.73326		15	P0DOX2	6.53337		15	Q8IYE0	6.54153		15	P01860	6.52143
	16	P01009	6.71696		16	P01860	6.46158		16	P0DOX6	6.54024		16	P0DOX2	6.51456
	17	P0DOX6	6.68395		17	P01009	6.45402		17	A0A0A0MRZ8	6.46868		17	Q04695	6.5091
	18	A0A0A0MRZ8	6.65058		18	P07148	6.39176		18	P00738	6.45117		18	P07148	6.48494
	19	P01024	6.6197		19	P01024	6.36624		19	P02652	6.42691		19	P0DOX6	6.46582
	20	P0DOX7	6.49778		20	A0A0A0MRZ8	6.33959		20	P01024	6.34337		20	P0DOX7	6.45019
	21	P01011	6.46167		21	P0DOX6	6.32644		21	P07148	6.3343		21	P01011	6.35173
	22	P02765	6.44046		22	Q04695	6.21218		22	A0A0C4DH31	6.2972		22	P01024	6.31494
	23	P07148	6.38798		23	P01742	6.17107		23	P01591	6.21833		23	P02763	6.21281
	24	P02790	6.36482		24	A0A0C4DH31	6.13478		24	P01742	6.21514		24	P02790	6.16449
	25	P01861	6.29246		25	P02765	6.12438		25	A0A075B6S2	6.20383		25	A0A0A0MRZ8	6.15437
	26	P02538	6.26813		26	P02790	6.12238		26	P01011	6.17467		26	A0M8Q6	6.14278
	27	P00450	6.25452		27	P01011	6.05647		27	P00450	6.16326		27	A0A075B6S2	6.11405
	28	A0A075B6S2	6.22312		28	P02763	6.05449		28	P02765	6.14731		28	P02538	6.04004
	29	P01742	6.2187		29	P02538	6.05353		29	P01619	6.11507		29	A0A0C4DH31	6.0319
	30	P02763	6.1844		30	A0A075B6S2	6.03948		30	Q66K66	6.08922		30	P01742	5.98443
	31	Q66K66	6.15302		31	P00450	6.03041		31	P01861	6.08753		31	P01861	5.96244
	32	P02774	6.13212		32	P01619	5.91307		32	P02790	6.08324		32	P01619	5.96115
	33	Q04695	6.11097		33	P01042	5.88045		33	P01624	6.00962		33	P02765	5.94782
	34	A0A0C4DH31	6.10298		34	P01861	5.85888		34	P02763	5.98005		34	P01834	5.94258
	35	P04003	6.09712		35	P04003	5.85229		35	Q04695	5.97637		35	Q66K66	5.92049
	36	P01042	6.09245		36	A0M8Q6	5.83451		36	Q9BTY2	5.97074		36	P01042	5.9
	37	P01619	6.08638		37	Q9BTY2	5.81285		37	A0A0C4DH38	5.94785		37	P00450	5.8853
	38	P04217	6.08506		38	P08603	5.80087		38	P05155	5.94726		38	P01624	5.87704
	39	P01624	6.07151		39	P04217	5.79437		39	P01871	5.93107		39	P01591	5.87356
	40	P05155	6.05369		40	P02656	5.78873		40	P04217	5.88094		40	P01871	5.87223
	41	P01591	6.05085		41	P01624	5.78292		41	P01768	5.85871		41	P04217	5.86656
	42	A0A0B4J1V6	6.01985		42	Q66K66	5.75953		42	P01714	5.82923		42	P02774	5.86352
	43	P04114	5.97674		43	P02774	5.75725		43	A0A0B4J1V6	5.81869		43	P05155	5.81643
	44	P08603	5.96662		44	P02751	5.73275		44	A0A0C4DH25	5.81819		44	P0C0L4	5.81224
	45	P01768	5.95471		45	P04004	5.73217		45	P01042	5.81686		45	P04003	5.80385
	46	P00747	5.9469		46	P01768	5.72518		46	A0M8Q6	5.81279		46	P04114	5.78798
	47	P0C0L4	5.93508		47	P01591	5.71544		47	P08603	5.8077		47	Q9BTY2	5.78571
	48	P02749	5.91341		48	P01871	5.7087		48	P0DOX4	5.79231		48	P08603	5.77275
	49	A0A0C4DH25	5.91027		49	A0A0C4DH25	5.6962		49	P04003	5.77185		49	P01768	5.76387
	50	P02656	5.88553		50	P04114	5.69549		50	P02538	5.76183		50	P15814	5.75472
	51	P01780	5.88535		51	A0A0C4DH38	5.69174		51	P01701	5.75062		51	P05090	5.74266
	52	P19827	5.86841		52	P0C0L4	5.67531		52	P02774	5.74231		52	A0A0B4J1V6	5.71272
	53	P68871	5.84578		53	P05155	5.66884		53	P04114	5.72528		53	P00747	5.68319
	54	P06396	5.81662		54	P01714	5.65273		54	P01780	5.71219		54	P0DOX4	5.68245
	55	P01871	5.81261		55	P09172	5.64743		55	P05090	5.70525		55	P02749	5.65525
	56	Q14624	5.80585		56	A0A0B4J1V6	5.63285		56	P0C0L4	5.70447		56	P02656	5.65372
	57	P00751	5.79875		57	P35542	5.63111		57	P06396	5.68509		57	P68871	5.64224
	58	P04004	5.79619		58	P00747	5.62811		58	P02751	5.64929		58	P04004	5.627
	59	A0A075B6I0	5.78973		59	P02749	5.61768		59	P04004	5.63908		59	P01008	5.60642
	60	P06727	5.78453		60	Q9Y6N7	5.60894		60	P09172	5.63383		60	P01780	5.59405
	61	P02751	5.781		61	P05090	5.59725		61	P02749	5.6276		61	Q14624	5.59349
	62	P01008	5.77813		62	P01780	5.58392		62	A0A075B6K4	5.62058		62	Q9Y6N7	5.5923
	63	P01714	5.7646		63	P02655	5.57858		63	Q02985	5.61828		63	P19827	5.58406
	64	P35542	5.75265		64	P02654	5.57292		64	P06312	5.61637		64	P02654	5.56351
	65	Q9BTY2	5.75066		65	P0DOX4	5.56641		65	P06727	5.61119		65	P08697	5.56291
	66	P05090	5.74509		66	P19827	5.54538		66	P68871	5.60985		66	A0A0C4DH25	5.5443
	67	P08697	5.73122		67	P68871	5.5363		67	P02746	5.60238		67	P01714	5.5288
	68	P02746	5.7241		68	P06396	5.52813		68	A0A0B4J1Y9	5.58964		68	P02751	5.50367
	69	P0DOX4	5.71992		69	P02675	5.50873		69	P00747	5.58951		69	P01701	5.49571
	70	Q02985	5.71782		70	P00751	5.4953		70	A0A075B6I0	5.57287		70	P19652	5.49038
	71	P01701	5.68965		71	P15814	5.493		71	P04211	5.56209		71	P06312	5.4766
	72	P19823	5.68397		72	Q14624	5.48665		72	P06331	5.54486		72	P00751	5.47288
	73	P06312	5.68247		73	P19823	5.48471		73	P02656	5.54455		73	P06396	5.44733
	74	P69905	5.6777		74	Q02985	5.47236		74	Q14624	5.53911		74	P19823	5.43358
	75	A0A0B4J1U7	5.66661		75	A0A0B4J1Y9	5.47199		75	P00751	5.52552		75	A0A075B6K2	5.43195
	76	A0M8Q6	5.65572		76	P08697	5.45444		76	P35542	5.51729		76	P02746	5.43185
	77	P02654	5.64716		77	P06727	5.45198		77	O43866	5.50118		77	P01700	5.43079
	78	P19652	5.63456		78	P02766	5.43958		78	P01766	5.47551		78	P35542	5.42922
	79	A0A0B4J1Y9	5.62987		79	P06312	5.43651		79	P19827	5.47323		79	A0A0B4J1U7	5.42587
	80	A0A0C4DH38	5.62435		80	P19652	5.4337		80	P08697	5.46952		80	P06727	5.41618
	81	P06331	5.61298		81	A0A0B4J1U7	5.43263		81	A0A0C4DH35	5.46502		81	P69905	5.39494
	82	P27169	5.60292		82	P02649	5.41942		82	P02649	5.46115		82	P06331	5.3891
	83	P00734	5.57701		83	Q6UXB8	5.40989		83	A0A0B4J1U7	5.46101		83	P02649	5.38082
	84	P04211	5.57068		84	P01701	5.40468		84	P19823	5.43319		84	P10909	5.37718
	85	P02655	5.55237		85	A0A075B6I0	5.40126		85	P02654	5.43018		85	A0A075B6K4	5.37397
	86	A0A075B6K4	5.55066		86	P27169	5.36841		86	P19652	5.41794		86	Q02985	5.37226
	87	P02649	5.52958		87	P10909	5.36839		87	Q9Y6N7	5.41455		87	A0A0B4J1Y9	5.36356
	88	P02766	5.50026		88	P02746	5.36587		88	P01008	5.41298		88	O43866	5.35653
	89	P10909	5.48715		89	P01766	5.34133		89	A0A075B6K2	5.40526		89	P04211	5.35059
	90	O43866	5.48152		90	Q02487	5.33437		90	P02671	5.39501		90	A0A0C4DH35	5.33814
	91	P01766	5.48118		91	P02753	5.33059		91	P01700	5.38098		91	P02655	5.33732
	92	P01782	5.46318		92	P06331	5.32972		92	P01782	5.36819		92	Q12907	5.32364
	93	A0A0C4DH35	5.44532		93	P01703	5.32332		93	P15814	5.35656		93	P02760	5.31918
	94	Q96PD5	5.41883		94	P01008	5.32235		94	P01703	5.35356		94	P02766	5.29006
	95	P02671	5.41628		95	P07942	5.32095		95	P80748	5.34258		95	P25311	5.27404
	96	P04196	5.41235		96	P04211	5.32085		96	P69905	5.33147		96	P01782	5.26421
	97	P43652	5.40554		97	P00734	5.31937		97	P33908	5.32051		97	P02671	5.25813
	98	P01019	5.40259		98	O43866	5.31455		98	P02747	5.31429		98	P27169	5.25176
	99	A0A075B6K2	5.39664		99	A0A0C4DH35	5.31379		99	A0A0A0MT89	5.31359		99	A0A0C4DH38	5.24443
	100	O95980	5.3945		100	A0A075B6K4	5.31049		100	P10909	5.30266		100	O00237	5.23951
	101	P01703	5.39389		101	P69905	5.28916		101	O95980	5.2932		101	A0A075B6I0	5.22809
	102	O95445	5.39189		102	P01782	5.26463		102	P04196	5.28847		102	P00734	5.21981
	103	P07225	5.37203		103	A0A075B6K2	5.25374		103	P27169	5.27055		103	P02753	5.20261
	104	P01700	5.34569		104	P04196	5.244		104	A0A075B6R9	5.24236		104	P01766	5.19301
	105	A0A0A0MT89	5.34485		105	P25311	5.23317		105	P00734	5.23207		105	P04196	5.19075
	106	P02753	5.3296		106	P02760	5.22954		106	A0A0A0MT36	5.2304		106	P48740	5.18908
	107	P09871	5.32784		107	P01700	5.22472		107	P43652	5.22473		107	P01019	5.18266
	108	P02760	5.32571		108	O00237	5.20937		108	O00237	5.21813		108	P02750	5.17064
	109	P80748	5.32455		109	P43652	5.20212		109	P02655	5.19832		109	P43652	5.16672
	110	P02747	5.30996		110	Q7Z7G0	5.19398		110	P01717	5.19212		110	P02747	5.15674
	111	P01031	5.30936		111	O95980	5.17354		111	P02766	5.1853		111	P07942	5.15606
	112	A0A075B6R9	5.29944		112	P02747	5.17028		112	P02760	5.18228		112	O95980	5.12456
	113	P25311	5.29412		113	P01019	5.16674		113	Q96PD5	5.16961		113	P09871	5.11495
	114	P00736	5.27028		114	A0A0A0MT89	5.15139		114	P01019	5.15064		114	P02748	5.11354
	115	P0C0L5	5.26913		115	P02671	5.11787		115	A0A0B4J1Y8	5.14692		115	P02745	5.10857
	116	O00237	5.25819		116	Q03591	5.1055		116	P25311	5.13438		116	P07225	5.09074
	117	P05156	5.25533		117	P02745	5.10349		117	P02745	5.13249		117	P01031	5.07227
	118	P15814	5.25118		118	A0A0A0MT36	5.09845		118	P00736	5.1305		118	A0A0A0MT89	5.06405
	119	A0A0A0MT36	5.22632		119	Q96PD5	5.08578		119	P09871	5.12338		119	A0A075B6K5	5.06128
	120	Q6UXB8	5.21015		120	P01834	5.08453		120	P01031	5.11181		120	P05156	5.04591
	121	P02748	5.19749		121	P09871	5.08395		121	A0A075B6K5	5.0766		121	P80748	5.04177
	122	P07942	5.19574		122	P01031	5.08218		122	Q03591	5.06773		122	O95445	5.04117
	123	Q03591	5.18484		123	P07225	5.08185		123	O95445	5.06186		123	A0A075B6R9	5.02488
	124	P49908	5.17221		124	P02775	5.07995		124	P07225	5.05218		124	P01717	5.02247
	125	P03952	5.15756		125	A0A075B6R9	5.07762		125	P0DOX3	5.04791		125	P05546	5.00175
	126	P02775	5.14732		126	P00736	5.06434		126	P06681	5.0311		126	Q96PD5	4.99127
	127	P01717	5.1398		127	P80748	5.06254		127	P13591	5.02222		127	P02775	4.98846
	128	P00748	5.13842		128	O95445	5.03893		128	P02750	5.00445		128	O75636	4.9657
	129	O75636	5.13253		129	P05156	5.03668		129	P05156	4.99698		129	P00736	4.95328
	130	A0A0B4J1Y8	5.13119		130	O75636	5.01303		130	P10643	4.99271		130	P06681	4.94424
	131	P00739	5.12067		131	O14791	5.00459		131	P02748	4.9836		131	P29622	4.93827
	132	P29622	5.11665		132	P01717	4.98025		132	P49908	4.97308		132	P05543	4.93801
	133	P06681	5.11174		133	P03952	4.96444		133	P02753	4.96808		133	P0C0L5	4.93583
	134	P0DOX3	5.10588		134	P49908	4.94657		134	P11226	4.96145		134	P00748	4.93096
	135	P02745	5.09978		135	P06681	4.93898		135	A0A0C4DH34	4.96138		135	P49908	4.91584
	136	P05546	5.09922		136	P02748	4.93549		136	P01834	4.94907		136	P0DOX3	4.90949
	137	O14791	5.0962		137	P22792	4.91927		137	P23142	4.94273		137	Q03591	4.88713
	138	P36955	5.0892		138	P00748	4.90979		138	Q6UXB8	4.93545		138	P36955	4.87052
	139	P22792	5.08272		139	A0A075B6K5	4.89388		139	A0A075B6J9	4.92742		139	A0A0A0MT36	4.86154
	140	P02750	5.07281		140	P02750	4.89381		140	O75882	4.92099		140	O14791	4.84225
	141	O75882	5.07228		141	P36955	4.88467		141	P07942	4.9113		141	P01703	4.84056
	142	P08185	5.03335		142	P08779	4.88451		142	P04040	4.90655		142	P02743	4.82898
	143	P05543	5.01531		143	P0DOX3	4.88059		143	P36955	4.87491		143	A0A0B4J1Y8	4.82224
	144	P02743	5.01203		144	P29622	4.85222		144	P05543	4.87161		144	P08519	4.81484
	145	P59665	5.00478		145	A0A0B4J1Y8	4.84988		145	P22792	4.87035		145	P04040	4.81006
	146	P08519	5.00115		146	P0C0L5	4.84574		146	P51884	4.85669		146	A0A075B6J9	4.80349
	147	P20851	4.99692		147	P13591	4.84498		147	P0C0L5	4.84858		147	P10643	4.80307
	148	P15169	4.99662		148	P05546	4.82853		148	P78563	4.84543		148	P22792	4.79745
	149	A0A0B4J1V2	4.95869		149	P05543	4.82443		149	P08185	4.84513		149	P51884	4.79673
	150	P11226	4.95151		150	P08519	4.81276		150	P00748	4.8407		150	P78563	4.79146
	151	A0A0C4DH34	4.94716		151	A0A075B6J9	4.80656		151	P08519	4.8279		151	P03952	4.77725
	152	P00742	4.92506		152	A0A0C4DH34	4.80273		152	A0A0C4DH36	4.799		152	P07360	4.76779
	153	P35858	4.92495		153	O75882	4.791		153	P29622	4.79898		153	P01706	4.76277
	154	P51884	4.91481		154	P06748	4.78017		154	O75636	4.79518		154	P00739	4.74428
	155	A0A075B6K5	4.90552		155	P07360	4.77891		155	P59665	4.79289		155	P08185	4.73675
	156	P04040	4.90058		156	P08185	4.76881		156	P03952	4.78614		156	O75882	4.72462
	157	A0A075B6J9	4.89724		157	P11226	4.76834		157	O14791	4.78016		157	A0A0C4DH34	4.71441
	158	P05452	4.85638		158	P00739	4.75448		158	P01599	4.77863		158	P15169	4.70736
	159	P07358	4.85248		159	P02743	4.75125		159	P07360	4.76616		159	P20851	4.69231
	160	A0A075B6I9	4.83029		160	P07358	4.74976		160	A0A075B6I9	4.7595		160	P07358	4.69159
	161	P07360	4.8198		161	P00742	4.7049		161	P01718	4.74962		161	P07357	4.68157
	162	Q14520	4.81358		162	P51884	4.69472		162	A0A0B4J1V2	4.71737		162	P01599	4.67771
	163	P07357	4.79622		163	P59665	4.69376		163	P00742	4.71714		163	A0A0B4J1X8	4.63918
	164	P07996	4.79478		164	A0A0B4J1X8	4.68656		164	A0A0C4DH24	4.7085		164	P23142	4.62977
	165	P08571	4.78442		165	P04040	4.66245		165	A0A0B4J1X8	4.69452		165	P0DJI8	4.62477
	166	P23142	4.77704		166	P23142	4.65614		166	A0A0J9YX35	4.67655		166	A0A075B6I9	4.60819
	167	P48740	4.77295		167	A0A0C4DH36	4.65557		167	P08571	4.67216		167	P13671	4.60758
	168	A0A0B4J1X8	4.77252		168	Q14520	4.65031		168	A0A0C4DH32	4.66008		168	A0A0J9YX35	4.60145
	169	P13671	4.75677		169	P13671	4.64191		169	P07358	4.65996		169	A0A0B4J1V2	4.60138
	170	A0A0J9YX35	4.73969		170	P15169	4.63971		170	A0A0B4J1V0	4.64928		170	A0A0C4DH32	4.59979
	171	P01718	4.73292		171	P10643	4.63803		171	Q08380	4.64863		171	P02675	4.5965
	172	P10643	4.69518		172	P35858	4.62404		172	P00739	4.64447		172	P00742	4.57766
	173	A0A0C4DH24	4.69264		173	P78563	4.62299		173	P15169	4.62692		173	A0A0A0MS15	4.57393
	174	P10599	4.69257		174	P01599	4.61341		174	A0A087WSX0	4.62592		174	A0A0B4J1V0	4.56499
	175	P78563	4.68702		175	A0A0J9YX35	4.60928		175	P02775	4.62473		175	P04278	4.53724
	176	P01834	4.68537		176	A0A075B6I9	4.6051		176	A0A075B6R2	4.62414		176	P59665	4.53568
	177	A0A0A0MS15	4.67949		177	P07357	4.57706		177	P02743	4.60753		177	P35858	4.51739
	178	Q96IY4	4.67783		178	P01718	4.57469		178	P02675	4.60378		178	P09211	4.50751
	179	P01599	4.67753		179	Q86TH1	4.5483		179	Q14520	4.60024		179	P04792	4.49602
	180	P60709	4.6761		180	A0A0B4J1V2	4.53201		180	P05546	4.598		180	Q06033	4.48166
	181	P0DJI8	4.66896		181	P20851	4.51871		181	P13671	4.59379		181	P02776	4.475
	182	Q16610	4.65695		182	P07996	4.51817		182	P0DJI8	4.59236		182	A0A087WSX0	4.47041
	183	P03951	4.63271		183	P13647	4.511		183	P48740	4.58749		183	A0A0C4DH24	4.46698
	184	P00915	4.6237		184	P0DJI8	4.50164		184	P07357	4.53369		184	P11226	4.46009
	185	P17936	4.6067		185	A0A0B4J1V0	4.50055		185	P06748	4.51946		185	A0A0C4DH36	4.44761
	186	O00187	4.59464		186	P08571	4.49639		186	Q9HC84	4.51604		186	P22352	4.43932
	187	A0A0C4DH32	4.58189		187	A0A087WSX0	4.49362		187	A0A075B6I4	4.50052		187	P13591	4.43544
	188	P02776	4.55964		188	A0A075B6R2	4.49256		188	A0A0A0MS15	4.49711		188	P60709	4.43102
	189	A0A0C4DH36	4.55581		189	P48740	4.48408		189	P60709	4.49618		189	Q08380	4.42772
	190	P06276	4.5443		190	A0A0C4DH24	4.47228		190	Q9Y6R7	4.48899		190	P08571	4.42405
	191	P05062	4.54122		191	A0A0C4DH32	4.4711		191	P05452	4.48527		191	P05452	4.42051
	192	P04180	4.53662		192	P01597	4.44256		192	P04275	4.48064		192	Q7Z7G0	4.419
	193	Q9HC84	4.52468		193	P00915	4.43847		193	Q92954	4.4805		193	P02533	4.41662
	194	P00740	4.51502		194	O00187	4.43546		194	Q86TH1	4.4798		194	Q14520	4.41419
	195	A0A0B4J1V0	4.50574		195	P04180	4.43505		195	P13796	4.4731		195	P62805	4.41279
	196	P33908	4.49874		196	P10599	4.39606		196	P55058	4.46453		196	P01718	4.40726
	197	Q9UGM5	4.49575		197	A0A075B6K0	4.38321		197	A0A075B6K0	4.4412		197	Q16610	4.40393
	198	P55058	4.47974		198	Q96IY4	4.3831		198	P27918	4.42189		198	P36222	4.40145
	199	P55056	4.47077		199	P02042	4.376		199	P05154	4.41367		199	P04275	4.40095
	200	P22352	4.46615		200	Q9HC84	4.37435		200	O00187	4.41355		200	P03951	4.39881
	201	P49913	4.44045		201	P00740	4.37317		201	P22352	4.40396		201	Q96IY4	4.39696
	202	A0A087WSX0	4.43738		202	P05452	4.36171		202	P16070	4.4015		202	P10599	4.39329
	203	P02533	4.43454		203	P17936	4.34184		203	P61769	4.39553		203	P04180	4.37881
	204	A0A075B6R2	4.43123		204	A0A0A0MS15	4.33474		204	P08637	4.38613		204	P04179	4.36504
	205	A0A075B6K0	4.40959		205	P02771	4.32096		205	P10599	4.37872		205	Q86SQ4	4.36462
	206	P04278	4.40727		206	P55058	4.31942		206	P00915	4.36808		206	P55058	4.36186
	207	P08567	4.39188		207	P06276	4.31795		207	Q06033	4.36171		207	P20160	4.35145
	208	P06702	4.39165		208	P60709	4.31699		208	Q7Z7G0	4.36158		208	P13796	4.34348
	209	P26927	4.39116		209	P03951	4.31695		209	Q9UHG3	4.36059		209	P17936	4.34056
	210	P12259	4.38225		210	P27918	4.31204		210	P07996	4.3522		210	P07996	4.32717
	211	P27918	4.38018		211	Q9Y6R7	4.3057		211	P04424	4.34775		211	P43251	4.32156
	212	P31146	4.37606		212	P16930	4.30101		212	P20851	4.34669		212	P06276	4.31698
	213	Q9Y6R7	4.36604		213	P55056	4.29298		213	P04180	4.33753		213	Q86TH1	4.30407
	214	Q04756	4.34524		214	P02533	4.28384		214	Q16610	4.32929		214	P09172	4.30085
	215	P16070	4.34143		215	P22352	4.2822		215	P62805	4.32298		215	P00915	4.29587
	216	P05109	4.33298		216	P11597	4.27888		216	P16930	4.32138		216	P02042	4.29302
	217	P35443	4.33004		217	Q9UHG3	4.27716		217	Q96IY4	4.32116		217	A0A075B6R2	4.29241
	218	P04264	4.32804		218	P20742	4.27549		218	Q12805	4.31752		218	O00187	4.28811
	219	Q06033	4.32293		219	P16070	4.27548		219	P01706	4.30398		219	Q9UGM5	4.28809
	220	P22891	4.30894		220	P13796	4.26796		220	P08779	4.2967		220	P04264	4.28361
	221	P05160	4.30194		221	P49913	4.26394		221	P35443	4.29616		221	A0A075B6I4	4.28313
	222	P11597	4.29801		222	Q06033	4.25799		222	P01597	4.29406		222	A0A075B6K0	4.27859
	223	P02042	4.29491		223	P12259	4.24919		223	P02533	4.29369		223	P00740	4.27295
	224	P02675	4.28739		224	Q08380	4.24729		224	P11597	4.29044		224	Q06141	4.26853
	225	Q08380	4.28524		225	Q76LX8	4.2411		225	P49913	4.28936		225	P18428	4.25627
	226	P54108	4.28456		226	P05160	4.22467		226	P49747	4.27932		226	P08319	4.25406
	227	P07359	4.27826		227	P26927	4.20747		227	Q06141	4.26717		227	Q13228	4.24809
	228	P61769	4.26732		228	P62805	4.19772		228	P03951	4.26021		228	P02741	4.24303
	229	P80108	4.26294		229	P04424	4.18625		229	P36222	4.24807		229	P55056	4.23993
	230	P14151	4.25693		230	Q9UGM5	4.18481		230	P35858	4.24787		230	P26927	4.23478
	231	P09211	4.25567		231	P61769	4.17166		231	P04278	4.23899		231	P02771	4.23101
	232	P20742	4.24741		232	P02741	4.16698		232	P02741	4.23442		232	P12259	4.20975
	233	P08637	4.23845		233	P04439	4.16164		233	P00740	4.2324		233	Q9UHG3	4.20973
	234	P15144	4.22733		234	Q06141	4.16068		234	P01721	4.23151		234	P35527	4.20276
	235	P36980	4.22131		235	P35527	4.16058		235	Q86SQ4	4.22957		235	P80108	4.20084
	236	P13591	4.21875		236	P04264	4.15868		236	Q86VB7	4.22127		236	P13942	4.19771
	237	P01706	4.21696		237	P01721	4.15845		237	P23083	4.21504		237	P05109	4.19638
	238	Q6UX71	4.21298		238	Q04756	4.15827		238	P08319	4.21482		238	A0A075B6S6	4.1949
	239	P62805	4.20529		239	P02679	4.14581		239	P19320	4.20242		239	A0A075B6H7	4.19283
	240	Q9NZP8	4.20341		240	Q16610	4.14284		240	P02042	4.20125		240	P05160	4.19249
	241	P43251	4.18829		241	P01344	4.14152		241	P07237	4.19323		241	P61769	4.18813
	242	P02741	4.18765		242	P49747	4.11815		242	P17936	4.19209		242	P04430	4.16692
	243	Q9Y5Y7	4.187		243	Q6UX71	4.10507		243	P05160	4.18863		243	P01601	4.16444
	244	Q9UHG3	4.18439		244	P35443	4.10251		244	P54108	4.1843		244	Q9NZT1	4.16256
	245	P22692	4.18364		245	P05109	4.10141		245	P20160	4.16656		245	P54108	4.1619
	246	P49747	4.1835		246	Q92954	4.09576		246	P31146	4.16453		246	P08246	4.16171
	247	P19320	4.1714		247	P80108	4.0942		247	O00391	4.16433		247	Q9NZP8	4.15599
	248	Q06141	4.16995		248	P07359	4.09033		248	P26927	4.16402		248	P08567	4.15397
	249	P04275	4.15932		249	P80188	4.08694		249	P35527	4.16		249	P35443	4.15271
	250	O00391	4.15147		250	Q14790	4.08184		250	Q6UX71	4.15458		250	P55290	4.15085
	251	P02679	4.14313		251	P05154	4.07832		251	P12318	4.1535		251	P08637	4.13886
	252	P13473	4.1343		252	Q86VB7	4.07334		252	P02679	4.14987		252	P49747	4.13521
	253	P35527	4.13366		253	P02776	4.07185		253	P04179	4.14887		253	Q9Y6R7	4.13468
	254	Q12805	4.1311		254	P05062	4.06802		254	P12259	4.14407		254	P13647	4.12168
	255	P80188	4.12457		255	P08637	4.06747		255	Q9Y5Y7	4.13401		255	P61626	4.10983
	256	P61626	4.10963		256	P43251	4.06527		256	P01833	4.13366		256	P23083	4.10844
	257	P02771	4.10307		257	O95180	4.0625		257	P04264	4.13285		257	Q9Y4L1	4.09831
	258	P01715	4.10138		258	P54108	4.04776		258	Q04756	4.1268		258	P08779	4.08996
	259	P18065	4.09173		259	Q9NZP8	4.04745		259	A0A0C4DH67	4.12281		259	Q12805	4.08803
	260	P13796	4.07686		260	A0A075B6I4	4.03956		260	O95180	4.11722		260	P07359	4.08566
	261	P08246	4.06631		261	P19320	4.03323		261	P07359	4.11264		261	P36980	4.07599
	262	P04424	4.03997		262	P32119	4.03091		262	P55056	4.10696		262	P27918	4.05371
	263	P20160	4.0049		263	P33151	4.03006		263	P08246	4.08904		263	P12318	4.04758
	264	P16930	3.97315		264	Q86SQ4	4.01938		264	P01033	4.08767		264	P32119	4.03421
	265	P04070	3.97312		265	P22891	4.01374		265	P32119	4.08515		265	P0DJI9	4.02479
	266	P06744	3.96811		266	P08567	4.0076		266	P01715	4.07859		266	P06702	4.01882
	267	A0A075B6I4	3.96301		267	O00391	4.00533		267	Q9UGM5	4.07851		267	P01715	4.0047
	268	P01344	3.96073		268	P01033	4.00517		268	P22891	4.06948		268	Q9Y5Y7	4.0027
	269	P32119	3.94096		269	P06702	3.99244		269	Q9NZP8	4.06898		269	P06748	4.00218
	270	P01721	3.93609		270	P36980	3.98422		270	P80108	4.06759		270	P22891	4.00119
	271	Q86TH1	3.92756		271	P04278	3.95829		271	Q13228	4.06568		271	P33151	4.00017
	272	A0A0B4J1V7	3.9036		272	Q12805	3.95319		272	P06702	4.06301		272	Q04756	3.99304
	273	Q9NZT1	3.90232		273	P0DP01	3.94742		273	P06276	4.04553		273	P11597	3.98837
	274	P0DJI9	3.8987		274	P04275	3.93683		274	Q9NZT1	4.04257		274	P01344	3.97308
	275	Q13093	3.89763		275	P18065	3.91431		275	P05109	4.01741		275	P13473	3.96782
	276	P02786	3.88914		276	P13645	3.91377		276	P13473	3.99877		276	Q9HC84	3.96121
	277	P01033	3.88643		277	A0A075B6S6	3.91302		277	Q76LX8	3.99137		277	Q13790	3.95364
	278	P13645	3.88425		278	Q9Y5Y7	3.91208		278	Q15848	3.98503		278	P07339	3.94882
	279	P22105	3.88257		279	P23083	3.90581		279	P0DJI9	3.98022		279	A0A0B4J1V7	3.9485
	280	P00746	3.88158		280	A0A0B4J1V7	3.90152		280	P20742	3.97426		280	P00746	3.93381
	281	Q86VB7	3.88024		281	A0A075B6H7	3.87852		281	P43251	3.9709		281	A0A0B4J2D9	3.92635
	282	Q14790	3.87949		282	P01833	3.87265		282	A0A075B6H7	3.96613		282	O00391	3.92066
	283	O43707	3.87483		283	Q7Z4W1	3.87237		283	P61626	3.96597		283	P01833	3.91467
	284	P33151	3.86685		284	P01706	3.86745		284	P01344	3.96195		284	P12955	3.91453
	285	O95180	3.86278		285	P22692	3.86693		285	P04439	3.95396		285	P13645	3.89877
	286	P04439	3.857		286	P08174	3.86635		286	P13647	3.95119		286	P01721	3.89267
	287	P00338	3.85254		287	P08246	3.86548		287	P14151	3.94702		287	P04439	3.89178
	288	Q92954	3.84451		288	Q9Y279	3.85942		288	P15144	3.93716		288	Q86VB7	3.88427
	289	P18428	3.83997		289	P07339	3.85872		289	P33151	3.93279		289	P02679	3.87202
	290	Q9UNN8	3.82188		290	P01601	3.84675		290	P08567	3.93256		290	P01033	3.86797
	291	Q9BXR6	3.81834		291	P18428	3.84275		291	A0A0B4J1X5	3.92532		291	P20742	3.86772
	292	Q96KN2	3.81408		292	P43121	3.8271		292	P18065	3.92468		292	P18065	3.84957
	293	Q9UK55	3.81147		293	P01715	3.81981		293	P04430	3.91319		293	P06744	3.84577
	294	Q15582	3.8114		294	Q13790	3.81557		294	Q14790	3.91277		294	P23528	3.8405
	295	Q15113	3.78417		295	P22105	3.81169		295	A0A0B4J1V7	3.91136		295	P49913	3.83509
	296	Q13103	3.78212		296	A0A0B4J1X5	3.81038		296	P36980	3.90191		296	Q9BXR6	3.83091
	297	P63244	3.77488		297	P61626	3.78625		297	P08174	3.89852		297	Q92954	3.82212
	298	P08779	3.76871		298	P00338	3.78592		298	Q16819	3.89845		298	P02786	3.81011
	299	P05154	3.76446		299	P13473	3.77767		299	P18428	3.89243		299	P01593	3.80877
	300	A0A075B6S6	3.74104		300	P31146	3.77409		300	P01601	3.88954		300	P14625	3.80547
	301	P37802	3.72885		301	P37802	3.77321		301	P37802	3.88173		301	O43790	3.79927
	302	Q9Y279	3.72388		302	Q15113	3.76614		302	P13645	3.87899		302	P04424	3.79326
	303	P09486	3.71922		303	P14151	3.76047		303	P69891	3.87		303	P08238	3.79237
	304	P69891	3.7158		304	P04430	3.75671		304	P05062	3.86084		304	P14151	3.7908
	305	P35908	3.71463		305	Q15848	3.75394		305	P22692	3.85507		305	Q16819	3.78783
	306	P0CG47	3.71434		306	P63244	3.7511		306	P00746	3.8544		306	P27487	3.78597
	307	P04792	3.68869		307	P00746	3.73773		307	P22105	3.84739		307	P62937	3.78563
	308	P06748	3.67589		308	P14625	3.72445		308	P00338	3.83642		308	P63244	3.78554
	309	P05164	3.67322		309	Q9BXR6	3.71297		309	P02788	3.82331		309	P19320	3.77648
	310	P62937	3.67023		310	P20930	3.69575		310	P02786	3.82162		310	A2NJV5	3.77457
	311	A0A0B4J1X5	3.669		311	A0A075B6P	3.65901		311	P0CG47	3.80471		311	Q6UX71	3.76671
	312	Q15848	3.66206		312	P02786	3.65814		312	P14625	3.80039		312	P09486	3.75567
	313	P14625	3.65806		313	P08294	3.65386		313	P12955	3.79639		313	Q9UK55	3.75148
	314	P02788	3.64311		314	Q9UNN8	3.6522		314	O43707	3.77888		314	Q15113	3.73942
	315	P40197	3.6401		315	Q9UK55	3.65081		315	Q9UNN8	3.77823		315	Q15582	3.72869
	316	P08493	3.63847		316	P07737	3.64827		316	Q15582	3.77282		316	Q15848	3.72539
	317	Q13790	3.63709		317	P28074	3.64709		317	P07339	3.76282		317	P05783	3.72518
	318	P05783	3.63032		318	P12955	3.64258		318	P08294	3.74835		318	Q9UNN8	3.72421
	319	P01601	3.61871		319	P69891	3.63319		319	P08238	3.7455		319	Q02487	3.72353
	320	P08294	3.61778		320	Q13093	3.63112		320	P02771	3.74331		320	P33908	3.72291
	321	Q86SQ4	3.60462		321	P05362	3.62872		321	P35908	3.74014		321	P22692	3.70524
	322	Q9NPH3	3.59378		322	P08238	3.61989		322	Q9BXR6	3.73928		322	P05154	3.70494
	323	P12955	3.59202		323	Q96KN2	3.61655		323	P62937	3.71527		323	P04070	3.70335
	324	P08238	3.58713		324	P24298	3.6125		324	A0A075B6S6	3.7131		324	P16070	3.69652
	325	P01593	3.58641		325	P0CG47	3.60753		325	P13942	3.71028		325	A0A0C4DH29	3.69166
	326	A0A075B6H7	3.58422		326	P11021	3.59257		326	Q13790	3.70223		326	Q96KN2	3.6902
	327	P12235	3.58166		327	P35908	3.59214		327	P05362	3.69775		327	Q13103	3.68882
	328	P04430	3.57576		328	Q13103	3.5823		328	P08493	3.69263		328	A0A0B4J1X5	3.67665
	329	O75531	3.53021		329	Q15582	3.58167		329	P02776	3.68073		329	O75874	3.67537
	330	P15880	3.49486		330	P15880	3.58119		330	P05164	3.67229		330	P04406	3.67004
	331	O95479	3.49306		331	P05783	3.57189		331	P43121	3.66306		331	P00338	3.65372
	332	P01597	3.48391		332	P40197	3.57145		332	P07437	3.63186		332	Q6EMK4	3.6464
	333	O43175	3.48237		333	Q06830	3.55624		333	P00488	3.62999		333	P08493	3.64631
	334	P01833	3.47749		334	P04070	3.54814		334	Q13093	3.62387		334	O95180	3.63527
	335	P07437	3.46482		335	P15144	3.54167		335	P00390	3.61497		335	P37802	3.63192
	336	P00558	3.44423		336	P05164	3.52685		336	Q9Y279	3.61344		336	P18669	3.61924
	337	P16989	3.44098		337	Q86YW5	3.52313		337	P63244	3.61173		337	P69891	3.61279
	338	P43121	3.41174		338	P62937	3.51049		338	O43175	3.60487		338	P05164	3.61226
	339	P07737	3.41115		339	P02788	3.5062		339	P98160	3.60025		339	Q76LX8	3.60658
	340	Q76LX8	3.40163		340	P13942	3.5047		340	Q7Z4W1	3.59851		340	P07737	3.60041
	341	P04075	3.3963		341	P23528	3.50328		341	P05783	3.59706		341	O75531	3.59686
	342	Q06830	3.39392		342	P05386	3.48105		342	A2NJV5	3.59059		342	P12956	3.58915
	343	P98160	3.39298		343	A2NJV5	3.47109		343	Q13103	3.58756		343	P62820	3.58776
	344	P09172	3.38512		344	P62899	3.45623		344	P04406	3.58704		344	P50895	3.58072
	345	P18669	3.37619		345	P00488	3.44011		345	P04792	3.58614		345	P0CG47	3.57526
	346	P09651	3.36756		346	P08493	3.43988		346	A0A075B6S5	3.5707		346	P10124	3.56866
	347	P62266	3.36192		347	P08729	3.43479		347	P28074	3.56289		347	P05787	3.55909
	348	P30050	3.36074		348	P06744	3.43052		348	Q96KN2	3.54691		348	P07437	3.55284
	349	Q00839	3.35938		349	P07437	3.42994		349	P07737	3.54569		349	P02788	3.54309
	350	P31949	3.35916		350	O75531	3.42855		350	P12235	3.53846		350	P35908	3.53514
	351	P68104	3.32314		351	P00390	3.42822		351	A0A0B4J2D9	3.51131		351	P05062	3.53117
	352	P39687	3.32181		352	O43175	3.42053		352	Q9UK55	3.50311		352	A0A075B6S5	3.52864
	353	P04406	3.32104		353	P04406	3.39899		353	P04908	3.49998		353	P22105	3.52692
	354	P10124	3.31298		354	A0A0C4DH29	3.39894		354	P18669	3.49777		354	O43707	3.51974
	355	P11142	3.30952		355	A0A075B6S5	3.37944		355	P23528	3.48946		355	P15144	3.51822
	356	P00488	3.30735		356	P0DJI9	3.37925		356	P0DP01	3.48805		356	P01597	3.51538
	357	P11021	3.29264		357	P22314	3.37046		357	O95479	3.48353		357	P30044	3.51295
	358	P04908	3.29118		358	P09651	3.36819		358	P04070	3.47764		358	P43121	3.5033
	359	P78371	3.28962		359	P18621	3.34077		359	O75531	3.46889		359	P20930	3.50215
	360	P00390	3.28638		360	O43790	3.33992		360	P12109	3.4592		360	P11142	3.49786
	361	P06733	3.27662		361	P60174	3.33751		361	P15880	3.45571		361	P11021	3.49593
	362	P05386	3.27515		362	P98160	3.33265		362	O75874	3.44887		362	P30050	3.49393
	363	P28074	3.26418		363	P16989	3.33115		363	P11142	3.4442		363	Q9NPH3	3.49322
	364	P08670	3.2574		364	P61978	3.3236		364	P20930	3.42508		364	O43175	3.49112
	365	P05787	3.25431		365	P12235	3.32263		365	P06733	3.42398		365	P14618	3.48787
	366	A2NJV5	3.25221		366	P10124	3.31977		366	P78371	3.42002		366	Q14790	3.48621
	367	P55290	3.2384		367	P00558	3.29874		367	P05787	3.40262		367	P08294	3.47972
	368	P08729	3.23179		368	P61247	3.29806		368	Q06830	3.39924		368	P06733	3.47946
	369	P60174	3.22999		369	Q9NPH3	3.29791		369	P68104	3.39032		369	P39687	3.47483
	370	P26038	3.2276		370	A0A075B6H9	3.294		370	P13639	3.37167		370	P25705	3.47164
	371	P19338	3.22201		371	P31327	3.29191		371	P14618	3.35266		371	P07355	3.46993
	372	P14543	3.21459		372	P78371	3.2906		372	P05386	3.35225		372	Q13093	3.46916
	373	P23528	3.21074		373	P34897	3.28831		373	P16989	3.34778		373	P00488	3.46789
	374	P30044	3.20925		374	P11142	3.28584		374	P31949	3.33234		374	P12235	3.46743
	375	P18621	3.20294		375	A0A0C4DH67	3.27711		375	P08670	3.32617		375	P40197	3.46219
	376	P68036	3.20247		376	P07355	3.27097		376	P09651	3.32597		376	P28074	3.46072
	377	P62899	3.20166		377	P06733	3.24125		377	P40197	3.32258		377	A0A0C4DH67	3.44309
	378	Q07020	3.20161		378	Q07020	3.23359		378	P01593	3.32191		378	P05362	3.44268
	379	P31327	3.19207		379	P13639	3.22649		379	P68363	3.31406		379	P78371	3.43363
	380	A0A0B4J2D9	3.19092		380	P68363	3.22611		380	P11021	3.30961		380	P22314	3.42766
	381	P07355	3.182		381	P14618	3.22433		381	P04075	3.29539		381	Q06830	3.42288
	382	P12956	3.17689		382	P04908	3.22102		382	Q00839	3.2897		382	P00558	3.42093
	383	O43790	3.168		383	P39687	3.22082		383	P30050	3.28763		383	P16989	3.42071
	384	P34897	3.1646		384	P30050	3.20851		384	A0A075B6H9	3.28473		384	P12830	3.41719
	385	P05198	3.15447		385	P30044	3.18816		385	P62899	3.27908		385	P00390	3.41588
	386	Q6EMK4	3.13189		386	P14543	3.18111		386	P08729	3.27222		386	P14543	3.41477
	387	P35637	3.13001		387	P31949	3.17848		387	O43790	3.27119		387	P05386	3.41405
	388	P62820	3.12851		388	P04075	3.17736		388	P61247	3.26899		388	P0DP01	3.39672
	389	P26599	3.1205		389	A0A0B4J2D9	3.1759		389	P34897	3.25999		389	P04075	3.39473
	390	P61978	3.11072		390	P12956	3.16715		390	P60174	3.25976		390	P08729	3.39467
	391	P14618	3.10163		391	Q6EMK4	3.16599		391	Q9NPH3	3.25707		391	P08174	3.39395
	392	Q10588	3.09609		392	P05787	3.16585		392	P07355	3.25255		392	Q13835	3.39006
	393	P07237	3.09129		393	P26599	3.16553		393	P39687	3.24926		393	P04908	3.3837
	394	P68363	3.08975		394	O75369	3.16308		394	P30044	3.24821		394	P61247	3.38156
	395	O75369	3.08224		395	P21333	3.16246		395	P32969	3.23005		395	P31949	3.37935
	396	P07195	3.07327		396	P19338	3.16189		396	P55290	3.22682		396	P60174	3.37598
	397	P39019	3.0602		397	P55290	3.16136		397	P05198	3.21408		397	P62899	3.37557
	398	P61247	3.04796		398	P18669	3.15053		398	P12830	3.20937		398	P09651	3.36191
	399	P23921	3.04558		399	Q10588	3.14494		399	Q15113	3.1953		399	P15880	3.35826
	400	P25787	3.03387		400	P62266	3.1187		400	A0A0C4DH29	3.19163		400	P34897	3.34905
	401	P21333	3.02836		401	O60814	3.11697		401	A0A075B6P	3.18157		401	Q07020	3.3486
	402	P32969	3.0258		402	P39019	3.11519		402	P26599	3.1756		402	P05198	3.34583
	403	P0DMV8	3.01391		403	Q00839	3.10619		403	Q10588	3.1732		403	O00533	3.32872
	404	P22314	3.01186		404	P06576	3.10563		404	P18621	3.16961		404	P31327	3.32274
	405	P13942	3.00788		405	P68036	3.10372		405	P14543	3.16737		405	P14923	3.30647
	406	P13639	2.99887		406	P05198	3.09598		406	Q6EMK4	3.16357		406	P98160	3.30304
	407	O60814	2.95387		407	P01593	3.0938		407	Q07020	3.14351		407	P68036	3.29533
	408	P10809	2.95227		408	P68104	3.08318		408	P10809	3.12766		408	P39019	3.28217
	409	Q86YZ3	2.90455		409	P04179	3.07221		409	P00558	3.1216		409	P13639	3.24729
	410	P25705	2.89546		410	P08670	3.06128		410	P39019	3.11416		410	A0A075B6P	3.24247
	411	A0A0C4DH29	2.88003		411	P62820	3.04663		411	P22314	3.11384		411	P07195	3.23605
	412	Q9UQ80	2.86748		412	P25787	3.01857		412	P07195	3.11329		412	P68363	3.22706
	413	P05362	2.81429		413	P23921	3.00479		413	P23921	3.10494		413	P10809	3.22588
	414	P62081	2.80867		414	P07195	2.99175		414	P35637	3.10477		414	P0DMV8	3.21272
	415	P14780	2.80227		415	P35637	2.98522		415	Q9UQ80	3.09926		415	P23921	3.19969
	416	P07814	2.77055		416	P26038	2.97356		416	P61978	3.0898		416	Q86YW5	3.1699
	417	P06576	2.66715		417	P25705	2.95395		417	O60814	3.08588		417	Q6UXB8	3.16793
	418	A0A075B6H9	2.60273		418	P14780	2.93786		418	P19338	3.08138		418	Q9UQ80	3.1649
	419	O00533	2.50453		419	P0DMV8	2.9304		419	P12956	3.07787		419	O60814	3.15401
	420	A0A075B6S5	2.49193		420	P10809	2.90674		420	P26038	3.07133		420	O75369	3.14862
					421	Q86YZ3	2.90036		421	P21333	3.05185		421	P32969	3.1485
					422	P62081	2.89837		422	O75369	3.04808		422	Q00839	3.14613
					423	O95479	2.86914		423	P31327	3.02054		423	P68104	3.14581
					424	P07237	2.85927		424	P62266	3.01354		424	P14780	3.14434
					425	P32969	2.85751		425	P68036	2.99612		425	P19338	3.14379
					426	Q9UQ80	2.74089		426	P62820	2.92249		426	P80188	3.1322
					427	P07814	2.5784		427	P06576	2.89443		427	P61978	3.11951
					428	O00533	2.20026		428	P14780	2.89414		428	P26599	3.1016
									429	P0DMV8	2.89252		429	P18621	3.09647
									430	P62081	2.89043		430	P08670	3.09253
									431	P25705	2.87809		431	P16930	3.08619
									432	P07814	2.85207		432	A0A075B6H9	3.07698
									433	P25787	2.84421		433	P62081	3.07178
									434	Q86YZ3	2.67406		434	P35916	3.06146
									435	O00533	2.5158		435	O95479	3.03435
													436	P62266	3.03261
													437	P01602	3.02063
													438	P25787	3.007
													439	P21333	2.98794
													440	P35637	2.96658
													441	P26038	2.96463
													442	Q10588	2.90453
													443	P07814	2.88944
													444	P07237	2.85702
													445	P06576	2.81509
													446	Q86YZ3	2.80277
													447	P12109	2.59003
														P24298
														P31146
														Q7Z4W1
														Q9Y279

## Sheet: Fig. 3a
Fig. 3a	Hela replications	Number of proteins
	DDA_ 1	3696
	DDA_ 10	3642
	DDA_ 11	3624
	DDA_ 12	3637
	DDA_ 13	3616
	DDA_ 14	3649
	DDA_ 15	3508
	DDA_ 16	3539
	DDA_ 17	3548
	DDA_ 18	3511
	DDA_ 19	3525
	DDA_ 2	3713
	DDA_ 20	3510
	DDA_ 21	3495
	DDA_ 22	3462
	DDA_ 23	3468
	DDA_ 24	3357
	DDA_ 25	3323
	DDA_ 26	3312
	DDA_ 27	3327
	DDA_ 28	3369
	DDA_ 29	3329
	DDA_ 3	3746
	DDA_ 30	3360
	DDA_ 31	3287
	DDA_ 32	3321
	DDA_ 33	3316
	DDA_ 34	3720
	DDA_ 35	3732
	DDA_ 36	3745
	DDA_ 37	3747
	DDA_ 38	3775
	DDA_ 39	3730
	DDA_ 4	3713
	DDA_ 40	3716
	DDA_ 41	3715
	DDA_ 42	3730
	DDA_ 43	3729
	DDA_ 44	3710
	DDA_ 45	3734
	DDA_ 46	3708
	DDA_ 47	3694
	DDA_ 48	3698
	DDA_ 49	3657
	DDA_ 5	3735
	DDA_ 50	3653
	DDA_ 6	3675
	DDA_ 7	3691
	DDA_ 8	3705
	DDA_ 9	3663
	DIA_1	4223
	DIA_2	4254
	DIA_3	4242
	DIA_4	4246
	DIA_5	4241
	DIA_6	4249
	DIA_7	4239
	DIA_8	4227
	DIA_9	4226
	DIA_10	4134
	DIA_11	4132
	DIA_12	4131
	DIA_13	4122
	DIA_14	4096
	DIA_15	4096
	DIA_16	4089
	DIA_17	4124
	DIA_18	4130
	DIA_19	4116
	DIA_20	4132
	DIA_21	4111
	DIA_22	4105
	DIA_23	4063
	DIA_24	4019
	DIA_25	3976
	DIA_26	4024
	DIA_27	4056
	DIA_28	4038
	DIA_29	4040
	DIA_30	3965
	DIA_31	4028
	DIA_32	3961

## Sheet: Fig. 3b
Fig. 3b	CV of proteins in Hela replications
	DDA	DIA
	0.546315	0.290924
	0.371138	0.183584
	0.918756	0.631499
	0.209486	0.214237
	0.364168	0.326342
	0.200984	0.666212
	0.208155	0.123448
	0.295446	0.127717
	0.40982	0.132879
	0.440589	0.357987
	0.393747	0.415442
	0.558867	0.177274
	0.551222	1.67797
	0.33646	0.275738
	0.399849	0.196428
	0.401556	0.35258
	0.701849	0.109211
	0.553621	0.14164
	0.438771	1.10282
	0.268314	0.064085
	0.462756	0.301408
	0.35538	0.298389
	0.579655	0.272102
	0.277008	0.2062
	1.453	0.548823
	0.785022	0.172235
	0.673673	0.469822
	0.410712	0.310911
	0	0.111138
	0.468558	0.121315
	0.271584	0.295489
	0.39617	0.097688
	0.254656	0.124843
	0.284492	0.129154
	0.403606	0.174632
	0.420251	0.297699
	0.366946	0.570012
	0.320219	0.0817
	0.273391	0.202378
	1.3766	0.123544
	0.422214	0.17678
	0.495105	0.114572
	0.337922	0.207276
	0.822064	0.302495
	1.29275	0.206585
	0.573272	0.117709
	0.358927	0.203887
	0.487142	0.138614
	0.484158	0.142459
	0.29474	0.10335
	0.368715	0.203391
	0.370287	0.097027
	0.635115	0.122087
	0.288736	0.124081
	0.392619	0.069526
	0.239711	0.643745
	0.337971	1.44678
	0.074515	0.139857
	0.449724	0.173881
	0.351881	0.302128
	0.365775	0.12936
	0.355289	0.317756
	0.265205	0.053637
	0.272351	0.106408
	0.260915	0.608653
	0.288727	0.315481
	0.719507	0.655552
	0.64541	0.329856
	0	0.358511
	0.577975	0.298902
	0.293098	0.07239
	0.427807	0.119459
	1.04295	0.21109
	0.72059	0.253053
	0.289202	0.333743
	0.264468	0.70972
	0.319152	0.211844
	0.833885	0.239414
	0.32945	0.304824
	0.562626	0.297944
	0.358654	0.40934
	0.323767	0.095821
	0.683911	0.138657
	0.554556	0.169783
	0.517683	0.113435
	0	0.09187
	0.358145	0.128359
	0.296321	0.13084
	0.676425	0.240653
	0.303667	0.350626
	0.256887	0.076391
	0.27525	0.220817
	0.301193	0.136112
	0.441935	0.27192
	0.331714	0.107298
	0.347674	0.196498
	0.494931	0.180429
	0.34903	0.089915
	0.487525	0.171375
	0.384028	0.073289
	1.83415	0.219986
	0.483788	0.14995
	0.683925	0.217377
	0.465518	0.233857
	0.293328	0.316307
	0.382876	1.10166
	0.437854	0.143312
	0.396863	0.230225
	0.279382	0.257014
	0.352998	0.115738
	0.512442	0.207936
	0.711748	0.241176
	0.273145	0.387639
	0.671344	0.20379
	0.521107	0.549246
	0.414325	0.868604
	0.430588	0.418914
	0.427101	0.226945
	0.431625	0.167796
	0.320162	0.100195
	0.295395	0.212685
	0.420584	0.184416
	0.355598	0.160461
	0.236734	0.068771
	0.872938	0.128484
	0.66862	0.083398
	0.248052	0.114532
	0.461508	0.792217
	0.477045	0.323555
	0.582414	0.136672
	0.49558	0.185486
	0.370705	0.126712
	0.850148	0.267514
	0.286229	0.138402
	0.631128	0.154213
	0.533168	0.400729
	0.299691	0.209671
	0.577835	0.20088
	0.365014	0.437436
	0.334742	0.352787
	0.278207	0.142242
	0.27563	0.545747
	0.702239	0.149344
	0.462266	0.546309
	0.450446	0.074175
	0.552863	0.053893
	0.455977	0.110106
	0.335555	0.101111
	0.537077	0.148406
	0.448303	0.267148
	0.683528	0.123615
	1.11361	0.132565
	0.314256	0.368624
	0.256859	0.10662
	0.312805	0.445936
	0.374645	0.67182
	0.66581	0.187376
	0.548531	0.332439
	0.47619	0.315952
	0.363631	0.147206
	0.341112	0.536999
	0.623	0.23058
	1.42009	0.066975
	0.327585	0.089254
	0.410287	0.217449
	0.254798	0.334267
	0.524378	0.187195
	0.894846	1.84089
	0.417053	0.335904
	0.397181	0.121425
	0.909411	0.086788
	0.61975	0.160225
	0.280443	0.146683
	0.297861	0.146548
	0.580418	0.409962
	0.345157	0.341056
	0.268635	0.305753
	0.360249	0.300764
	0.336629	0.191723
	0.623584	0.164889
	0.406715	0.124627
	0.388823	0.095987
	0.364738	0.420377
	0.588937	0.373656
	0.380646	0.069902
	0.717756	0.096224
	0.403577	0.286834
	0.710401	0.137768
	0.679115	0.198903
	0.427937	0.310632
	0.589539	0.208367
	0.2865	0.214547
	0.960081	0.169258
	1.90994	0.309625
	0.54884	0.195034
	0.297445	0.119684
	0.322046	0.468021
	0.256314	0.091674
	0.434568	0.449516
	0.435948	0.135447
	0.344753	0.641486
	0.371041	0.105792
	0.332015	0.723874
	0.294138	0.156656
	0.776477	0.194991
		0.140766
	0.262026	0.192478
	0.222194	0.263255
	0.395544	0.118977
	0.38265	0.066524
	0.280452	0.080312
	0.734773	0.081104
	0.987821	0.608274
	2.3346	0.089384
	0.466438	0.11941
	0.622983	0.247535
	0.300506	0.169415
	0.33406	0.216267
	0.644748	0.714912
	0.604501	0.112477
	0.344814	0.151544
	0.402626	0.138655
	0.259206	0.13916
	0.315897	0.103332
	0.237234	0.317101
	0.546658	0.332638
	0.407481	0.43737
	0.47547	0.13584
	0.6929	0.117715
	0.354719	0.107592
	0.343225	0.114927
	0.611502	0.311456
	0.431826	0.32074
	0.362072	0.136828
	0.315621	0.200109
	0.29629	0.134938
	0.255215	0.064252
	0.684725	0.194175
	0.408282	0.42559
	1.63579	0.770452
	0.411104	0.155302
	0.339272	0.462641
	0.39898	0.072183
	0.47002	0.070562
	1.55527	0.263558
	0.26882	0.163951
	0.333698	0.172055
	0.365913	0.103061
	0.41268	0.077142
	0.448267	0.517712
	0.372137	0.122025
	1.8142	0.30687
	0.409478	0.372164
	0.353713	0.092707
	0.253549	0.157263
	0.410163	0.352551
	0.677089	0.253426
	0.470231	0.059344
	0.478881	0.123619
	0.379061	0.310653
	0.660163	0.20764
	0.864163	0.228761
	0.909865	0.313829
	0.731071	0.198342
	0.76055	0.062726
	0.228566	0.360946
	0.500454	0.347467
	1.02551	1.15426
	1.30326	0.102736
	0.807283	0.177482
	0.4142	0.10216
	0.324527	0.204558
	0.562713	0.805929
	0.839477	1.14057
	0.38051	0.206511
	0.592972	0.535618
	0.605453	0.310953
	1.456	0.782988
	0.458169	0.112795
	0.593744	0.151675
	0.616014	0.379789
	0.243697	0.090212
	0.409709	0.399827
	0.559583	0.238961
	0.531335	0.121283
	0.505678	0.315477
	0.478078	0.350362
	0.573899	0.301961
	0.392277	0.204075
	0.510368	0.253624
	0.473203	0.163472
	0.459217	0.669518
	0.52378	0.300862
	0.295768	0.263878
	0.480823	0.233266
	0.338589	0.168304
	0.414799	0.239767
	0.344615	0.219037
	0.316851	0.22433
	0.366062	0.297725
	0.590085	0.3416
	0.393907	0.042404
	0.607934	0.591403
	0.536166	0.26746
	0.206921	0.165891
	0.688596	0.130922
	0.560754	0.204472
	0.556526	0.098699
	0.661355	0.960784
	1.39893	0.088306
	0.379943	0.126314
	0.288866	0.401547
	0.25761	0.055634
	1.47203	0.295494
	0.313504	0.205592
	0.52103	0.093125
	0.308898	0.162603
	0.48632	0.195735
	0.473639	0.074231
	0.674166	0.114099
	0.398919	0.097998
	0.497727	0.36273
	0.543246	0.469221
	0.257455	0.171076
	0.4461	0.182396
	0.57255	0.514366
	0.560378	0.259694
	0.354554	0.125217
	0.66971	0.063912
	0.5353	0.137482
	0.406167	0.421948
	0.372865	0.180917
	0.608104	0.207753
	0.677061	0.409485
	0.597524	0.206443
	0.347675	0.163386
	0.270886	0.086801
	0.857415	0.370823
	0.570416	0.238098
	0.554647	0.204182
	1.81753	0.126292
	0.36261	0.263866
	0.36627	0.141658
	0.383135	0.213059
	0.389034	0.212081
	0.366747	0.475366
	0.314934	0.092397
	0.777388	0.452811
	0.243486	0.388549
	0.858576	0.442641
	0.447027	0.114935
	0.465683	0.410866
	0.367315	0.196606
	0.601281	0.261559
	0.454283	0.098798
	0.261472	0.180305
	0.327085	0.250189
	0.320826	0.151422
	0.395154	0.129725
	0.297294	0.229125
	0.371893	0.221737
	0.314204	0.094022
	0.517716	0.10149
	0.309157	0.121962
	0.387924	0.14714
	0.670876	0.165405
	0.444612	0.166369
	0.53968	0.131113
	0.220879	0.177617
	0.307015	0.266618
	0.265082	0.128455
	0.429162	0.24932
	0.247746	0.091034
	0.361255	0.131132
	0.485149	0.323478
	0.377727	0.160205
	0.816718	0.208739
	0.555661	0.277261
	0.519886	0.065058
	0.396239	0.16386
	0.356549	0.111176
	0.374632	0.156857
	0.544896	0.081597
	0.373369	0.08874
	0.403759	0.105419
	0.781203	0.109207
	0.454539	0.705274
	0.594037	0.06726
	0.296852	1.01443
	0.350748	0.142474
	0.735386	0.228035
	0.35364	0.088443
	0.330296	0.213828
	0.303864	0.075752
	0.440641	0.116954
	0.308919	0.109975
	0.42662	0.185097
	0.620601	0.343953
	0.272024	0.457259
	0.422536	0.473605
	0.735184	0.148235
	0.590307	1.16541
	0.42195	0.297249
	1.14955	0.139778
	0.356272	0.129394
	0.356296	0.205272
	0.315051	0.139258
	1.76262	1.06963
	0.285732	0.516536
	0.289599	0.145867
	0.472686	0.344804
	0.37433	0.157499
	0.305735	0.239999
	1.03974	0.071424
	0.560097	0.061043
	0.458307	0.079684
	0.377979	0.122905
	0.541728	0.100736
	0.537104	0.103585
	0.37917	0.262409
	0.429338	0.203446
	0.552874	0.196746
	0.199571	0.094996
	0.543362	0.422497
	0.519793	0.184469
	0.870177	0.483638
	0.410067	0.140411
	0.304651	0.273882
	0.716333	0.100144
	0.538291	0.109215
	0.412351	0.147568
	0.614766	0.102842
	0.302843	0.134752
	0.30675	0.1099
	0.451109	0.122483
	0.610743	0.225569
	0.403175	0.283405
	0.812307	0.093954
	0.543447	0.167778
	0.410295	0.122869
	0.694257	0.226462
	0.668889	0.276086
	0.458762	0.082797
	0.363907	0.393626
	0.485924	0.292989
	0.310351	0.296372
	0.34559	0.21908
	0.432136	0.148048
	0.478095	0.332043
	0.771193	0.098064
	0.281754	0.159152
	0.297715	0.850897
	0.362594	0.284871
	0.340254	0.617514
	0.689296	0.432281
	0.947363	0.551527
	0.433113	0.095873
	0.449235	0.096703
	0.589325	0.323296
	0.29689	0.345328
	0.325996	0.368405
	0.456684	0.832947
	0.870761	0.246462
	0.525593	0.159957
	0.455024	0.353181
	0.356522	0.139205
	0.628633	0.100751
	0.242889	0.089444
	0.593505	0.108144
	0.513509	0.244294
	0.302886	0.1366
	0.405801	0.118981
	0.278121	0.124149
	0.257184	0.137456
	0.615377	0.325844
	0.204559	0.226364
	0.260701	0.267819
	0.643673	0.36565
	0.372183	0.089024
	0.512233	0.152145
	0.633266	0.325532
	0.554379	0.252048
	0.580632	0.095816
	0.43646	0.133642
	0.545991	0.085982
	0.565092	0.105802
	0.332917	0.204183
	0.287882	0.195342
	0.674839	0.42462
	0.376704	0.31954
	0.417484	0.319807
	0.724992	0.070714
	0.273188	0.198854
	0.687211	0.276944
	1.18593	0.264107
	0.271506	0.267418
	0.36164	0.195301
	0.63498	0.178495
	0.548133	0.218587
	0.279612	0.453751
	0.693786	0.11831
	0.875297	0.350126
	0.326699	0.119326
	0.44178	0.428951
	0.453032	0.535773
	0.524595	0.143658
	0.250242	0.123205
	0.349447	0.290797
	0.551895	0.866251
	0.436359	0.507531
	0.374285	0.447858
	0.710333	0.156633
	0.802019	0.149428
	0.450279	0.097471
	0.395192	0.088112
	0.515478	0.303331
	0.402696	0.335279
	0.263085	0.311122
	0.331706	0.206216
	0.233189	0.444341
	0.29745	0.709443
	0.250187	0.133551
	0.259793	0.268322
	0.343087	0.09435
	0.472075	0.304296
	0.277182	0.381541
	0.431384	0.199862
	0.28516	0.079286
	0.485864	0.226136
	0.255751	0.863014
	0.331547	0.164647
	0.304158	0.11792
	0.251596	0.18776
	0.191832	0.448183
	0.346601	0.116936
	0.799739	0.360781
	0.286779	0.191035
	0.25227	0.116954
	0.600314	0.336162
	1.66313	0.082187
	0.442714	0.230618
	0.66638	0.189183
	0.583313	0.287931
	0.586491	0.120881
	0.242852	0.155087
	0.384488	0.305896
	0.349967	0.140333
	0.254306	0.269047
	0.267007	0.19206
	0.385645	0.118851
	0.490109	0.140844
	0.597852	0.108426
	0.388067	0.350209
	0.312791	0.127589
	0.926193	0.127882
	0.286776	0.097837
	0.622596	0.195131
	0.227011	0.21454
	0.241963	0.081238
	0.244825	0.145943
	0.577835	0.089126
	0.528135	0.107233
	0.305762	0.075457
	0.294511	0.118803
	0.909232	0.097171
	0.405784	0.094279
	0.224381	0.430909
	0.348886	0.141884
	0.277048	0.199137
	0.307349	0.57794
	0.225379	0.146335
	0.532058	0.153297
	0.22927	0.174578
	0.270609	0.088538
	0.323511	0.067539
	0.260547	0.55598
	0.276893	0.168291
	0.464148	0.284408
	0.306173	0.620158
	0.328622	1.05569
	0.283599	0.108955
	0.466625	0.186884
	0.125516	0.265062
	0.3006	0.46222
	1.43964	0.487243
	0.700882	0.091591
	0.355304	0.392418
	0.288685	0.129694
	0.242561	1.53374
	0.792202	0.147971
	0.295477	0.307938
	0.670796	0.118996
	0.265868	0.11649
	0.212888	0.182455
	0.370674	0.064708
	0.44258	0.33108
	0.541113	0.120533
	0.338464	0.404754
	0.278661	0.202958
	0.243583	0.209915
	0.255479	0.4785
	0.261932	0.166916
	0.198501	0.215059
	0.337768	0.2523
	0.266573	0.298371
	0.238943	0.131853
	0.319935	0.097888
	0.574868	0.249069
	0.480221	0.093464
	0.260124	0.082219
	0.432128	0.075796
	0.310952	0.214005
	0.214303	0.160967
	0.551455	0.095262
	0.285762	0.118485
	0.674957	0.211305
	0.27341	0.479183
	0.311658	0.100262
	0.430269	0.146249
	0.342781	0.090087
	0.248352	0.343728
	0.357162	0.397527
	0.22606	0.346818
	0.321278	0.130713
	0.365644	0.171903
	0.250469	0.066547
	0.273364	0.110107
	0.242406	0.061966
	0.605268	0.205974
	0.30047	0.078063
	0.217811	0.10258
	0.276828	0.157971
	0.567856	0.11761
	0.458449	0.435604
	0.418024	0.263782
	0.247829	0.140736
	0.302125	0.226179
	0.356111	0.09575
	0.588428	0.236128
	0.287632	0.310861
	0.264067	0.166883
	0.207448	0.059367
	0.456329	0.108423
	0.315109	0.224598
	0.219632	0.075284
	0.514787	0.090269
	0.268781	0.22889
	0.716998	0.36689
	0.315138	0.126839
	0.423544	0.081362
	0.447748	0.111166
	0.750987	0.11051
	0.362454	0.283976
	0.765892	0.107532
	0.543378	0.120865
	0.292817	0.083293
	0.267897	0.138112
	0.208857	0.268195
	0.409222	0.085274
	0.217102	0.206603
	0.226285	0.092394
	0.558864	0.159831
	0.427428	0.105827
	0.271655	0.18372
	0.725414	0.247373
	3.50067	0.105761
	0.412755	0.14343
	0.534844	0.318918
	0.427504	0.083763
	0.194652	0.415141
	1.68099	0.082305
	0.258907	0.329259
	0.30158	0.068297
	0.390177	0.268665
	0.370932	0.150073
	0.421933	0.192723
	0.414392	0.098925
	0.276416	0.318282
	0.229021	0.070366
	0.247326	0.06763
	0.478388	0.215694
	0.223205	0.079209
	0.495448	0.301073
	0.253626	0.060112
	0.306391	0.113216
	0.288016	0.187887
	0.412278	0.154143
	0.24086	0.075482
	0.246223	0.195112
	0.305186	0.153923
	0.296108	0.383456
	0.275621	0.851328
	0.40835	0.353029
	0.518908	0.107388
	0.428819	0.075371
	0.705204	0.125826
	0.355522	0.130386
	0.277851	0.135573
	0.462482	0.133891
	0.601573	0.206936
	0.735751	0.076746
	0.309953	0.135057
	0.566583	0.21112
	0.234955	0.085861
	0.327295	0.074782
	0.47042	0.191202
	0.347609	0.100959
	0.52569	0.242439
	0.456917	0.082769
	0.224242	0.133281
	0.277135	0.176052
	0.030702	0.287719
	0.253143	0.345506
	1.04687	0.16227
	0.347439	0.086753
	0.217309	0.167756
	0.644717	0.066608
	0.383176	0.127797
	0.618707	0.121959
	0.379972	0.220997
	0.292344	0.086714
	0.522952	0.087884
	0.303003	0.091879
	0.880111	0.063453
	0.321374	0.368057
	0.41675	0.173259
	0.476767	0.1536
	0.236113	0.221676
	0.4282	0.140941
	0.275166	0.18652
	0.309033	0.219542
	0.444504	0.188008
	0.26188	0.068057
	0.313612	0.210902
	0.339951	0.120021
	0.644979	0.175954
	0.294873	0.144093
	0.313884	0.104799
	0.243757	0.259161
	0.521347	0.15363
	0.438811	0.068185
	0.28404	0.139354
	0.256083	0.053464
	0.265042	0.20924
	0.258599	0.077283
	0.330178	0.103616
	0.342944	0.070011
	0.513674	0.255653
	0.302709	0.113213
	0.419149	0.09797
	0.311569	0.254115
	0.251944	0.307009
	0.355998	1.50771
	0.286779	0.180057
	0.520161	0.059953
	0.256087	0.114176
	0.272526	0.136187
	0.252862	0.100188
	0.315388	0.06928
	0.487598	0.459233
	0.268351	0.187054
	0.238603	0.169384
	0.390094	0.250863
	0.252264	0.111775
	0.366842	0.172462
	0.434487	0.062877
	0.595714	0.285629
	0.648378	0.113595
	0.25706	0.161795
	0.471989	0.251901
	0.3632	0.125478
	0.272902	0.077136
	0.239002	0.349641
	0.361374	0.104453
	0.570806	0.163523
	0.412203	0.422353
	0.306248	0.308864
	0.291534	0.131206
	0.230582	0.169434
	0.25216	0.099157
	0.35845	0.228967
	0.348069	0.106458
	0.37603	0.115106
	0.453214	0.083628
	0.218149	0.137575
	0.266546	0.198914
	0.446883	0.324453
	0.32204	0.073791
	0.318453	0.210987
	0.313725	0.169972
	0.235714	0.167881
	0.373522	0.507165
	0.27033	0.164054
	0.264782	0.139201
	0.324547	0.105607
	0.42798	0.126086
	0.395137	0.10731
	0.232899	0.325824
	0.35848	0.100365
	0.502003	0.28843
	0.288845	0.126358
	0.365589	0.133926
	0.454894	0.078588
	0.391156	0.372039
	0.405519	0.065198
	0.343781	0.138973
	0.330898	0.188124
	0.519131	0.108171
	0.229051	0.197946
	1.48893	0.130412
	0.966753	0.264626
	0.310102	0.187168
	0.352436	0.197852
	0.522193	0.073192
	0.360803	0.112164
	0.224802	0.114535
	0.274639	0.289335
	0.525802	0.159365
	0.268738	0.45717
	0.259852	0.091651
	0.261597	0.075618
	0.262511	0.090799
	0.29608	0.221104
	0.459863	0.124356
	0.278993	0.125787
	1.00398	0.145923
	0.752029	0.253467
	0.379613	0.174984
	0.38694	0.096354
	0.583102	0.165413
	0.297774	0.23474
	0.279861	0.102724
	0.385393	0.105956
	0.548402	0.056503
	0.521522	0.087224
	0.569294	0.063928
	0.302687	0.105964
	0.497255	0.481081
	0.258643	0.142867
	0.45615	0.092148
	0.241483	0.098252
	0.312456	0.268936
	0.217939	0.108507
	0.469124	0.158006
	0.418798	0.077077
	0.291447	0.219459
	0.940007	0.098508
	0.329187	0.134445
	0.326177	0.15333
	0.242482	0.173976
	0.344047	0.117491
	0.384252	0.233769
	0.443424	0.187267
	0.296153	0.115879
	0.26396	0.075823
	0.293837	0.133672
	0.289297	0.155034
	0.39837	0.158443
	0.635832	0.510277
	0.462861	0.079311
	0.932323	0.124724
	0.382238	1.11736
	0.261673	0.108437
	0.457999	0.163666
	0.327045	0.091835
	0.374805	0.130106
	0.280997	0.143258
	0.172701	0.120515
	0.309856	0.085368
	0.784328	0.078118
	0.289754	0.182762
	0.266363	0.097764
	0.402774	0.102849
	0.262279	0.871067
	0.332364	0.457797
	0.322104	0.160664
	0.370735	0.154566
	0.701369	0.444154
	0.38282	0.052177
	0.227109	0.105533
	0.301107	0.214206
	0.504195	0.166369
	1.09181	0.131466
	0.310838	0.167403
	0.496816	0.520993
	0.356342	0.111383
	0.371963	0.296153
	1.03865	0.087771
	0.262802	0.159423
	0.247536	0.129225
	0.377658	0.165416
	0.77233	0.152919
	0.258991	0.119279
	0.370434	0.087003
	0.514659	0.229479
	0.348831	0.098403
	0.338356	0.246889
	0.510987	0.094407
	0.394495	0.435574
	0.349811	0.089467
	0.279826	0.101313
	0.24516	0.24107
	0.268002	0.95877
	0.262215	0.222637
	0.221261	0.141208
	0.273638	0.091401
	0.645839	0.304666
	0.249434	0.286948
	0.461772	0.139884
	0.928877	0.102069
	0.321952	0.133493
	0.267705	0.133798
	0.531921	0.13357
	0.30147	0.138437
	0.597462	0.123498
	0.306088	0.157696
	0.289763	0.271947
	0.296078	0.114279
	0.45682	0.65643
	0.247446	0.089088
	0.298815	0.072373
	0.43904	0.087544
	2.53303	0.173194
	0.35165	0.141783
	0.23051	0.078695
	0.223803	0.145434
	0.292912	0.206425
	0.429978	0.301509
	0.451182	0.575258
	0.333607	0.116017
	0.315629	1.61782
	0.274459	0.321866
	0.553476	0.40054
	0.204847	0.104597
	0.245903	0.147468
	0.315323	0.239119
	0.342824	0.167015
	0.430464	0.127708
	0.449715	0.367026
	0.314521	0.158806
	0.567337	0.136226
	0.244657	0.109384
	0.514723	0.174219
	0.318535	0.097014
	0.506494	0.128842
	0.281462	0.084814
	0.224387	0.099706
	0.230796	0.159484
	0.336597	0.078499
	0.317264	0.138676
	0.329508	0.33395
	0.404201	0.106441
	0.331653	0.151043
	0.235575	0.315234
	0.210689	0.122356
	0.428602	0.230414
	0.496939	0.077262
	0.258827	0.189451
	0.197718	0.284907
	0.371056	0.223469
	0.292935	0.671908
	0.280108	0.063004
	0.189785	0.080827
	0.270261	0.292545
	0.280197	0.090353
	0.265311	0.04902
	0.308057	0.130724
	0.438198	0.153162
	0.532176	0.068288
	0.43475	0.0609
	0.221973	0.227336
	0.607653	0.189674
	0.648315	0.07785
	0.25422	0.296696
	0.299913	0.086645
	0.229022	0.169971
	0.26334	0.04563
	0.27631	0.1478
	0.266501	0.065978
	0.269963	0.105907
	0.285695	0.071237
	0.245755	0.132051
	0.294261	0.214522
	0.551509	0.0657
	0.248373	0.17857
	0.355156	0.171714
	0.685128	0.082846
	0.292379	0.290955
	0.290512	0.168575
	0.567799	0.126909
	0.133832	0.269356
	0.349886	0.05678
	0.32975	0.181487
	1.02731	0.185253
	0.338741	0.172708
	0.398762	0.121774
	0.422518	0.088676
	0.605884	0.082808
	0.617278	0.253438
	0.66048	1.07006
	0.463274	0.071
	0.248925	0.10476
	0.717108	0.192256
	0.530331	0.123202
	0.796525	0.430719
	0.230706	0.323866
	0.4382	0.083176
	0.307922	0.06467
	0.298873	0.173346
	0.266787	0.069134
	0.304545	0.101077
	0.270658	0.10548
	0.4112	0.138288
	0.28855	0.059083
	0.278981	0.137066
	0.220865	0.100404
	0.262385	0.219929
	0.325651	0.089437
	0.219218	0.405383
	0.278969	0.182264
	0.229658	0.56613
	0.701789	0.08319
	0.749468	0.147549
	0.243104	0.152216
	0.868586	0.245055
	0.305221	0.099341
	0.320074	0.17354
	0.418139	0.136093
		0.146875
	0.400724	0.213411
	0.37208	0.071144
	0.353131	0.144929
	0.570929	0.141395
	0.332559	0.08415
	0.868208	0.824215
	0.23152	0.240276
	0.423793	0.115441
	0.298209	0.090852
	0.298155	0.139299
	0.305988	0.069606
	0.281348	0.082837
	0.252799	0.223084
	0.288912	0.169349
	0.683624	0.17111
	0.251155	0.061332
	0.339431	0.203462
	0.255022	0.132822
	0.501763	0.374008
	0.274481	0.114184
	0.257987	0.240278
	0.234561	0.062463
	0.301821	0.300329
	0.24233	0.119527
	0.257147	0.096756
	0.264932	0.066069
	0.2763	0.104306
	0.248728	0.11566
	2.06688	0.101173
	0.406187	0.12932
	0.515496	0.129335
	0.264191	0.137122
	0.430945	0.272444
	0.462776	0.155476
	0.348075	0.147087
	0.332875	0.149859
	0.463525	0.202279
	0.282918	0.150682
	0.551085	0.276566
	0.427175	0.172534
	0.338369	0.10721
	0.377689	0.274416
	0.321718	0.328047
	0.296555	0.103467
	0.250455	0.108587
	0.238723	0.139767
	0.871933	0.157309
	0.422148	0.105143
	0.228444	0.492508
	0.725788	0.26871
	0.253519	0.247629
	0.259384	0.329716
	0.289854	0.135844
	0.55512	0.13048
	0.424475	0.333788
	0.363672	0.059403
	0.390491	0.10269
	0.222139	0.105836
	0.505967	0.102751
	0.29095	0.2394
	0.622341	0.190634
	0.470516	0.108661
	0.245423	0.217733
	0.259466	0.070273
	0.285623	0.088645
	0.336648	0.121985
	0.33335	0.120774
	0.730446	0.084207
	0.258639	0.142094
	0.262931	0.321902
	0.300033	0.344565
	0.299314	0.414554
	0.29993	0.211166
	0.345504	0.738604
	0.561774	0.078963
	0.243794	0.110646
	0.284781	0.088032
	0.460788	0.151785
	0.274402	0.412085
	0.443062	0.167608
	0.474724	0.142213
	0.656857	0.12447
	0.233306	0.502735
	0.497461	0.074943
	0.261512	0.276778
	0.271061	0.126426
	0.410627	0.415668
	0.498743	0.081294
	0.230788	0.109957
	0.7501	0.120027
	0.255471	0.174293
	0.379241	0.18799
	0.391412	0.480877
	0.356048	0.777593
	0.278186	0.172662
	0.214327	0.193424
	0.254476	0.286397
	0.247754	0.079267
	0.325253	0.474668
	0.384371	0.107747
	0.397856	0.077582
	0.245118	0.087214
	0.23083	0.114095
	0.948091	0.123461
	0.247742	0.122932
	0.259319	0.144016
	0.294821	0.091158
	0.238738	0.157195
	0.279255	0.221298
	0.203867	0.152184
	0.424969	0.336282
	0.270687	0.116673
	0.275655	0.111233
	0.248724	0.339989
	0.296934	0.43395
	0.839962	0.095107
	0.576199	0.312807
	0.285227	0.126306
	0.553128	0.112303
	0.496026	0.212766
	0.328364	0.15842
	0.263781	0.078413
	0.34933	0.098776
	0.265193	0.104757
	0.457709	0.13912
	0.24183	0.101244
	0.373419	0.445331
	0.502262	0.112412
	0.392786	0.360667
	0.293127	0.142359
	0.732011	0.293387
	0.537172	0.226146
	0.420957	0.116172
	0.289436	0.096575
	0.270032	0.116277
	0.312706	0.176673
	0.489715	0.135422
	0.570183	0.139017
	0.290408	0.110011
	0.305709	0.075136
	0.230319	0.137745
	0.424759	0.101292
	0.268547	0.46987
	0.251136	0.092106
	0.589189	0.185344
	0.605931	0.071966
	0.228793	0.56303
	0.591426	0.1044
	0.307017	0.123808
	0.258895	0.620071
	0.251129	0.108902
	0.38994	0.181252
	0.356591	0.151941
	0.723601	0.112904
	0.462234	0.289187
	0.425475	0.144516
	0.280972	0.269455
	0.354961	0.304864
	0.249047	0.058173
	0.293973	0.291822
	0.251019	0.116856
	0.240466	0.23631
	0.267286	0.151104
	0.243098	0.356221
	0.292695	0.741105
	0.234746	0.12996
	0.248505	0.12313
	0.275575	0.124504
	0.325294	0.423085
	0.298111	0.126137
	0.516701	0.125363
	0.262007	0.110442
	0.342462	0.320556
	0.276252	0.111849
	0.272555	0.42098
	0.526363	0.248375
	0.350475	0.188328
	0.682272	0.208654
	0.377823	0.169878
	0.336072	0.096501
	0.376068	0.062521
	0.500026	0.062545
	0.323659	0.133892
	0.247917	0.123982
	0.239036	0.151043
	0.391815	0.111548
	0.27453	0.088021
	0.274308	0.366726
	0.246693	0.109146
	0.458975	0.066308
	0.412954	0.11283
	0.685331	0.118423
	0.277859	0.140119
	0.427109	0.133679
	0.516649	0.106711
	0.539199	0.134561
	0.31567	0.090297
	0.260797	0.122674
	0.564878	0.360844
	0.239141	0.069173
	0.277377	0.210733
	0.342403	0.674743
	0.28084	0.732266
	0.453851	0.633426
	0.517257	0.101714
	0.245699	0.084418
	0.41187	0.132464
	0.535643	0.242752
	0.263242	0.119482
	0.509103	0.089263
	0.533166	0.154387
	0.349583	0.718536
	0.36259	0.086664
	0.53778	0.163306
	0.232165	0.099692
	0.421356	0.280875
	0.892022	0.144906
	0.332304	0.175598
	0.47062	0.252669
	0.645151	0.082113
	0.409737	0.136123
	0.51895	0.541176
	0.466102	0.068972
	0.261192	0.261496
	0.480883	0.128469
	0.537258	0.088876
	0.315946	0.056912
	0.238745	0.246542
	0.267778	0.099921
	0.19965	0.123764
	0.236917	0.141618
	0.42797	0.282679
	0.377879	0.320883
	0.542115	0.545977
	0.273945	0.093572
	0.449364	0.288326
	0.265957	0.218845
	0.283207	0.129458
	0.021635	0.109264
	0.383095	0.178041
	0.480278	0.35671
	0.45403	1.30541
	0.271888	0.322694
	0.350315	0.179676
	0.845208	0.325724
	0.254801	0.180609
	0.65967	0.064134
	0.399444	0.117165
	0.440926	0.083478
	0.339183	0.09321
	0.331678	0.933208
	0.507326	0.101434
	0.366618	0.121691
	0.243666	0.135912
	0.294353	0.157618
	0.277768	0.057926
	0.367967	1.28067
	0.273022	0.107787
	0.31796	0.44849
	0.566153	0.136591
	0.278234	0.203978
	0.285143	0.074145
	0.2885	0.134721
	0.407422	0.102733
	0.346413	0.083399
	0.479214	0.585997
	0.401341	0.132578
	0.341192	0.113151
	0.407861	0.367181
	0.492511	0.201286
	0.250213	0.432644
	0.613157	0.198252
	0.536383	0.10815
	0.41996	0.073112
	0.25607	0.070753
	0.310793	0.115371
	0.479746	0.129773
	0.264752	0.171419
	0.266587	0.097527
	0.304373	0.087986
	0.490964	0.109162
	0.292237	0.23555
	0.243008	0.196918
	0.367342	0.080739
	0.302068	0.151138
	0.776833	0.075777
	0.359091	0.154661
	0.398604	0.122626
	2.205	0.082745
	0.475401	0.123912
	0.6363	0.179284
	0.473391	0.299658
	0.499506	0.070128
	0.314832	0.576231
	0.233464	0.312328
	0.238067	0.196861
	0.269859	0.128403
	0.262703	0.10932
	0.625255	0.562784
	0.378851	0.07671
	0.30846	0.213329
	0.278696	0.460122
	0.331648	0.087491
	0.565532	0.210828
	0.513061	0.362584
	0.530318	0.151205
	0.316814	0.074535
	0.393677	0.145892
	0.429702	0.283969
	0.441718	0.202509
	0.476825	0.215767
	0.426917	0.565749
	0.583255	0.184823
	0.354095	0.130796
	0.676615	0.570403
	0.400663	0.11018
	0.394422	0.115781
	0.229339	0.085684
	0.543239	0.157872
	0.272694	0.129027
	0.423072	0.18804
	0.429919	0.103621
	0.890401	0.121769
	0.716523	0.26469
	0.640411	0.210533
	0.404606	0.249841
	0.358038	0.196544
	0.262131	0.081042
	0.407277	0.179068
	0.256857	0.108392
	0.253849	0.126639
	0.29589	0.190731
	0.322759	0.098199
	0.551597	0.308688
	0.384579	0.119022
	0.557221	0.077974
	0.423766	0.214959
	1.34403	0.107344
	0.495694	0.111905
	0.205066	0.416876
	0.600709	0.084575
	0.41159	0.154164
	0.306751	0.505089
	0.419982	0.175404
	0.508961	0.122015
	0.49851	0.115352
	0.417133	0.112841
	0.878776	0.48244
	0.26641	0.127428
	0.364719	0.092059
	0.417681	0.147537
	0.623715	0.142568
	0.30578	0.262107
	0.306578	0.187442
	0.262927	0.143046
	0.229051	0.091039
	0.350081	0.072878
	0.565483	0.460512
	0.503326	0.219706
	0.573828	0.215626
	0.414943	0.146004
	0.687119	0.230412
	0.620917	0.135233
	0.901636	0.14899
	0.258957	0.109113
	0.264192	0.240288
	0.376177	0.229425
	0.345899	0.080687
	0.418954	0.178783
	0.36296	0.340861
	0.271827	0.0751
	0.428608	0.130188
	0.468131	0.104079
	0.323965	0.093288
	0.376497	0.082549
	0.364893	0.068371
	0.771717	0.138157
	0.325503	0.12131
	0.285109	0.084116
	0.25803	0.208223
	0.493381	0.255557
	0.929859	0.165655
	0.286773	0.195002
	0.880643	0.235497
	0.253118	0.105238
	0.269941	0.088592
	0.373975	0.083898
	0.546958	0.06784
	0.292463	0.473078
	0.480147	0.412037
	0.326528	0.19758
	0.267081	0.169513
	0.306843	0.06286
	0.390815	0.113543
	0.296223	0.175554
	0.599414	0.151066
	0.458664	0.207834
	0.432367	0.144876
		0.493523
	0.444334	0.207456
	0.261867	0.133898
	0.372471	0.24179
	0.288274	0.131224
	0.429576	0.094641
	0.366212	0.182193
	0.705982	0.440681
	0.409456	0.349667
	0.474783	0.140912
	0.227095	0.18661
	0.333542	0.143177
	0.329411	0.117419
	0.24731	0.173948
	0.26676	0.346322
	0.400007	0.167735
	0.322296	0.561179
	0.364999	0.259381
	0.304278	0.255794
	0.474461	0.115617
	0.277007	0.117601
	0.307617	0.128499
	0.198405	0.11207
	0.286441	0.126588
	0.448064	0.120351
	0.498108	0.081404
	0.396308	0.111459
	0.293854	0.164083
	0.431806	0.186802
	0.259766	0.246162
	0.381484	0.170657
	0.726739	0.787931
	0.275111	0.190356
	0.293401	0.244512
	0.44518	0.178523
	0.473471	0.131512
	0.253884	0.148693
	0.63705	0.355714
	0.488375	0.218908
	0.931175	0.243006
	0.376718	0.182054
	0.281592	0.292657
	0.384865	0.137075
	0.24553	0.119321
	0.666811	0.103671
	0.540581	0.177416
	0.233722	0.124578
	0.312245	0.111855
	0.33881	0.104229
	0.35019	0.090169
	0.456572	0.09608
	0.306315	0.109385
	0.269908	0.116405
	0.564097	0.097457
	0.26374	0.282644
	0.300819	0.18507
	0.350073	0.1
	0.261024	0.146464
	0.408304	0.162261
	0.214451	0.144752
	0.265162	0.298738
	0.417135	0.091407
	0.27722	0.384149
	0.292541	0.166721
	0.47698	0.112887
	0.535661	0.130265
	0.457939	0.304662
	0.364803	0.086693
	0.316972	0.234319
	0.262109	0.093427
	0.302413	0.068803
	0.341386	0.277414
	0.24791	0.121213
	0.314766	0.252268
	0.409905	0.195209
	0.265041	0.113098
	0.294243	0.084235
	0.354897	0.532947
	0.278186	0.160334
	0.597899	0.155395
	0.714298	0.199713
	0.262309	0.150095
	0.285328	0.083052
	0.212487	0.115472
	0.296333	0.123139
	0.298077	0.322059
	0.592514	0.125032
	0.582489	0.278382
	0.405588	0.148514
	0.558325	0.083143
	0.281164	0.335969
	0.505589	0.096934
	0.431713	0.193486
	0.700116	0.259987
	0.397194	0.082909
	0.651098	0.341255
	0.49936	0.152444
	0.288444	0.251218
	0.214027	0.32044
	0.382876	0.102811
	0.631686	0.104225
	0.380907	0.579802
	0.328871	0.09244
	0.257673	0.077641
	0.284291	0.129044
	0.287542	0.259214
	0.651848	0.159808
	0.765105	0.310839
	0.260928	0.078947
	0.260285	0.272374
	0.312427	0.328933
	0.439352	0.43057
	0.260016	0.585987
	0.251334	0.056349
	0.273346	0.121257
	0.292899	0.12759
	0.267495	0.143403
	0.348464	0.181071
	0.467866	0.137676
	0.270299	0.070579
	0.290571	0.102431
	0.471882	0.390057
	0.283823	0.235649
	0.400146	0.323077
	0.297737	0.160521
	0.250159	0.121066
	0.28277	0.57893
	0.265262	0.219407
	0.381686	0.477799
	0.365047	0.109723
	0.280836	0.228995
	0.286458	0.279389
	0.264636	0.256897
	0.26753	0.111076
	0.514704	0.206869
	0.277733	0.182098
	1.09086	0.302751
	0.244049	0.261271
	0.363033	0.349128
	0.27565	0.098297
	0.237203	0.230601
	0.293134	0.099257
	0.68096	0.537145
	0.250367	0.141298
	0.235818	0.185174
	0.17548	0.072853
	0.323137	0.10348
	0.297705	0.105637
	0.270153	0.080811
	0.416755	0.100858
	0.503969	0.184286
	0.328126	0.091353
	0.296558	0.067246
	0.341778	0.104771
	0.2528	0.127583
	0.287843	0.082129
	0.337098	0.10196
	0.361312	0.215869
	0.496931	0.06103
	0.316312	0.262305
	0.2442	0.148364
	0.402942	0.207134
	0.240589	0.594377
	0.288211	0.404113
	0.255054	0.105247
	0.250916	0.100702
	0.305482	0.069383
	0.249706	0.050566
	0.261256	0.058627
	0.203065	0.135309
	0.480243	0.167854
	0.422731	0.102838
	0.352034	0.230829
	0.310395	0.199738
	0.269768	0.117187
	0.41416	0.254166
	0.313181	0.539339
	0.313126	0.088257
	0.372336	0.149498
	0.47592	0.108781
	0.211052	0.09426
	0.774973	0.135712
	0.380468	0.066779
	0.294906	0.133149
	0.410471	0.159802
	0.364452	0.185071
	0.248251	0.120513
	0.284506	0.141136
	0.215099	0.141593
	0.551046	0.134574
	0.258518	0.178327
	0.278465	0.138699
	0.36362	0.07788
	0.332262	0.117212
	0.32899	0.128481
	0.310257	0.166003
	0.281036	0.144535
	0.235544	0.220951
	0.237065	0.129082
	0.212469	0.135482
	0.241492	0.134845
	0.313729	0.077627
	0.246207	0.064086
	0.328498	0.308361
	0.552379	0.370876
	0.234337	0.140915
	0.301354	0.064448
	0.493967	0.296743
	0.560804	0.256765
	0.378058	0.065108
	0.275756	0.070915
	0.539528	0.107993
	0.288948	0.1007
	0.615982	0.151193
	0.468196	0.232012
	0.288764	0.507855
	0.87315	0.104557
	0.258967	0.056777
	0.557707	0.084093
	0.276505	0.092356
	0.289457	0.180707
	0.39922	0.123551
	0.48086	0.113735
	0.663367	0.366614
	0.448729	0.072216
	0.264971	0.163328
	0.434982	0.119901
	0.48109	0.156464
	0.613514	0.105179
	0.410803	0.057334
	0.773198	0.493989
	0.589851	0.073358
	0.458108	0.079894
	0.611137	0.26779
	1.35747	0.08209
	0.304144	0.092735
	0.581002	0.196211
	0.432878	0.204217
	0.291867	0.124524
	0.199089	0.104792
	0.291205	0.115432
	0.294502	0.28641
	0.313195	0.084216
	0.45256	0.134846
	0.384339	0.241445
	0.651166	0.348488
	0.272675	0.404334
	0.349965	0.167637
	0.267794	0.176169
	0.258496	0.321047
	0.329799	0.192789
	0.471501	0.091028
	0.281741	0.185936
	0.345017	0.106213
	0.429998	0.145886
	0.372518	0.130055
	0.607349	0.085131
	0.291509	0.20679
	0.438841	0.11417
	0.647757	0.120092
	0.237899	0.148055
	0.31359	0.102313
	0.489215	0.078033
	0.481412	0.086675
	0.407384	0.564028
	0.221014	0.119555
	0.430967	0.102544
	0.298389	0.180058
	0.436346	0.074404
	0.247089	0.111749
	0.244761	0.94632
	0.263495	0.274884
	0.311394	0.062189
	0.223475	0.26165
	0.297078	0.206406
	1.11842	0.279212
	0.992999	0.206723
	0.34999	0.08155
	0.244709	0.276814
	0.495766	0.122156
	0.413725	0.094283
	0.279185	0.099079
	0.422177	0.295496
	0.493165	0.090006
	0.380616	0.111485
	0.807644	0.107545
	0.243467	0.13088
	0.376518	0.094255
	0.971107	0.157815
	0.298292	0.074834
	0.724362	0.087357
	0.691292	0.163125
	0.376927	0.090235
	0.334248	0.146584
	0.246355	0.151158
	0.37282	0.167159
	0.33024	0.156179
	0.260034	0.185044
	0.487805	0.395414
	0.376664	0.091399
	0.499012	0.127695
	0.57604	0.102377
	0.397273	0.085574
	0.657968	0.098684
	0.291394	0.20669
	0.643767	0.077553
	0.783678	0.356022
	0.456815	0.214535
	0.26242	0.08919
	0.420789	0.209755
	0.433277	0.080362
	0.271604	0.274124
	0.297897	0.146737
	0.386562	0.101155
	0.319579	0.478033
	0.273092	0.528322
	0.310276	0.273382
	0.339678	0.312264
	0.387225	0.484979
	1.25049	0.241767
	0.449444	0.080843
	0.689327	0.605715
	0.382982	0.098329
	0.84154	0.389655
	0.580368	0.182326
	0.288314	0.227879
	0.309168	0.222192
	0.309062	0.22792
	0.442854	0.274773
	0.332108	0.214306
	0.291047	0.297486
	0.605024	0.135856
	0.256928	0.383449
	0.576871	0.131143
	0.310586	0.090553
	0.532993	0.098527
	0.241254	0.621213
	0.205631	0.07481
	0.223878	0.291431
	0.297178	0.132511
	0.67257	0.120136
	0.501238	0.31692
	0.306562	0.113368
	0.491729	0.105631
	0.393321	0.123359
	0.253585	0.137043
	0.330086	0.236264
	0.521864	0.422207
	0.212217	0.120724
	0.324788	0.115493
	0.791456	0.190979
	0.371545	0.491361
	0.373066	0.098575
	0.350713	0.088516
	0.734262	0.242252
	0.258092	0.212699
	0.521688	0.094774
	0.586012	0.310838
	0.387016	0.180317
	2.93788	0.139918
	0.279171	0.314762
	0.313369	0.092263
	0.310696	0.593851
	0.271849	0.251935
	0.275068	0.081992
	1.0944	0.128529
	0.383455	0.190248
	0.323104	0.086292
	0.381622	0.087015
	0.356736	0.102417
	0.42638	0.066718
	0.465206	0.22064
	0.518823	0.85794
	0.472133	0.418623
	0.305146	0.084262
	0.481698	0.11829
	0.282768	0.211577
	0.299699	0.855453
	0.623818	0.155765
	0.364412	0.214788
	0.779759	0.105135
	0.596444	0.059918
	0.609714	1.13346
	1.18894	0.120308
	0.441106	0.133096
	1.4869	0.386231
	0.898124	0.193212
	0.424477	0.181466
	0.361581	0.285592
	0.928041	0.231869
	0.370659	0.133054
	0.250461	0.154146
	0.273383	0.054981
	0.27631	0.084225
	0.397318	0.190248
	0.291375	0.15375
	0.634174	0.129271
	0.367776	0.163507
	0.991348	0.576026
	0.410246	0.266424
	0.268711	0.475695
	0.488705	0.372244
	0.538931	0.345858
	0.487445	0.185796
	0.540245	0.145219
	0.229361	0.135561
	0.673914	0.170109
	0.485944	0.138178
	0.291939	0.088267
	0.257658	0.156917
	0.538886	0.113595
	0.375	0.05683
	0.311232	0.110323
	0.573023	0.116236
	0.688799	0.094874
	0.461717	0.147495
	0.311076	0.102114
	0.490894	0.157292
	0.709558	0.184359
	0.453298	0.236472
	0.309045	0.255996
	0.294412	0.171841
	0.24162	0.391289
	0.46598	0.460276
	0.268925	0.082175
	0.369621	1.44661
	0.290127	0.117378
	0.390849	0.126334
	0.228199	0.160309
	0.478341	0.146292
	0.283522	0.134129
	0.813184	0.146821
	0.50121	0.129858
	0.336589	0.10216
	0.557252	0.204712
	0.269911	0.192087
	0.473485	0.165582
	0.290531	0.12376
	0.260121	0.081057
	0.60951	0.083794
	0.502409	0.095242
	0.507139	0.151692
	0.259332	0.737553
	0.580366	0.15656
	0.294505	0.257457
	0.310925	0.147915
	0.331286	0.070544
	0.78065	0.13451
	0.516351	0.136258
	0.247049	1.13708
	0.955327	0.064313
	0.245269	0.132494
	0.507031	0.134615
	0.244892	0.181246
	0.314978	0.380269
	0.280933	0.300132
	1.28345	1.02236
	0.459654	0.057882
	1.34631	0.360359
	0.388821	0.179476
	0.308071	0.326317
	0.42187	0.208404
	1.34897	0.094981
	0.440998	0.109244
	0.561481	0.076601
	0.497156	0.212343
	0.306445	0.303061
	0.323816	0.136933
	0.580157	0.092838
	0.748326	0.096597
	0.579235	0.147315
	0.482681	0.140676
	0.354956	0.139372
	0.325486	0.096746
	0.376602	0.118695
	0.348155	0.134201
	0.456602	0.566714
	0.433861	0.144317
	0.406741	0.102275
	0.557077	0.242734
	0.377412	0.461618
	0.560126	0.128214
	0.341479	0.602108
	0.438998	0.547319
	0.525944	0.781348
	0.684009	0.17321
	0.396791	0.449908
	0.444014	0.111913
	0.519842	0.694514
	0.346627	0.153998
	0.340578	0.570487
	0.380981	0.106329
	0.411617	0.12465
	0.403726	0.082481
	0.321879	0.074921
	0.369622	0.097803
	0.409694	0.416225
	0.384962	1.54504
	0.81681	0.207024
	0.663654	0.06679
	0.356196	0.076253
	0.270382	0.454045
	0.53088	0.160529
	0.270254	0.064564
	0.276375	0.396212
	0.613718	0.559482
	0.755491	0.187032
	0.408242	0.222386
	0.284396	0.33685
	0.416357	0.15805
	0.413967	0.177152
	0.412626	0.118505
	0.249024	0.087837
	0.348618	0.09245
	0.399218	0.069926
	0.348782	2.16856
	0.531639	0.433782
	0.389104	0.291931
	0.377516	0.145494
	0.602417	0.099402
	0.482931	0.097626
	0.488094	0.102275
	0.638846	0.426124
	0.479921	0.105527
	0.799428	0.080167
	0.422077	0.090013
	0.307137	0.223524
	1.03421	0.273126
	0.31943	0.102576
	0.785205	0.395572
	0.512663	0.319552
	0.33047	0.704921
	0.305476	0.172093
	0.37017	0.096985
	0.378078	0.195774
	0.405316	0.125335
	0.713138	0.21924
	0.562878	0.065047
	0.429876	0.27038
	0.250754	0.085201
	0.388321	0.283476
	0.305385	0.382781
	0.434856	0.105354
	0.355899	0.167957
	0.27895	0.081147
	0.259576	0.323039
	0.347013	0.332432
	0.292478	0.130727
	0.392509	0.129148
	0.475614	0.115748
	0.514671	0.192646
	0.497455	0.616399
	0.480945	0.236256
	0.386876	0.11621
	0.349362	0.388174
	0.561471	2.1183
	0.366987	0.424415
	0.239708	0.122453
	0.392902	0.08596
	0.304142	0.394707
	0.323326	0.095288
	0.499783	0.130653
	0.498936	0.264594
	0.974959	0.131074
	0.32086	0.119325
	0.246673	0.172886
	0.498553	0.14485
	0.520167	0.140023
	0.833736	0.107704
	0.484378	0.080555
	0.733412	1.08919
[truncated: 2,315 more rows]

## Sheet: Fig. 3c
Fig. 3c	CV of proteins in QC samples
	HCC1	HCC2	LC1	LC2	CHB1	CHB2
	1	0.115351	0.16678	0.123609	0.265413	0.13098
	1	0.269714	0.318039	0.067882	0.067959	0.216751
	0.326291	0.294102	0.2248	0.078225	0.213891	0.15396
	0.135151	0.16274	0.17901	0.14909	0.298438	0.018477
	0.096472	9.42e-05	0.017735	0.116173	0.134258	0.166481
	0.059433	0.058453	0.358593	0.115477	0.721738	0.068678
	0.361461	0.02616	0.016021	0.111815	0.044912	0.048889
	0.016784	0.10624	0.091022	0.081401	0.193401	0.020788
	0.114596	0.020195	0.220779	0.089829	0.189802	0.266934
	0.116782	0.116088	0.175294	0.099877	0.275069	0.034062
	0.061694	0.211039	0.112367	0.103522	0.192462	0.123749
	0.007171	0.061221	0.246822	0.146476	0.210136	0.113512
	0.458802	0.177377	0.568041	0.238996	0.594226	0.483835
	0.408095	0.043825	0.198514	0.059915	0.188567	0.262372
	0.184898	0.033076	0.331834	0.065269	0.323735	0.084615
	0.225014	0.082463	0.479623	0.024803	0.289645	0.833323
	0.307833	0.137881	0.21254	0.225704	0.23541	0.168514
	0.020135	0.191226	0.244312	0.113714	0.189392	0.342136
	0.035538	0.088001	0.149065	0.148325	0.241062	0.256916
	0.031433	0.057925	0.134159	0.22591	0.255486	0.036997
	0.024726	0.18696	0.18911	0.036845	0.235178	0.041451
	0.029705	0.02867	0.045961	0.362725	0.247736	0.121799
	0.078146	0.236617	0.117369	0.178213	0.322992	0.086063
	0.024191	0.038757	0.121273	0.061965	0.940525	0.031551
	0.038553	0.013331	0.132732	0.146793	0.655548	0.374374
	0.071435	0.081582	0.777777	0.677847	0.309318	0.075451
	0.017635	0.019785	0.173905	0.329602	0.082226	0.043728
	0.061842	0.003566	0.44822	0.407945	0.32791	1
	0.580022	0.098771	0.234711	0.216766	0.035614	0.01073
	0.22156	0.009032	0.368562	0.127673	0.395784	0.065137
	0.002598	0.01488	0.19439	0.228364	0.27148	0.104509
	0.062222	0.032753	0.097162	0.040165	0.211739	0.176131
	1	0.185743	0.236477	0.129422	0.237727	0.121988
	0.084401	0.020706	0.199954	0.031294	0.244252	0.090292
	0.203218	0.147207	0.144948	0.026652	0.31503	0.101726
	0.090358	0.081537	0.202367	0.118677	0.201721	0.029061
	0.237905	0.060463	0.175633	0.060868	0.397973	0.507419
	0.029243	0.023328	0.168488	0.099318	0.194558	0.126985
	1	0.235755	0.157306	0.056835	0.139152	0.330196
	0.086618	0.001438	0.18233	0.043776	0.416595	0.405529
	0.033162	0.045335	0.141786	0.06531	0.145112	0.051378
	0.048303	0.052265	1	0.099496	1	1
	0.028697	0.09209	0.18005	0.145038	0.249558	0.078102
	0.15213	0.103008	0.252583	0.088017	0.210774	0.347031
	0.091395	0.107503	0.161182	0.15079	0.246168	0.139556
	0.012375	0.002806	0.12448	0.040889	0.235456	0.262895
	0.140083	0.129076	0.006933	0.078918	0.020588	0.420179
	0.054628	0.011414	0.067817	0.018086	0.032538	0.033148
	0.019639	0.048795	0.169982	0.074061	0.265436	0.061468
	0.053911	0.427885	1	1	1	1
	0.043234	0.036355	0.06265	0.070541	0.208128	0.050645
	0.026473	0.046166	0.261798	0.059867	0.269175	0.326533
	0.050765	0.007641	0.196985	0.138769	0.096056	0.044052
	0.014986	0.150224	0.11899	0.277951	1	0.007699
	0.070651	0.040984	0.208383	0.142729	0.30616	0.114828
	0.02171	0.162661	0.195111	0.139118	0.134843	0.057468
	0.101641	0.083789	0.184006	0.094892	0.177168	0.12311
	0.061237	0.032279	0.219991	0.147888	0.266988	0.072766
	0.053045	0.053688	0.241476	0.132868	0.223197	0.083541
	0.16308	0.002944	0.105115	0.09052	0.208747	0.126776
	0.088828	0.087531	0.244604	0.129219	0.272592	0.101045
	0.03157	0.024307	0.202732	0.148704	0.174655	0.182558
	0.017892	0.050017	1	0.061292	0.238037	0.094173
	0.08044	0.134092	0.214495	0.046859	0.219608	0.112439
	0.038108	0.176585	0.016337	0.343098	0.649076	0.343789
	0.064582	0.038876	0.369457	0.301861	0.280012	0.036651
	0.119431	0.131996	0.649258	0.080621	0.225766	0.542172
	0.019277	0.024643	0.020503	0.37791	0.234179	0.426251
	0.027718	0.124227	0.042783	0.132964	0.188825	0.101231
	0.06833	0.1799	0.074574	0.138421	0.220898	0.130083
	0.072855	0.201278	0.254175	0.075294	0.44648	0.005145
	0.071609	0.017189	0.175423	0.168062	0.104669	0.088342
	0.100033	0.112587	0.294656	0.075762	0.133164	0.122862
	0.009316	0.026177	0.246449	0.122192	0.194282	0.079992
	0.169375	0.054042	0.129694	0.121816	0.199383	0.014248
	0.036556	0.095833	0.201829	0.110133	0.312547	0.047561
	0.000163	0.240434	0.200118	0.233949	0.251074	0.101016
	0.136094	0.103397	0.053798	0.100934	0.220366	0.113407
	0.530009	0.201581	0.424936	0.887653	1	1
	0.1383	0.095914	0.131552	0.123637	0.071724	0.181608
	0.070297	0.107675	0.089206	0.145777	0.214701	0.048072
	0.036504	0.161487	0.414916	0.17954	0.33995	0.251708
	0.124064	0.010033	0.135253	0.081918	0.221776	0.016928
	0.395057	0.04535	0.104901	0.165728	0.107701	0.065114
	0.077503	0.064199	1	0.004182	0.132884	0.081448
	1	1	0.141593	0.001063	0.335264	0.028818
	0.018302	0.017135	0.239933	0.210435	0.269443	0.108631
	0.075825	0.018789	0.131616	0.114257	0.468514	0.044637
	0.266255	0.034914	0.156861	0.117441	0.259857	0.106186
	0.029105	0.009525	0.078226	0.065382	0.106898	0.102807
	0.045027	0.029025	0.095884	0.016631	0.189352	0.079571
	0.006973	0.134894	0.099663	0.097194	0.096142	0.000521
	0.179346	0.07821	0.189711	0.210946	0.276116	0.145047
	0.208549	0.078496	0.000868	0.005467	0.094263	0.149045
	0.290167	0.059707	0.182189	0.158776	0.22393	0.124766
	0.036725	0.055183	0.165116	0.016375	0.576825	0.243333
	0.020696	0.014472	0.143522	0.122835	0.114438	0.037676
	0.008328	0.106262	0.190228	0.12778	0.196384	0.047576
	0.191139	0.088024	0.112963	0.077741	0.232995	0.090471
	0.094573	0.079436	0.050012	0.042411	0.166165	0.038356
	0.187152	0.090022	0.057961	0.121517	0.192538	0.098175
	0.030979	0.069407	0.090039	0.074953	0.1458	0.091319
	0.040966	0.02205	0.182376	0.27896	0.284442	0.059612
	0.101808	0.029854	0.196504	0.10766	0.082021	0.01601
	0.054594	0.092112	0.203942	0.103822	0.27001	0.121077
	0.041012	0.064831	0.054453	0.208951	0.091584	1
	0.097643	0.017491	0.227008	0.19447	0.065743	0.534436
	0.053981	0.043738	0.184596	0.034362	0.189973	0.129652
	0.247806	0.07894	0.211482	0.074929	0.245772	0.027575
	0.05049	0.005244	0.139787	0.046596	0.903422	0.943934
	0.001022	0.008852	0.210811	0.38417	0.173225	0.108734
	0.013551	0.062326	0.177284	0.134846	0.029483	0.146932
	0.012226	0.107184	0.132065	0.153477	0.144409	0.035366
	0.140782	0.121462	0.259797	0.016214	0.183456	0.113662
	0.088496	0.174771	0.046798	0.269033	0.154871	0.140829
	0.070046	0.102126	0.228491	0.156036	0.204154	0.14541
	0.079253	0.0769	0.10365	0.1438	0.25154	0.045342
	0.013445	0.041693	0.193801	0.169547	0.262341	0.062928
	0.110036	0.000261	0.389636	0.244543	0.746183	0.041879
	0.014273	0.021458	0.306261	0.225367	0.32026	0.010767
	0.025033	0.079551	0.265224	0.205665	0.199456	0.009635
	0.085233	0.021342	0.110633	0.0785	0.257193	0.014953
	0.090623	0.06537	0.184594	0.039278	0.131611	0.319653
	0.041034	0.001867	0.062632	0.016044	0.112187	0.014657
	0.151423	0.077337	0.491719	1	0.451719	0.391949
	1	0.165484	1	1	0.765296	0.475394
	0.002901	0.073878	0.201572	0.070606	0.156891	0.089103
	0.180891	0.160666	0.010388	0.150703	0.091522	0.119804
	0.069697	0.091234	0.138013	0.057541	0.208242	0.184789
	0.026804	0.043802	0.206277	0.148945	0.13272	0.06904
	0.15182	0.135244	0.160867	0.182251	0.144036	0.021179
	0.027052	0.052899	0.334203	0.301751	0.28729	0.081308
	0.1076	0.085774	0.287315	0.219825	0.261907	0.164415
	0.021471	0.12185	0.117747	0.019931	0.210345	0.101273
	0.019584	0.046553	0.188499	0.136118	0.241825	0.112861
	0.100749	0.140933	0.147516	0.034385	0.214001	0.249808
	0.072601	0.011967	0.171319	0.092788	0.159	0.079627
	0.0222	0.106461	0.254886	0.011298	0.164219	0.097474
	0.090054	0.057985	0.222249	0.205113	0.283123	0.193653
	0.050151	0.014486	0.21953	0.063293	0.219842	0.097342
	0.148864	0.07767	0.302674	0.022957	0.108953	0.253643
	0.148689	0.038247	0.214066	0.050772	0.213121	0.013164
	0.030298	0.001741	0.203002	0.066739	0.226263	0.119074
	0.017467	0.083587	0.225625	0.154855	0.204407	0.123871
	0.059503	0.050806	0.123684	0.091582	0.038082	0.225804
	0.191605	0.027679	0.149676	0.013835	0.095593	0.069113
	0.293547	0.062079	0.117594	0.103118	0.207609	0.008923
	0.01406	0.390938	0.097331	0.340492	0.136781	0.138362
	0.140261	0.107319	0.041698	0.014314	0.08583	0.359252
	0.03848	0.061142	0.109692	0.117764	0.238877	0.064803
	0.104257	0.101874	0.537143	0.374169	0.489132	0.114677
	1	1	0.5303	0.634638	1	0.119472
	0.005263	0.029334	0.153344	0.123632	0.188379	0.062697
	0.0162	0.037201	0.350608	1	1	1
	0.136472	0.076195	0.180838	0.148209	0.251504	0.118312
	0.012211	0.038459	0.198509	0.136414	0.248163	0.107099
	0.064009	0.139623	0.172835	0.203728	0.529613	0.005288
	0.44227	0.12822	0.168175	1	0.586614	0.088034
	0.154075	0.110199	0.2622	0.093663	0.26613	0.129883
	0.058032	0.061234	0.080422	0.127497	0.096502	0.503512
	1	0.007573	0.163788	0.172088	0.579609	0.325383
	0.031259	0.034541	0.209789	0.141893	0.205839	0.070871
	0.113895	0.014129	0.231094	0.003091	0.271804	0.100841
	0.211776	0.06363	0.139422	0.029369	0.131045	0.098835
	0.505722	0.031689	0.194887	0.13192	0.253851	0.013875
	0.997627	0.27043	0.068823	0.025598	0.440215	0.120658
	0.237844	0.026888	0.058398	0.219125	1	0.161227
	0.012401	0.113463	0.116609	0.078548	0.210784	0.161239
	0.038737	0.057427	0.219113	0.252762	0.229204	0.080965
	1	0.00148	0.231943	0.002906	0.3344	0.01896
	0.206515	0.101833	0.15376	0.119635	0.209856	0.221325
	0.277795	0.090507	0.051367	0.032722	0.190221	0.019058
	0.470261	0.254427	0.447239	0.109473	0.515961	0.898669
	0.055445	0.044454	0.068106	0.024032	0.020338	0.009773
	0.032867	0.049591	0.024465	0.054414	0.036503	0.2151
	1	0.183503	0.201387	0.150648	0.048843	1
	0.517935	0.066815	0.494503	0.129379	0.540865	0.197183
	0.017527	0.0175	0.11016	0.161639	0.286103	0.071949
	0.051425	0.060447	1	0.088794	0.09385	0.096285
	0.123895	0.052852	0.690874	0.132019	0.193669	0.043439
	0.173701	0.0341	0.512623	0.778537	0.335174	0.304459
	0.00931	0.016279	0.211093	0.004905	0.15127	0.080289
	0.051523	0.024433	0.096207	0.095142	0.178962	0.080756
	0.394755	0.062812	0.29677	0.038609	0.357099	0.090974
	0.267239	0.488781	0.013455	0.623516	0.578902	0.921412
	0.070451	0.006452	0.097418	0.111683	0.170107	0.094532
	0.106037	0.005591	0.259583	0.083105	0.186081	0.153742
	0.214464	0.015236	0.244446	0.001519	0.099536	0.106489
	0.041776	0.07803	0.478361	0.499642	0.223839	0.1052
	0.021072	0.069398	0.099853	0.073289	0.191598	0.321919
	0.044949	0.011896	0.189222	0.203904	0.2127	0.053164
	0.043419	0.23416	0.095633	0.121028	0.037767	0.313315
	0.082567	0.078137	0.089851	0.126605	0.170135	0.162553
	0.126067	0.064999	0.083386	0.085617	0.445796	0.50885
	0.069352	0.085919	0.189555	0.030177	0.054629	0.087923
	1	0.242139	0.688562	1	1	0.345991
	0.259833	0.345536	1	0.107513	1	0.030361
	0.153528	0.189413	0.088739	0.022648	0.195511	0.019823
	0.022952	0.21656	0.074375	0.137335	0.121052	1
	0.193496	0.001487	0.280816	0.126349	0.504079	0.065497
	0.211603	0.046272	0.209708	0.093715	0.275205	0.062664
	0.061468	0.056066	0.198098	0.081154	0.243849	0.044302
	0.23728	0.088663	0.20338	0.307763	0.45167	0.009297
	0.093279	0.08766	0.581832	0.269023	0.254889	0.258962
	0.071538	0.083016	0.225404	0.153074	0.232859	0.039849
	0.003991	0.090862	0.273112	0.349277	0.316673	0.000224
	0.062884	0.716024	0.007973	0.141501	0.285217	0.244167
	0.241986	0.08602	0.403434	0.158185	0.284187	0.117593
	0.91989	0.05164	1	0.091326	1	1
	0.084761	0.02577	0.184616	0.042437	0.146858	0.002112
	0.734606	0.049956	0.025631	0.481194	0.169786	0.384801
	0.038321	0.03851	0.08844	0.0932	0.26508	0.275394
	0.092688	0.044002	0.255432	0.116984	0.172971	0.130675
	0.049451	0.0125	0.179888	0.080352	0.190187	0.06145
	0.207309	0.05381	0.149978	0.607899	0.11463	0.213509
	0.137049	0.061644	0.22561	0.17212	0.244518	0.141576
	0.159814	0.141473	0.223845	0.134419	0.30039	0.263232
	0.051083	0.12798	0.150604	0.12143	0.135614	0.083447
	0.162943	0.084443	0.15264	0.064512	0.068738	0.19518
	0.008611	0.063934	0.278269	0.274333	0.333633	0.116933
	0.175651	0.057982	0.294272	0.702504	0.950825	0.045451
	0.035397	0.220245	0.282607	0.060462	0.22729	0.079533
	0.144941	0.027702	0.147937	0.363186	0.014626	0.311766
	0.042549	0.038714	0.153957	0.174233	0.200762	0.022503
	0.085006	0.031634	0.350018	0.036793	0.217618	1
	0.025149	0.087744	0.244037	0.083144	0.180736	0.102891
	1	0.074062	0.002943	0.130991	0.179659	0.061976
	0.055994	0.089856	0.041452	0.0429	0.638503	0.309949
	0.013487	0.133255	0.193399	0.063795	0.244721	0.069153
	0.074865	0.001432	0.243163	0.034592	0.225736	0.136093
	0.074729	0.106267	0.318096	0.273528	0.292407	0.133862
	0.373269	0.043986	0.791209	0.126526	0.22266	1
	0.040182	0.002952	0.246417	0.2297	0.170023	0.03231
	0.030573	0.047376	0.117946	5.68e-05	0.2157	0.246262
	0.014596	0.19682	0.257693	0.248671	0.375323	0.049658
	0.632761	0.303079	0.339056	0.170282	0.233474	0.385776
	0.219611	0.312833	0.085757	0.163238	0.143826	1
	1	0.011919	1	0.002273	1	0.760588
	1	1	0.027389	0.207803	0.267697	1
	0.055096	0.03395	0.093233	0.143595	0.197408	1
	0.298306	0.259289	0.168434	0.139498	1	0.079857
	0.131439	0.087339	0.254133	0.058168	0.200664	0.059237
	0.130051	0.013045	0.070546	0.241133	0.25875	0.252368
	0.022588	0.107914	0.25707	0.091184	0.153013	0.136838
	0.029393	0.539818	0.23562	0.032848	0.172304	0.137584
	0.288378	0.154829	0.032712	0.039236	1	0.188819
	0.112171	0.01181	0.202339	0.38033	0.506114	0.195164
	0.034018	0.119923	0.036873	0.516484	0.287969	0.190192
	0.077164	0.053962	1	0.126568	0.274841	0.135436
	0.240575	0.113372	0.328761	0.407977	0.217309	0.185722
	0.197339	1	0.352148	0.190655	1	1
	0.101267	0.230681	0.187158	0.017832	0.014441	1
	0.055254	0.033575	0.140292	0.128078	0.23892	0.063133
	0.053509	0.05266	0.23796	0.074851	0.180222	0.068586

## Sheet: Fig. 3d
Fig. 3b	CV of proteins
	AsC	BLD	LC	HCC
	0.555177	0.7435	1.45266	0.488544
	0.439252	2.00338	2.17781	2.15431
	0.553515	1.04221	0.851705	1.11251
	1.16101	1.34805	0.69659	1.26207
	0.403969	0.825942	0.782061	1.04972
	0.649713	0.692581	0.653242	0.855293
	0.764331	1.06325	0.881801	0.752931
	0.6516	0.768365	0.965381	1.11272
	0.451256	0.836551	0.873666	0.880727
	0.45028	0.541106	0.698783	0.520205
	0.846364	0.990838	1.19677	0.849247
	0.563987	0.824645	1.00492	1.11217
	0.336584	0.596251	0.805569	0.962468
	1.25115	0.523897	0.54423	0.637764
	2.22699	0.729949	1.09986	0.874459
	0.714578	0.649945	1.86362	1.13125
	0.365532	0.887066	1.99416	1.01841
	0.408324	0.586456	0.706944	0.969522
	0.66891	0.80925	0.767246	0.605166
	0.519956	0.888917	0.850411	1.0944
	0.933808	0.514959	0.700729	1.59216
	0.341282	0.840239	1.17621	1.11347
	0.490149	0.409985	0.88936	0.622933
	0.424575	0.984922	1.1195	1.28516
	0.24466	0.623912	0.777273	0.891544
	1.15725	0.473998	0.45772	0.625799
	0.547173	1.31915	2.49823	0.874163
	0.462491	0.551808	0.695972	0.802038
	0.479621	1.00608	2.69771	1.30903
	0.664948	0.551047	0.566507	0.78349
	0.641018	1.25252	0.66452	0.708718
	0.539062	1.18373	0.793372	1.17383
	0.551652	0.755755	0.84289	0.951063
	0.394756	1.36794	0.993601	0.772528
	0.580562	0.563437	0.763621	0.736163
	0.371898	0.926161	0.804915	0.579253
	0.345713	0.659911	0.803844	1.06577
	0.479876	0.399917	0.500049	2.77731
	0.539244	0.989704	1.24604	1.10897
	0.346723	0.68587	0.836745	1.06897
	0.891152	1.04147	1.14975	0.871819
	0.538657	0.490734	0.650109	0.702996
	0.283924	0.902341	0.991888	0.809292
	0.392795	0.598132	0.432636	0.658711
	0.892985	0.593141	0.501542	0.774857
	1.28864	0.698721	0.662028	0.562932
	0.391002	0.774455	0.59714	1.64612
	0.791191	1.11356	2.84349	1.51844
	1.34814	0.349107	0.532023	0.648593
	0.435791	1.10039	0.84536	1.30205
	0.66489	1.22155	1.19101	0.786049
	0.619181	0.623283	0.554247	1.80564
	0.624123	0.487382	1.26727	0.859
	0.445536	0.668569	0.815817	0.875357
	0.284677	0.447611	0.496025	1.07158
	0.602095	0.565086	0.721826	0.912032
	0.761498	0.527262	0.428379	0.694507
	0.447234	2.3966	2.88997	1.30433
	0.565085	0.727033	0.639407	0.834095
	0.605076	0.507285	1.01291	1.36088
	0.321943	0.546492	0.948951	0.913264
	1.45288	0.481164	0.666392	0.97203
	0.695346	0.525205	0.344282	0.758385
	0.242008	0.208706	0.57424	0.98093
	0.313614	0.520213	1.30346	1.17927
	0.796683	0.387433	1.76552	0.891696
	0.476827	0.520066	0.401056	9.80903
	0.211227	0.925449	0.505485	1.01532
	0.283551	4.64027	0.974817	0.719586
	0.422124	0.375822	0.706542	0.714745
	0.287004	0.452005	0.471493	1.00849
	0.504528	0.497125	0.389818	0.815466
	0.419248	0.445531	0.607357	0.597959
	0.682502	0.599777	0.421003	0.807535
	0.33509	0.71579	0.566523	0.628858
	0.285289	0.616593	0.498064	0.672344
	0.36723	0.540846	0.874834	0.775067
	0.274816	0.57302	0.530025	0.876163
	0.443982	0.682576	0.379715	1.06981
	0.322471	0.462647	0.496961	0.699486
	0.331863	0.675197	0.465213	0.643467
	0.493542	0.463921	0.55886	0.747293
	0.215005	0.453024	0.433862	0.826606
	0.795632	0.576789	0.390948	0.908427
	0.475534	0.45842	0.75737	0.746675
	1.30085	0.667524	0.377131	0.704055
	0.587144	0.91226	0.772631	0.509769
	0.564717	1.83174	0.685375	0.57095
	0.303637	0.573124	1.30838	0.816452
	0.251495	0.724617	0.964158	0.886043
	0.415868	0.547066	2.11789	0.872065
	0.216882	0.572706	0.662522	1.11323
	1.43766	0.706569	0.716633	0.868846
	0.465423	0.546457	1.19078	0.511995
	0.638524	0.754026	0.701085	1.58732
	0.49172	0.497181	0.842278	0.983616
	0.792685	1.69412	0.41316	1.09763
	0.600848	0.673502	1.59611	0.503928
	0.576431	0.775247	0.628958	0.978851
	0.376691	0.519608	1.09205	1.0722
	0.350236	0.564731	0.625894	0.939709
	0.33769	0.657103	0.803007	0.849757
	0.331731	0.487488	0.592757	0.674193
	1.05903	0.620646	0.779783	0.778965
	2.56875	0.542469	0.914271	0.993559
	0.403517	0.67513	0.671092	0.829343
	0.452757	0.541778	0.584555	0.86877
	0.836057	1.28943	0.688727	0.865102
	0.514451	2.15147	1.00309	0.743632
	0.570753	0.64862	2.18015	0.839917
	0.598231	0.608095	0.627888	0.645418
	1.21665	1.05869	0.821116	1.81897
	0.821859	0.692881	1.38979	1.17193
	0.299874	0.763807	0.693557	0.775424
	0.343861	0.59812	0.768183	0.907282
	0.289643	2.06465	0.941349	1.55589
	0.285291	1.10364	0.992047	0.933894
	0.530967	0.396719	1.13946	0.979422
	0.340414	0.69982	0.578244	0.86627
	0.54463	0.448109	0.619212	1.45679
	1.25868	0.36481	0.565701	1.18242
	0.843458	0.766137	0.491765	0.537652
	1.07783	0.841568	0.792021	0.811056
	0.479792	0.741869	0.76295	0.598935
	0.553676	0.913321	0.75849	0.433995
	0.489418	0.654539	1.61436	0.813819
	0.498054	1.40968	2.89393	0.543852
	0.406003	0.469928	1.19693	1.07836
	0.250186	0.535481	0.606359	1.86749
	0.667389	0.62119	0.721494	4.38603
	0.476835	0.410217	0.611019	1.69565
	0.373411	0.599158	0.489447	0.792902
	0.230655	0.506937	0.536158	0.868242
	0.469331	0.573708	0.500173	0.890896
	0.295064	0.77698	0.441298	0.782999
	0.391927	0.594683	0.645107	0.710238
	0.244033	0.293114	0.935767	0.754073
	1.22228	0.650268	0.531274	0.592862
	0.302639	0.467634	0.54462	0.835807
	0.352193	0.572368	0.446168	0.563288
	0.738735	0.533015	0.61458	0.583562
	0.49999	0.821836	0.490309	0.641592
	0.288532	0.470476	1.13068	0.847646
	1.09621	0.490281	0.476496	0.628383
	0.213177	0.986806	0.711642	0.758249
	0.292362	1.20637	0.97758	3.33473
	0.291083	0.455756	1.30246	0.697427
	0.303536	0.587032	0.573807	0.588825
	0.358277	0.379671	0.611821	0.989451
	0.917928	0.432488	0.482332	0.929265
	0.330648	0.381961	0.47762	0.762293
	0.846152	0.415986	0.50959	1.57899
	0.324446	0.415279	0.479152	0.547196
	0.235141	0.974738	0.427499	0.585496
	0.342634	0.545024	1.02339	0.774203
	0.364433	2.47473	0.493438	0.660461
	0.248104	0.519305	0.79007	0.485261
	0.769656	0.404228	0.501724	1.09721
	0.77927	0.590443	0.551665	0.526714
	0.844851	0.783092	0.562235	1.45127
	1.29808	0.433435	0.546201	0.703277
	0.56645	1.42256	0.359786	1.08894
	0.538146	1.13778	1.31576	0.498138
	1.41542	0.834412	0.659005	0.683483
	2.71331	1.33682	1.37417	0.922072
	0.333465	0.599142	1.08871	0.577432
	1.58143	0.698732	1.6085	2.17283
	0.145984	0.759971	0.987326	0.571343
	0.434425	1.68386	0.470245	1.21089
	0.242079	0.878227	0.304512	1.5229
	0.301886	0.496879	1.99606	0.850654
	0.624991	0.715366	0.828323	0.549011
	0.318114	2.68158	0.52292	0.490389
	1.3033	0.719198	1.44236	0.657706
	0.69248	0.383032	2.03473	1.85364
	0.4767	0.562271	0.442961	1.19075
	0.258621	0.552996	0.34691	0.487133
	0.295476	0.540161	0.669483	1.12489
	0.784061	1.14881	0.438794	4.60501
	1.29675	0.675886	0.502735	0.859202
	0.378355	0.449408	0.9732	0.550589
	0.294906	0.538948	0.775222	0.713189
	0.331956	0.418137	0.625765	0.836235
	0.289563	0.870234	0.427281	0.624216
	1.14292	1.18584	0.505389	1.04173
	0.34469	0.420518	0.874697	1.06661
	1.28195	0.558798	0.904437	0.531412
	0.324725	0.981216	0.724315	0.719466
	1.17587	0.477776	0.571907	0.493348
	0.321545	0.857396	0.690981	1.16118
	2.09132	0.507807	0.594705	1.22622
	0.437628	0.854298	1.10146	0.519624
	0.685597	0.577759	0.389857	0.74781
	0.23738	1.13306	1.10395	0.990876
	1.94777	0.94198	0.647062	0.833281
	0.803636	0.353543	1.06426	1.18924
	0.353008	0.552597	1.73855	0.693129
	0.299431	0.419267	0.433576	1.27629
	0.527424	2.30719	0.930774	0.765129
	0.342008	0.513631	0.373199	1.70891
	0.777906	0.411955	1.49051	0.036168
	1.60541	0.448439	0.757185	2.16855
	0.773794	0.766311	0.608604	0.520838
	0.326024	0.527802	0.472697	0.919538
	0.385421	0.988964	0.806695	0.723321
	0.31498	0.670905	0.554914	1.06745
	0.777788	0.371553	0.599431	2.06667
	0.673141	0.147691	1.10252	0.852737
	1.62422	0.547662	0.547565	0.460727
	0.594387	0.497444	1.21724	0.626573
	0.948551	0.498411	0.638268	0.802535
	0.176012	0.815722	0.54548	0.643354
	0.536217	0.811838	0.480146	1.11831
	0.29631	0.4579	0.791053	1.06078
	0.47203	0.714356	1.61082	0.987945
	1.08761	0.604433	1.29885	0.617232
	0.365909	0.366767	0.77998	0.942236
	0.612002	0.575515	0.66444	0.565395
	1.3646	0.382856	0.433791	0.861619
	2.98245	0.780821	0.542966	1.48949
	0.479134	0.933958	0.306774	0.861405
	0.698226	0.529293	0.724908	1.14198
	0.297538	0.443483	0.802081	0.93219
	0.442863	0.970926	0.42534	1.21087
	0.682373	1.05571	0.934525	0.703304
	0.904174	0.569813	0.346567	0.85495
	0.816978	0.379545	1.14486	0.628572
	1.09509	0.538602	0.757232	0.846367
	0.644794	0.679784	0.353907	1.69792
	0.510349	0.980212	0.474179	0.742795
	0.382732	2.1259	0.625347	1.03005
	0.44411	2.33886	0.657303	1.27738
	0.281789	0.750115	1.07211	1.77302
	0.470168	0.775182	1.07185	0.087323
	0.391685	0.61739	0.80278	0.434975
	0.382844	0.718926	0.724953	1.11745
	0.439269	0.629423	0.618116	0.533607
	0.257887	0.803842	0.699869	0.643273
	0.529916	0.462775	0.658927	0.949327
	0.277907	0.589297	0.708272	1.40677
	0.837348	0.571355	0.490948	1.55546
	0.307604	0.651611	0.556171	1.71528
	0.579193	0.70568	0.553368	0.927871
	0.726094	0.88122	0.711238	1.00636
	0.493684	0.38779	0.578578	0.711774
	0.308948	1.18062	0.88189	0.736192
	0.825815	0.614156	0.398356	0.655567
	0.342904	0.486981	0.725277	1.03606
	0.560368	0.565976	0.697739	0.568081
	0.595473	0.834721	0.541191	0.706563
	0.281188	0.43728	0.556781	0.876937
	0.013092	1.0503	0.777283	1.0046
	0.901004	0.05186	0.820639	0.680025
	1.09064	0.71828	0.582804	0.585045
	0.230038	1.05089	0.833132	0.543488
	2.62544	0.717864	0.456785	1.4378
	2.42855	1.79343	2.4805	0.467554
	0.485253	0.87868	0.121279	1.33202
	0.544888	0.373833	0.479232	1.0715
	1.60449	1.42122	1.12206	0.900359
	1.44605	2.33819	0.618629	0.8883
	0.897535	0.988419	1.46718	2.10533
	1.54958	0.854756	0.229808	1.30027
	0.306563	1.14404	0.371498	0.612972
	0.916349	0.974439	2.23322	0.319152
	0.498157	0.786387	1.76751	1.19293
	0.501645	1.53731	0.755303	0.797139
	1.22284	0.535873	0.644636	0.549064
	0.650526	0.964755	2.54632	0.776575
	0.473524	0.653208	2.88159	1.15521
	0.59542	2.33466	0.374996	2.55149
	0.592168	0.585151	2.29364	1.36301
	0.744703	0.759895	0.558985	0.462846
	0.75612	0.553029	0.887443	4.11706
	0.527493	0.472909	0.684799	1.00116
	0.68944	0.923619	0.689372	0.910055
	0.500098	0.646393	0.83341	1.70575
	0.232777	0.922169	0.69474	3.22559
	0.258858	0.632693	0.671331	2.01464
	0.194694	0.908362	0.95693	0.936731
	1.22144	0.55973	1.09055	0.658726
	0.602004	0.541763	0.590205	2.38547
	0.635924	0.442521	4.71196	0.709851
	0.707758	0.954117	0.549413	0.854542
	1.06371	0.75745	0.698447	1.13935
	0.410367	0.652138	0.439848	1.48226
	0.086706	1.73338	0.561984	1.31466
	0.293942	0.740061	0.523021	0.899007
	0.446304	0.504571	1.43787	1.02364
	0.330432	0.65379	0.804404	0.971406
	0.811147	0.48807	0.825121	0.716842
	0.808111	0.585269	3.27325	1.10885
	0.213261	0.600436	0.689198	5.41146
	0.843106	0.457366	0.552483	0.952619
	0.615446	0.801397	0.65067	1.07481
	0.834065	0.802155	0.439844	0.673248
	0.862138	0.422027	0.486084	0.771656
	0.323551	0.833769	0.388001	0.734407
	0.365207	0.691405	0.554042	1.06511
	0.428579	0.619681	0.551509	1.46762
	0.600763	0.626844	0.789979	0.922084
	0.312895	0.399157	0.464368	0.04423
	0.729735	0.431862	1.78861	1.11596
	0.434869	0.87929	0.907883	1.76784
	0.268352	0.726688	0.843662	1.01952
	0.807762	0.413567	0.710126	0.455951
	0.884575	0.659251	0.398944	0.752641
	0.911819	0.284196	0.473031	0.676788
	1.54178	0.514204	0.74384	0.845956
	0.094746	0.824837	0.509505	2.16374
	0.564331	0.88691	0.424891	0.604529
	1.07377	1.37303	0.673544	1.01377
	0.559234	0.095091	0.44246	1.1301
	0.441679	0.442847	0.885112	0.449512
	0.595553	0.274134	0.658323	0.993686
	0.370439	1.35424	1.64827	4.97856
	0.841435	0.473622	1.09702	1.74226
	0.284715	0.428937	0.656335	0.964873
	0.531648	0.516411	0.70093	0.539131
	0.589131	1.04929	0.660397	0.746393
	0.966398	0.383447	0.635788	0.743625
	0.733951	0.558504	0.521442	0.879154
	0.357513	1.64003	0.833256	0.988764
	1.74052	0.670026	0.758125	0.700124
	0.315861	0.58956	0.608823	0.933447
	0.408856	0.507569	0.384497	0.786761
	0.36293	1.70946	0.892713	1.03823
	0.374223	2.84184	1.16224	1.25293
	0.322684	0.585094	0.689549	1.93861
	0.379253	2.13901	0.91124	1.70675
	0.356508	0.290395	0.517292	0.557606
	0.331327	0.410951	2.40112	1.32106
	0.504279	0.585384	1.75268	0.798998
	0.295107	0.390054	0.437804	1.64846
	0.33612	0.475321	1.8816	2.52221
	0.873348	0.579714	0.751296	0.865451
	0.752419	0.52116	0.434012	0.892164
	0.78888	0.39464	0.58322	0.723619
	0.997508	0.893288	0.473849	2.45765
	0.603791	0.794492	0.578118	0.696017
	0.486576	0.731003	1.1662	0.581968
	0.63974	0.867542	0.574191	0.738735
	0.924339	0.839359	0.429657	1.01889
	0.701298	0.844643	0.903177	0.85939
	0.794554	0.541443	0.853042	1.00312
	0.522835	0.710746	0.624618	0.774494
	0.737124	0.612223	0.719453	6.01035
	1.04984	0.727038	0.993092	3.06079
	0.791414	0.507227	0.631053	0.750049
	0.655044	0.487762	0.628114	1.09218
	1.09356	1.11757	0.872129	0.858302
	1.0109	0.760423	0.823935	0.715434
	0.872858	0.807422	0.635192	1.16746
	0.674989	1.12266	0.657341	0.559045
	0.910556	0.945315	0.52193	0.674019
	0.850086	1.05478	0.978421	0.765304
	0.852775	1.21354	0.820668	0.66715
	0.904729	0.924714	0.882835	0.64375
	0.256671	1.17826	0.974643	0.930092
	0.664183	1.02585	0.828235	1.16336
	0.682884	0.701595	1.18795	1.30048
	0.661956	0.288892	1.04169	1.1074
	0.355366	0.787783	1.104	0.872015
	0.350851	0.574531	0.834378	0.717112
	1.0732	0.663014	0.84639	1.20702
	0.351821	0.735456	0.749522	1.17952
	0.387272	0.562288	0.933191	1.14927
	0.519313	0.896856	1.85915	1.40349
	0.890217	0.560999	0.846535	0.696491
	0.754222	0.526421	0.416591	0.993041
	0.508776	0.672461	0.443347	1.34515
	0.422008	0.603408	1.29688	1.24157
	0.391157	0.569076	0.585518	1.06049
	0.544066	1.25134	0.360391	1.67034
	0.546204	0.564606	0.616926	1.4238
	0.335993	0.897593	0.799234	1.68577
	0.277123	0.639422	0.539747	0.63474
	0.558419	0.565719	0.895328	1.11987
	0.544042	0.610354	0.373463	1.16203
	0.611645	0.530984	0.700733	1.01431
	0.715485	0.508918	1.05445	0.636263
	0.631038	0.979861	0.415745	1.30601
	0.326541	1.23252	0.669472	1.24506
	0.335844	3.00909	0.386097	2.2479
	0.595441	0.675189	0.354171	1.37225
	0.461402	0.660524	1.00393	1.1498
	0.222109	0.272492	0.586768	0.83326
	0.248713	0.998758	1.8613	0.56334
	0.856201	0.15609	1.10698	0.911551
	0.891751	0.948469	0.642741	0.970111
	1.82754	0.489565	0.353683	0.379445
	0.223255	1.26909	0.811151	0.76329
	0.232468	1.01741	1.22104	1.06049
	0.647587	0.645433	0.99782	1.25984
	0.257666	0.97253	0.97031	0.805592
	0.931914	0.518155	0.790083	0.726317
	0.376661	0.5775	1.86777	0.631928
	0.535543	0.436037	1.70936	0.27495
	0.355145	1.03601	0.617616	0.982662
	0.607099	0.568103	0.82507	0.621258
	0.315633	0.790509	0.778899	0.451572
	0.334237	0.532806	0.489968	0.944047
	0.152551	0.726787	0.853141	0.59071
	0.286113	0.34139	0.431802	0.603268
	0.617421	0.925978	0.678065	1.15789
	0.655192	0.497052	0.562365	3.01709
	0.44248	1.07674	0.80589	3.48734
	0.995758	0.56729	0.264133	0.729008
	0.596852	0.539254	0.567525	0.656572
	0.649974	0.586009	0.451296	0.393536
	0.527458	0.661748	1.73683	0.475847
		1.04031	0.421217	1.31937
		0.646215	0.489515	0.689756
		0.933721	0.681783	1.05116
		0.696566	0.55331	3.13755
		0.650268	0.643467	3.08259
			0.73553	1.4341
			0.922054	1.0847
			0.700374	0.68628
			0.698783	1.03602
				2.19862
				0.660805
				1.07405
				0.759621
				0.774663
				0.844435
				0.757447
				2.07945
				2.93431
				0.539362
				0.553125
				0.77701
				0.601563
				0.996302
				1.02649
				0.724804
				1.14425
				0.375548
				0.7227
				0.17806
				0.89396
				0.875357

## Sheet: Fig. 3e
Fig. 3e	Log10 Abundance
	MS_AFP	Clinical AFP	Clinical_PIVKA-II
	2.7513	0.977724	2.03743
	4.11591	3.30125	3.64924
	2.19081	2.51162	1.27875
	3.26429	3.30125	1.68124
	0.30103	1.03743	2.9058
	4.49731	3.30125	1.44716
	3.56269	3.30125	4.61554
	0.30103	0.30103	1.32222
	0.30103	1.60959	2.4456
	0.30103	1.65031	4.31412
	0.30103	1.04922	2.36549
	3.22993	3.00587	1.75588
	0.30103	1.42488	1.07918
	3.30308	3.29314	3.71164
	0.30103	1.15229	1.36173
	4.67562	3.30125	4.45744
	2.88586	3.13332	1.74036
	0.30103	1.05308	3.21085
	0.30103	1.24551	3.31765
	0.669762	1.84386	1.49136
	0.30103	2.42797	3.62014
	4.2805	3.30125	4.87507
	4.55686	3.71362	4.87507
	0.729911	0.959041	3.38917
	5.20438	4.54554	4.03723
	0.30103	0.892095	1.44716
	1.47287	0.763428	2.90309
	0.30103	3.05816	2.0607
	0.30103	1.81225	3.44607
	0.30103	0.812913	1.59106
	0.30103	0.792392	2.39794
	4.97223	3.89912	1.14613
	5.46878	4.9031	4.04187
	0.30103	0.740363	1.77085
	0.30103	0.477121	1.50515
	0.30103	2.27715	1.94939
	0.30103	1.39967	3.13799
	0.30103	1.57403	3.32243
	0.30103	0.623249	2.11394
	3.95787	3.29252	2.62941
	0.30103	1.40483	1.04139
	0.864787	2.00173	4.22557
	0.30103	2.36624	3.02979
	0.30103	2.9174	1.92428
	0.30103	1.734	4.87507
	0.30103	0.69897	2.25768
	0.30103	2.97248	3.80359
	2.65231	2.1209	1.82607
	4.69794	3.77788	3.02077
	0.30103	1.24551	2.17319
	0.30103	2.00475	1.25527
	5.18262	4.31572	4.58439
	0.30103	0.732394	4.72532
	0.30103	1.08636	3.67182
	2.33168	0.886491	1.38021
	0.30103	1.09342	2.03743
	3.65067	3.60377	2.33445
	0.30103	1.44716	2.28556
	3.69439	2.15106	4.21165
	0.30103	0.69897	3.25261
	0.30103	0.491362	1.17609
	0.30103	1.11394	2.15229
	6.5614	5.84057	2.67761
	3.04788	2.30298	4.2078
	0.30103	0.491362	2.09342
	0.30103	1.14922	3.37125
	0.30103	1.63548	2.80209
	2.90556	1.57749	2.44091
	0.30103	2.35851	2.63949
	4.26021	2.7872	3.3955
	0.30103	2.23704	1.77085
	0.30103	1.58995	3.03703
	1.97182	2.75595	2.09342
	0.30103	2.36661	3.29863
	0.30103	0.897627	1.57978
	0.30103	1.07555	4.64435
	0.30103	0.897627	3.72436
	0.30103	2.38256	2.08278
	0.30103	2.63327	1.91908
	0.30103	0.70757	3.31091
	0.30103	1.70157	4.14731
	3.74772	3.29449	2.13988
	0.30103	0.897627	3.24871
	0.30103	0.94939	2.12057
	0.30103	0.556303	4.22373
	5.13924	3.30125	2.7767
	0.30103	0.792392	4.26233
	4.23103	3.10578	2.75128
	0.30103	1.43775	3.67569
	4.57888	3.751	2.4133
	0.30103	1.31387	1.44716
	0.30103	1.60097	1.90309
	0.30103	2.29181	3.91482
	2.94452	3.09552	3.85679
	4.25159	3.59657	2.73799
	4.50391	4.5831	4.17641
	6.5687	5.30103	2.39794
	0.30103	1.46389	3.50092
	2.01947	2.63033	1.32222
	0.30103	0.60206	1.44716
	3.30377	0.431364	2.19866
	5.15369	3.30125	4.73668
	1.51476	2.63829	1.27875
	0.30103	2.94734	3.61511
	5.72775	3.30125	3.63649
	2.67522	3.06584	2.88196
	5.67258	4.96819	3.49527
	7.02014	5.30103	4.32746
	5.51322	4.83741	3.38881
	0.30103	2.57287	2.15229
	0.30103	0.681241	3.47041
	0.30103	0.544068	1.27875
	5.75758	5.06032	2.9058
	4.8669	3.84659	2.90902
	0.30103	2.6861	2.79449
	0.30103	1.5302	3.20003
	0.30103	1.87506	1.62325
	6.00395	1.6464	3.53656
	3.40591	2.67879	3.31366
	3.00311	3.28486	2.78675
	0.30103	0.579784	3.16732
	6.37022	5.30103	4.8364
	5.87909	5.26914	2.82866
	0.30103	0.556303	2.86273
	3.60992	2.96813	1.64345
	0.30103	1.28103	2.52244
	0.30103	1.09691	1.23045
	4.70961	4.26614	3.78767
	3.14289	3.29093	2.33041
	4.20378	3.38578	2.76042
	2.84637	3.12911	1.04139
	0.30103	1.25768	3.67302
	5.66468	5.04001	3.54876
	0.30103	1.14613	3.80188
	0.30103	1.11394	3.8795
	0.30103	1.0607	2.86153
	5.52362	4.70791	4.3931
	4.59335	4.15556	3.17231
	3.41558	3.30125	3.9103
	5.21886	4.91514	4.24893
	5.93421	5.29601	2.64247
	2.31243	2.64572	3.12287
	5.59142	5.20458	4.26131
	0.30103	0.778151	4.31226
	0.30103	1.74819	4.34256
	4.11919	2.6249	3.67733
	3.60504	1.22272	2.37658
	4.18472	3.79339	2.95952
	0.30103	2.59184	3.54208
	3.6189	0.924279	1.5563
	4.26898	3.30125	1.34242
	4.37023	3.25904	4.63059
	6.46047	5.30103	4.87507
	0.30103	1.8293	1.88081
	4.69369	3.76086	4.87507
	0.30103	0.78533	1.36173
	4.08504	3.89173	2.62221
	5.7316	4.82146	4.22003
	0.30103	2.49038	3.01284
	0.30103	0.447158	4.4325
	6.13469	3.30125	3.54145
	3.95844	3.11737	4.87507
	4.36403	3.87507	3.75159
	0.30103	0.740363	1.5682
	0.30103	0.491362	1.32222
	0.30103	0.69897	1.34242
	0.30103	0.740363	1.41497
	0.30103	0.716003	1.07918
	0.30103	0.568202	1.44716
	0.30103	0.518514	1.53148
	0.30103	0.875061	1.43136
	0.30103	0.544068	1.38021
	0.30103	1.64147	2.74896
	0.30103	0.414973	1.34242
	0.30103	0.556303	1.27875
	0.30103	0.531479	1.39794
	0.30103	0.80618	1.30103
	4.65769	0.763428	1.27875
	0.30103	0.778151	1.4624
	0.30103	0.568202	1.36173
	0.30103	0.672098	1.41497
	0.30103	0.544068	1.50515
	0.30103	0.568202	1.47712
	2.60258	0.857332	1.38021
	2.62912	0.857332	1.49136
	0.30103	0.591065	1.50515
	0.30103	0.880814	1.41497
	0.30103	0.792392	1.44716
	0.30103	0.591065	1.41497
	0.30103	0.612784	1.20412
	0.30103	0.778151	1.23045
	4.39678	0.544068	1.36173
	0.30103	0.672098	1.43136
	0.30103	0.70757	1.30103
	0.30103	1.10037	1.23045
	0.30103	0.531479	1.57978
	0.30103	0.579784	1.41497
	0.30103	0.544068	1.36173
	0.30103	0.477121	1.20412
	0.30103	0.681241	1.62325
	0.30103	0.60206	1.23045
	0.30103	0.924279	1.38021
	0.30103	0.39794	1.38021
	0.30103	0.623249	1.39794
	0.30103	0.591065	1.11394
	0.30103	0.60206	1.32222
	0.30103	0.732394	1.32222
	0.30103	1.74663	1.39794
	0.30103	1.21219	1.23045
	0.30103	0.977724	1.44716
	0.30103	1.20683	1.4624
	0.30103	0.544068	1.34242
	0.30103	0.681241	1.63347
	0.30103	1.13354	1.53148
	0.30103	2.21854	1.59106
	0.30103	1.53656	1.86332
	0.30103	0.778151	1.39794
	0.30103	0.544068	1.14613
	0.30103	0.579784	1.50515
	4.52552	1.07918	1.5563
	0.30103	0.633468	1.34242
	0.30103	0.869232	3.30471
	0.30103	0.886491	1.74036
	0.30103	0.556303	1.30103
	4.77018	0.643453	1.54407
	0.30103	1.03743	1.41497
	0.30103	1.24797	1.61278
	0.30103	1.27646	1.95904
	0.30103	0.924279	1.6902
	4.33964	0.80618	1.36173
	0.30103	0.732394	1.5682
	0.30103	0.732394	1.25527
	0.30103	0.778151	1.23045
	0.30103	0.90309	1.65321
	0.30103	0.643453	1.4624
	0.30103	0.897627	2.3927
	0.30103	0.892095	2.08636
	4.32099	0.623249	1.39794
	0.30103	0.556303	1.43136
	0.30103	0.623249	1.54407
	0.30103	0.518514	2.13988
	0.30103	0.60206	1.32222
	0.30103	0.39794	2.01284
	0.30103	0.60206	1.60206
	4.89253	0.612784	1.47712
	3.92285	0.556303	1.27875
	0.30103	0.778151	1.34242
	0.30103	0.662758	1.36173
	0.30103	0.643453	1.39794
	0.30103	0.477121	1.47712
	0.30103	0.531479	1.34242
	3.84045	0.431364	1.17609
	0.30103	0.591065	1.34242
	4.81707	0.897627	1.53148
	0.30103	0.919078	1.50515
	4.44697	0.845098	1.32222
	3.51423	0.531479	1.34242
	0.30103	0.662758	1.4624
	0.30103	0.39794	1.6902
	0.30103	0.924279	1.53148
	4.19887	0.716003	1.39794
	0.30103	0.875061	1.41497
	4.29693	0.819544	1.34242
	4.14341	0.544068	1.34242
	4.34465	0.39794	1.44716
	0.30103	0.491362	1.62325
	4.13292	0.755875	1.59106
	2.79213	1.02938	4.34974
	0.30103	0.763428	1.27875
	4.5413	0.653213	1.36173
	0.30103	0.544068	1.39794
	0.30103	0.681241	1.41497
	0.30103	1.27184	1.4624
	0.30103	1.07555	1.34242
	0.30103	1.91009	1.30103
	0.30103	1.34635	1.6902
	0.30103	1.99476	0.954243
	0.30103	0.531479	1.25527
	0.30103	0.973128	1.25527
	0.30103	0.78533	1.38021
	0.30103	2.49941	1.32222
	0.30103	0.826075	1.39794
	0.30103	1.17609	1.44716
	0.30103	0.50515	1.69897
	0.30103	0.724276	1
	0.30103	0.982271	1.32222
	0.30103	1.4014	1.53148
	0.30103	0.690196	2.2014
	0.30103	1.0607	1.43136
	0.30103	0.875061	1.62325
	4.40408	1.07188	1.68124
	0.30103	1.15534	2.56937
	0.30103	0.792392	1.73239
	0.30103	0.880814	1.61278
	3.49962	0.740363	1.11394
	0.30103	0.724276	2.41996
	0.30103	0.623249	1.30103
	4.25451	0.748188	1.39794
	3.74339	0.60206	2.70672
	0.30103	0.724276	1.90309
	0.30103	0.80618	2.07188
	0.30103	1.86864	1.20412
	0.30103	0.755875	1.50515
	0.30103	0.892095	1.47712
	0.30103	0.919078	1.50515
	3.05312	0.763428	1.36173
	0.30103	0.531479	1.77085
	3.95238	0.863323	1.41497
	0.30103	0.963788	1.77815
	2.95406	1.31806	2.19033
	0.30103	1.21219	1.41497
	0.30103	0.447158	1.17609
	0.30103	0.531479	1.34242
	0.30103	1.01284	1.4624
	0.30103	0.579784	1.47712
	0.30103	0.792392	1.54407
	0.30103	1.09691	1.47712
	0.30103	0.763428	1.57978
	0.30103	0.897627	1.32222
	0.30103	1.1038	1.30103

## Sheet: Fig. 3f
Fig. 3f		Log10 Abundance
	Samples	MS_AFP	Clinical AFP	Clinical_PIVKA-II
	HCC1	2.7513	0.977724	2.03743
	HCC2	4.11591	3.30125	3.64924
	HCC3	2.19081	2.51162	1.27875
	HCC4	3.26429	3.30125	1.68124
	HCC5	0.30103	1.03743	2.9058
	HCC6	4.49731	3.30125	1.44716
	HCC7	3.56269	3.30125	4.61554
	HCC8	0.30103	0.30103	1.32222
	HCC9	0.30103	1.60959	2.4456
	HCC10	0.30103	1.65031	4.31412
	HCC11	0.30103	1.04922	2.36549
	HCC12	3.22993	3.00587	1.75588
	HCC13	0.30103	1.42488	1.07918
	HCC14	3.30308	3.29314	3.71164
	HCC15	0.30103	1.15229	1.36173
	HCC16	4.67562	3.30125	4.45744
	HCC17	2.88586	3.13332	1.74036
	HCC18	0.30103	1.05308	3.21085
	HCC19	0.30103	1.24551	3.31765
	HCC20	0.669762	1.84386	1.49136
	HCC21	0.30103	2.42797	3.62014
	HCC22	4.2805	3.30125	4.87507
	HCC23	4.55686	3.71362	4.87507
	HCC24	0.729911	0.959041	3.38917
	HCC25	5.20438	4.54554	4.03723
	HCC26	0.30103	0.892095	1.44716
	HCC27	1.47287	0.763428	2.90309
	HCC28	0.30103	3.05816	2.0607
	HCC29	0.30103	1.81225	3.44607
	HCC30	0.30103	0.812913	1.59106
	HCC31	0.30103	0.792392	2.39794
	HCC32	4.97223	3.89912	1.14613
	HCC33	5.46878	4.9031	4.04187
	HCC34	0.30103	0.740363	1.77085
	HCC35	0.30103	0.477121	1.50515
	HCC36	0.30103	2.27715	1.94939
	HCC37	0.30103	1.39967	3.13799
	HCC38	0.30103	1.57403	3.32243
	HCC39	0.30103	0.623249	2.11394
	HCC40	3.95787	3.29252	2.62941
	HCC41	0.30103	1.40483	1.04139
	HCC42	0.864787	2.00173	4.22557
	HCC43	0.30103	2.36624	3.02979
	HCC44	0.30103	2.9174	1.92428
	HCC45	0.30103	1.734	4.87507
	HCC46	0.30103	0.69897	2.25768
	HCC47	0.30103	2.97248	3.80359
	HCC48	2.65231	2.1209	1.82607
	HCC49	4.69794	3.77788	3.02077
	HCC50	0.30103	1.24551	2.17319
	HCC51	0.30103	2.00475	1.25527
	HCC52	5.18262	4.31572	4.58439
	HCC53	0.30103	0.732394	4.72532
	HCC54	0.30103	1.08636	3.67182
	HCC55	2.33168	0.886491	1.38021
	HCC56	0.30103	1.09342	2.03743
	HCC57	3.65067	3.60377	2.33445
	HCC58	0.30103	1.44716	2.28556
	HCC59	3.69439	2.15106	4.21165
	HCC60	0.30103	0.69897	3.25261
	HCC61	0.30103	0.491362	1.17609
	HCC62	0.30103	1.11394	2.15229
	HCC63	6.5614	5.84057	2.67761
	HCC64	3.04788	2.30298	4.2078
	HCC65	0.30103	0.491362	2.09342
	HCC66	0.30103	1.14922	3.37125
	HCC67	0.30103	1.63548	2.80209
	HCC68	2.90556	1.57749	2.44091
	HCC69	0.30103	2.35851	2.63949
	HCC70	4.26021	2.7872	3.3955
	HCC71	0.30103	2.23704	1.77085
	HCC72	0.30103	1.58995	3.03703
	HCC73	1.97182	2.75595	2.09342
	HCC74	0.30103	2.36661	3.29863
	HCC75	0.30103	0.897627	1.57978
	HCC76	0.30103	1.07555	4.64435
	HCC77	0.30103	0.897627	3.72436
	HCC78	0.30103	2.38256	2.08278
	HCC79	0.30103	2.63327	1.91908
	HCC80	0.30103	0.70757	3.31091
	HCC81	0.30103	1.70157	4.14731
	HCC82	3.74772	3.29449	2.13988
	HCC83	0.30103	0.897627	3.24871
	HCC84	0.30103	0.94939	2.12057
	HCC85	0.30103	0.556303	4.22373
	HCC86	5.13924	3.30125	2.7767
	HCC87	0.30103	0.792392	4.26233
	HCC88	4.23103	3.10578	2.75128
	HCC89	0.30103	1.43775	3.67569
	HCC90	4.57888	3.751	2.4133
	HCC91	0.30103	1.31387	1.44716
	HCC92	0.30103	1.60097	1.90309
	HCC93	0.30103	2.29181	3.91482
	HCC94	2.94452	3.09552	3.85679
	HCC95	4.25159	3.59657	2.73799
	HCC96	4.50391	4.5831	4.17641
	HCC97	6.5687	5.30103	2.39794
	HCC98	0.30103	1.46389	3.50092
	HCC99	2.01947	2.63033	1.32222
	HCC100	0.30103	0.60206	1.44716
	HCC101	3.30377	0.431364	2.19866
	HCC102	5.15369	3.30125	4.73668
	HCC103	1.51476	2.63829	1.27875
	HCC104	0.30103	2.94734	3.61511
	HCC105	5.72775	3.30125	3.63649
	HCC106	2.67522	3.06584	2.88196
	HCC107	5.67258	4.96819	3.49527
	HCC108	7.02014	5.30103	4.32746
	HCC109	5.51322	4.83741	3.38881
	HCC110	0.30103	2.57287	2.15229
	HCC111	0.30103	0.681241	3.47041
	HCC112	0.30103	0.544068	1.27875
	HCC113	5.75758	5.06032	2.9058
	HCC114	4.8669	3.84659	2.90902
	HCC115	0.30103	2.6861	2.79449
	HCC116	0.30103	1.5302	3.20003
	HCC117	0.30103	1.87506	1.62325
	HCC118	6.00395	1.6464	3.53656
	HCC119	3.40591	2.67879	3.31366
	HCC120	3.00311	3.28486	2.78675
	HCC121	0.30103	0.579784	3.16732
	HCC122	6.37022	5.30103	4.8364
	HCC123	5.87909	5.26914	2.82866
	HCC124	0.30103	0.556303	2.86273
	HCC125	3.60992	2.96813	1.64345
	HCC126	0.30103	1.28103	2.52244
	HCC127	0.30103	1.09691	1.23045
	HCC128	4.70961	4.26614	3.78767
	HCC129	3.14289	3.29093	2.33041
	HCC130	4.20378	3.38578	2.76042
	HCC131	2.84637	3.12911	1.04139
	HCC132	0.30103	1.25768	3.67302
	HCC133	5.66468	5.04001	3.54876
	HCC134	0.30103	1.14613	3.80188
	HCC135	0.30103	1.11394	3.8795
	HCC136	0.30103	1.0607	2.86153
	HCC137	5.52362	4.70791	4.3931
	HCC138	4.59335	4.15556	3.17231
	HCC139	3.41558	3.30125	3.9103
	HCC140	5.21886	4.91514	4.24893
	HCC141	5.93421	5.29601	2.64247
	HCC142	2.31243	2.64572	3.12287
	HCC143	5.59142	5.20458	4.26131
	HCC144	0.30103	0.778151	4.31226
	HCC145	0.30103	1.74819	4.34256
	HCC146	4.11919	2.6249	3.67733
	HCC147	3.60504	1.22272	2.37658
	HCC148	4.18472	3.79339	2.95952
	HCC149	0.30103	2.59184	3.54208
	HCC150	3.6189	0.924279	1.5563
	HCC151	4.26898	3.30125	1.34242
	HCC152	4.37023	3.25904	4.63059
	HCC153	6.46047	5.30103	4.87507
	HCC154	0.30103	1.8293	1.88081
	HCC155	4.69369	3.76086	4.87507
	HCC156	0.30103	0.78533	1.36173
	HCC157	4.08504	3.89173	2.62221
	HCC158	5.7316	4.82146	4.22003
	HCC159	0.30103	2.49038	3.01284
	HCC160	0.30103	0.447158	4.4325
	HCC161	6.13469	3.30125	3.54145
	HCC162	3.95844	3.11737	4.87507
	HCC163	4.36403	3.87507	3.75159
	AsC1	0.30103	0.740363	1.5682
	AsC2	0.30103	0.491362	1.32222
	AsC3	0.30103	0.69897	1.34242
	AsC4	0.30103	0.740363	1.41497
	AsC5	0.30103	0.716003	1.07918
	AsC6	0.30103	0.568202	1.44716
	AsC7	0.30103	0.518514	1.53148
	AsC8	0.30103	0.875061	1.43136
	AsC9	0.30103	0.544068	1.38021
	AsC10	0.30103	1.64147	2.74896
	AsC11	0.30103	0.414973	1.34242
	AsC12	0.30103	0.556303	1.27875
	AsC13	0.30103	0.531479	1.39794
	AsC14	0.30103	0.80618	1.30103
	AsC15	4.65769	0.763428	1.27875
	AsC16	0.30103	0.778151	1.4624
	AsC17	0.30103	0.568202	1.36173
	AsC18	0.30103	0.672098	1.41497
	AsC19	0.30103	0.544068	1.50515
	AsC20	0.30103	0.568202	1.47712
	AsC21	2.60258	0.857332	1.38021
	AsC22	2.62912	0.857332	1.49136
	AsC23	0.30103	0.591065	1.50515
	AsC24	0.30103	0.880814	1.41497
	AsC25	0.30103	0.792392	1.44716
	AsC26	0.30103	0.591065	1.41497
	AsC27	0.30103	0.612784	1.20412
	AsC28	0.30103	0.778151	1.23045
	AsC29	4.39678	0.544068	1.36173
	AsC30	0.30103	0.672098	1.43136
	AsC31	0.30103	0.70757	1.30103
	AsC32	0.30103	1.10037	1.23045
	AsC33	0.30103	0.531479	1.57978
	AsC34	0.30103	0.579784	1.41497
	AsC35	0.30103	0.544068	1.36173
	AsC36	0.30103	0.477121	1.20412
	AsC37	0.30103	0.681241	1.62325
	AsC38	0.30103	0.60206	1.23045
	AsC39	0.30103	0.924279	1.38021
	AsC40	0.30103	0.39794	1.38021
	CHB1	0.30103	0.623249	1.39794
	CHB2	0.30103	0.591065	1.11394
	CHB3	0.30103	0.60206	1.32222
	CHB4	0.30103	0.732394	1.32222
	CHB5	0.30103	1.74663	1.39794
	CHB6	0.30103	1.21219	1.23045
	CHB7	0.30103	0.977724	1.44716
	CHB8	0.30103	1.20683	1.4624
	CHB9	0.30103	0.544068	1.34242
	CHB10	0.30103	0.681241	1.63347
	CHB11	0.30103	1.13354	1.53148
	CHB12	0.30103	2.21854	1.59106
	CHB13	0.30103	1.53656	1.86332
	CHB14	0.30103	0.778151	1.39794
	CHB15	0.30103	0.544068	1.14613
	CHB16	0.30103	0.579784	1.50515
	ALD1	4.52552	1.07918	1.5563
	ALD2	0.30103	0.633468	1.34242
	ALD3	0.30103	0.869232	3.30471
	ALD4	0.30103	0.886491	1.74036
	ALD5	0.30103	0.556303	1.30103
	ALD6	4.77018	0.643453	1.54407
	ALD7	0.30103	1.03743	1.41497
	ALD8	0.30103	1.24797	1.61278
	ALD9	0.30103	1.27646	1.95904
	ALD10	0.30103	0.924279	1.6902
	ALD11	4.33964	0.80618	1.36173
	ALD12	0.30103	0.732394	1.5682
	ALD13	0.30103	0.732394	1.25527
	ALD14	0.30103	0.778151	1.23045
	ALD15	0.30103	0.90309	1.65321
	ALD16	0.30103	0.643453	1.4624
	ALD17	0.30103	0.897627	2.3927
	ALD18	0.30103	0.892095	2.08636
	NAFLD1	4.32099	0.623249	1.39794
	NAFLD2	0.30103	0.556303	1.43136
	NAFLD3	0.30103	0.623249	1.54407
	NAFLD4	0.30103	0.518514	2.13988
	NAFLD5	0.30103	0.60206	1.32222
	NAFLD6	0.30103	0.39794	2.01284
	NAFLD7	0.30103	0.60206	1.60206
	NAFLD8	4.89253	0.612784	1.47712
	NAFLD9	3.92285	0.556303	1.27875
	NAFLD10	0.30103	0.778151	1.34242
	NAFLD11	0.30103	0.662758	1.36173
	NAFLD12	0.30103	0.643453	1.39794
	NAFLD13	0.30103	0.477121	1.47712
	NAFLD14	0.30103	0.531479	1.34242
	NAFLD15	3.84045	0.431364	1.17609
	NAFLD16	0.30103	0.591065	1.34242
	NAFLD17	4.81707	0.897627	1.53148
	NAFLD18	0.30103	0.919078	1.50515
	NAFLD19	4.44697	0.845098	1.32222
	NAFLD20	3.51423	0.531479	1.34242
	NAFLD21	0.30103	0.662758	1.4624
	NAFLD22	0.30103	0.39794	1.6902
	NAFLD23	0.30103	0.924279	1.53148
	NAFLD24	4.19887	0.716003	1.39794
	NAFLD25	0.30103	0.875061	1.41497
	NAFLD26	4.29693	0.819544	1.34242
	NAFLD27	4.14341	0.544068	1.34242
	NAFLD28	4.34465	0.39794	1.44716
	NAFLD29	0.30103	0.491362	1.62325
	NAFLD30	4.13292	0.755875	1.59106
	LC1	2.79213	1.02938	4.34974
	LC2	0.30103	0.763428	1.27875
	LC3	4.5413	0.653213	1.36173
	LC4	0.30103	0.544068	1.39794
	LC5	0.30103	0.681241	1.41497
	LC6	0.30103	1.27184	1.4624
	LC7	0.30103	1.07555	1.34242
	LC8	0.30103	1.91009	1.30103
	LC9	0.30103	1.34635	1.6902
	LC10	0.30103	1.99476	0.954243
	LC11	0.30103	0.531479	1.25527
	LC12	0.30103	0.973128	1.25527
	LC13	0.30103	0.78533	1.38021
	LC14	0.30103	2.49941	1.32222
	LC15	0.30103	0.826075	1.39794
	LC16	0.30103	1.17609	1.44716
	LC17	0.30103	0.50515	1.69897
	LC18	0.30103	0.724276	1
	LC19	0.30103	0.982271	1.32222
	LC20	0.30103	1.4014	1.53148
	LC21	0.30103	0.690196	2.2014
	LC22	0.30103	1.0607	1.43136
	LC23	0.30103	0.875061	1.62325
	LC24	4.40408	1.07188	1.68124
	LC25	0.30103	1.15534	2.56937
	LC26	0.30103	0.792392	1.73239
	LC27	0.30103	0.880814	1.61278
	LC28	3.49962	0.740363	1.11394
	LC29	0.30103	0.724276	2.41996
	LC30	0.30103	0.623249	1.30103
	LC31	4.25451	0.748188	1.39794
	LC32	3.74339	0.60206	2.70672
	LC33	0.30103	0.724276	1.90309
	LC34	0.30103	0.80618	2.07188
	LC35	0.30103	1.86864	1.20412
	LC36	0.30103	0.755875	1.50515
	LC37	0.30103	0.892095	1.47712
	LC38	0.30103	0.919078	1.50515
	LC39	3.05312	0.763428	1.36173
	LC40	0.30103	0.531479	1.77085
	LC41	3.95238	0.863323	1.41497
	LC42	0.30103	0.963788	1.77815
	LC43	2.95406	1.31806	2.19033
	LC44	0.30103	1.21219	1.41497
	LC45	0.30103	0.447158	1.17609
	LC46	0.30103	0.531479	1.34242
	LC47	0.30103	1.01284	1.4624
	LC48	0.30103	0.579784	1.47712
	LC49	0.30103	0.792392	1.54407
	LC50	0.30103	1.09691	1.47712
	LC51	0.30103	0.763428	1.57978
	LC52	0.30103	0.897627	1.32222
	LC53	0.30103	1.1038	1.30103

## Sheet: Fig. 3g
Fig. 3g	Consistent of samples by comparing data of MS and antibodys	AFP_MS
	Consistent with 2 antibodies	178
	Only Consistent with AFP antibody	49
	Only Consistent with PIVKA II antibody	36
	Not consistent with any antibodies	57

[truncated: 67 more sheets: Fig. 4a, Fig. 4b, Fig. 4c, Fig. 4d, Fig. 5a, Fig. 5b, Fig. 5c, Fig 6a, Fig 6b, Fig. 6c, Fig. 6d, Fig. 6e, Fig. 6f, Fig. 6g, Fig. 7a, Fig. 7b, Fig. 7c, Fig. 7d, Fig. 7e, Fig. 7f …]
